# Supplementary material for: A novel targeted/untargeted GC-Orbitrap metabolomics methodology applied to Candida albicans and Staphylococcus aureus biofilms
Source: Metabolomics. 2016 Nov 5;12(12):189. doi: 10.1007/s11306-016-1134-2 (PMC5097782; doi:10.1007/s11306-016-1134-2)
Supplement: Supplementary file 2 — Supplementary material 2 (XLSX 11383 kb) [file 11306_2016_1134_MOESM2_ESM.xlsx]

## Sheet: Comparison
Mass	RT	max intensity	CAC	SCC	SAC	ttest: CAC	ttest: SCC	ttest: SAC	Mean: CAC	Mean: SCC	Mean: SAC	SD: CAC	SD: SCC	SD: SAC	RSD: CAC	RSD: SCC	RSD: SAC	Fisher: CAC	Fisher: SCC	Fisher: SAC	PeakID
116.053	12.3711	57816	1	18.7929	4.35637	1	0.000215913	0.000804199	2428.38	45636.2	10578.9	635.953	11176.5	2927.07	0.261884	0.244904	0.276689	0	14.8974	7.40415	n3536
116.089	11.0038	670022	1	17.9408	131.803	1	0.169594	0.0174834	2877.8	51630.1	379302	998.364	74442.7	264251	0.346919	1.44185	0.696677	0	0.428813	2.02916	n2772
176.024	5.65739	119353	1	14.0133	0.615524	1	1.30824e-05	0.3625	6793.09	95193.3	4181.31	4541.39	15521.1	4929.81	0.668531	0.163049	1.17901	0	29.8803	0.151832	n3347
170.1	8.73324	987487	1	6.95143	1.52975	1	0.0149658	0.118704	72100.3	501200	110296	36057	290805	41177.2	0.500095	0.580218	0.373335	0	2.1443	0.487	n2543
128.053	15.0745	229752	1	5.58121	1.16813	1	0.00377206	0.137742	24526.1	136885	28649.7	3096.16	54115.1	5291.28	0.126239	0.395332	0.184689	0	4.29696	0.45244	n3131
193.052	5.65643	2398296	1	5.48305	0.970205	1	5.98137e-05	0.548915	345196	1.89273e+06	334911	34475.7	313165	20891.5	0.0998728	0.165457	0.0623794	0	24.1268	0.0650967	n204
209.012	5.77821	950430	1	4.97675	0.969349	1	0.0716318	0.568634	103552	515354	100378	7086.78	442619	11032.6	0.0684368	0.858864	0.10991	0	0.865376	0.0585897	n2556
277.128	12.6973	299287	1	4.69655	0.727875	1	0.00038526	0.0321966	45207.7	212320	32905.5	10348	51399.2	3333.41	0.228899	0.242083	0.101302	0	10.159	1.28047	n3051
217.107	16.016	4086988	1	4.64022	2.85309	1	0.390822	0.424626	170446	790906	486296	101403	1.61647e+06	886580	0.594928	2.04382	1.82313	0	0.146753	0.125281	n2109
239.095	5.65771	12352659	1	4.09088	0.960058	1	2.35435e-05	0.491964	2.50277e+06	1.02385e+07	2.4028e+06	289345	1.39258e+06	179975	0.11561	0.136014	0.0749023	0	29.5807	0.0860663	n194
173.099	6.83679	284223	1	3.02895	1.23179	1	0.000531406	0.28086	71271	215876	87791.1	29441.4	54753.2	19240.2	0.413091	0.253633	0.219159	0	5.41065	0.220629	n3072
85.0522	8.76444	10550	1	2.76129	0.802049	1	0.00522571	0.213023	2721.82	7515.73	2183.03	898.155	2629.53	311.94	0.329983	0.349871	0.142893	0	2.97644	0.321122	n3717
179.055	10.0578	62669	1	2.68351	0.923176	1	0.000908534	0.855373	17406.2	46709.7	16069	12059.7	8680.74	12697	0.692841	0.185845	0.790158	0	3.88916	0.00583118	n3525
179.052	8.56863	603933	1	2.60084	1.02501	1	0.0134558	0.770744	147496	383614	151185	19809.6	155760	22743.1	0.134306	0.406034	0.150433	0	2.26139	0.0149582	n2788
233.157	9.43677	1567281	1	2.37526	1.04628	1	0.000124014	0.531664	548117	1.30192e+06	573487	64882.8	201824	70609.2	0.118374	0.155021	0.123123	0	12.6431	0.0699905	n2420
98.9842	10.4554	116258	1	2.35824	1.09311	1	0.00526507	0.278725	35758	84326	39087.6	1908.27	25331.5	6558.95	0.0533663	0.3004	0.167801	0	3.65529	0.237587	n3360
369.122	7.84829	944148	1	2.3451	1.00762	1	0.00573365	0.88199	260546	611007	262532	29893.9	188776	9618.57	0.114736	0.308959	0.0366377	0	3.36224	0.00399691	n2557
326.109	11.4441	40021	1	1.99044	5.81785	1	0.088869	0.0105013	4237.56	8434.63	24653.5	3528.24	4141.65	12919.6	0.832611	0.491029	0.524048	0	0.595079	2.32381	n3607
134.096	12.5003	30067	1	1.85066	0.86187	1	0.000532083	0.0692155	12464.4	23067.4	10742.7	1732.88	3905.93	1030.47	0.139026	0.169327	0.0959229	0	6.15714	0.729268	n3641
127.099	5.56961	26200	1	1.82813	0.867498	1	0.00646186	0.637175	10651.5	19472.4	9240.2	3499.63	5016.35	6121.49	0.328556	0.257613	0.662484	0	2.07979	0.0400624	n3662
247.172	10.1151	156311	1	1.81968	0.9329	1	0.000129239	0.400547	75539.1	137457	70470.4	12892.2	19415.9	4900.9	0.17067	0.141251	0.0695455	0	7.05796	0.135056	n3258
131.089	11.7463	181307	1	1.80517	1.86415	1	0.0276585	0.0220208	80789.7	145839	150604	52530.3	19804.4	8196.31	0.65021	0.135797	0.0544228	0	1.3426	1.72436	n3213
93.0367	10.832	1794675	1	1.73743	0.828604	1	0.0350403	0.19227	718661	1.24862e+06	595485	162839	455981	141097	0.226587	0.365187	0.236945	0	1.19802	0.326814	n2383
356.129	12.3141	158275	0	1.70081	112.328			0.000636395	0	1700.81	112328			36326.5			0.323396			high	n3256
119.049	9.49582	222387	1	1.6844	0.978805	1	0.000282105	0.815268	103868	174955	101666	14940.8	24733.5	16786.4	0.143844	0.141371	0.165113	0	6.05217	0.00959725	n3145
204.1	8.74802	504601	1	1.67368	0.632579	1	0.000274479	0.0100618	253976	425074	160660	58803.5	45966.5	18417.1	0.231531	0.108138	0.114634	0	5.25502	2.29335	n1849
218.115	8.74802	697345	1	1.6654	0.629104	1	0.000274439	0.00933659	368905	614376	232080	84470.7	65516.3	24480.2	0.228977	0.106639	0.105482	0	5.27282	2.42046	n1846
152.024	13.3272	119804	1	1.57165	1.16571	1	0.0165126	0.242895	52004.1	81732.3	60621.6	13233.2	20589.6	10603.4	0.254464	0.251915	0.174911	0	1.47528	0.258256	n3345
184.115	9.89371	109200	1	1.56556	0.946793	1	0.273345	0.462635	28429.5	44508.2	26916.9	3697.58	31903.6	3132.31	0.130061	0.716804	0.11637	0	0.250625	0.0974366	n3375
169.068	9.48062	181451	1	1.50764	0.960457	1	0.0662699	0.794194	90502.4	136445	86923.7	23631.9	46647.1	22624	0.261119	0.341875	0.260274	0	0.771906	0.0119662	n3212
218.103	7.44182	1341654	1	1.50656	0.950692	1	0.0174395	0.660975	650843	980536	618751	98104.8	237561	142824	0.150735	0.242276	0.230826	0	1.64545	0.0343028	n2459
117.037	11.3323	470305	1	1.49675	1.3103	1	0.00222775	0.0203026	269487	403354	353108	61327.5	50644	36048.3	0.227571	0.125557	0.102088	0	2.83286	1.38178	n2882
174.058	6.49088	102359	1	1.45894	0.865265	1	0.0169473	0.281616	55714.9	81284.6	48208.1	13826.7	16779.3	7888.89	0.248168	0.206427	0.163642	0	1.38308	0.222371	n3392
88.0577	6.852	113909	1	1.45292	1.01648	1	0.0339274	0.926273	55611.8	80799.5	56528.1	5952.54	21483.6	22434.4	0.107037	0.265888	0.396871	0	1.27655	0.00155853	n3365
103.057	10.5012	225386	1	1.43901	0.347963	1	0.280416	0.0300878	86084.2	123876	29954.1	46346.2	65934.9	14180	0.538382	0.532263	0.47339	0	0.219888	1.34122	n3135
110.024	5.67759	20378	1	1.42874	0.983196	1	0.0121491	0.906843	11800.1	16859.3	11601.8	3072.55	2614.6	2630.09	0.260383	0.155083	0.226696	0	1.5725	0.00240378	n3683
173.081	11.351	529910	1	1.41036	2.17226	1	0.164698	0.28417	76235	107519	165603	31719.9	39821.2	181035	0.416081	0.370364	1.09319	0	0.377598	0.23643	n2832
290.197	11.416	1465194	1	1.3968	0.743327	1	0.15489	0.0618933	579253	809103	430574	124251	326450	120749	0.214502	0.403472	0.280438	0	0.433013	0.736387	n2436
170.063	7.5315	796039	1	1.39671	0.756251	1	0.154007	0.287224	391095	546245	295766	155996	189751	136869	0.398871	0.347373	0.462762	0	0.398932	0.211006	n2689
219.141	8.69021	337137	1	1.38917	0.933896	1	0.000176016	0.10265	216649	300963	202328	9558.37	24991.4	16474.6	0.0441191	0.0830381	0.081425	0	9.92931	0.565381	n3020
186.094	8.76218	4100083	1	1.37916	0.943462	1	0.119038	0.779693	2037848	2.81052e+06	1.92263e+06	649975	888260	735659	0.318952	0.316049	0.382631	0	0.492803	0.0137752	n2102
135.063	7.70969	83488	1	1.37768	0.83098	1	0.0910005	0.0792406	48196	66398.8	40050	8524.35	20886.9	5163.79	0.176868	0.314568	0.128934	0	0.651055	0.668068	n3442
156.084	10.5337	12955213	1	1.37399	2.18759	1	0.0165405	0.00723679	4.30867e+06	5.92009e+06	9.42559e+06	324559	1.13898e+06	2.89119e+06	0.0753268	0.192391	0.306738	0	1.85132	3.09333	n974
191.092	16.1769	753824	1	1.37019	0.622528	1	0.643086	0.462297	147579	202212	91872.3	22197.1	270913	170509	0.150408	1.33975	1.85594	0	0.0403954	0.104961	n2719
129.073	18.1662	83153	1	1.36922	1.56466	1	0.0785516	0.0164714	37452.6	51280.9	58600.6	12663.5	11755.6	12799.7	0.338121	0.229239	0.218423	0	0.640486	1.37954	n3444
144.12	7.8767	31234774	1	1.36631	0.964192	1	0.0750259	0.839314	16429869	2.24483e+07	1.58415e+07	4.32378e+06	5.93152e+06	5.39756e+06	0.263166	0.264231	0.340722	0	0.672281	0.00723677	n551
183.186	9.68047	11619	1	1.32006	1.37975	1	0.180092	0.149333	5442.38	7184.28	7509.13	1981.09	2196.79	2544.36	0.364011	0.305778	0.338835	0	0.346741	0.410776	n3711
128.089	11.1071	2330716	1	1.31693	3.3292	1	0.475862	0.00777771	407145	536180	1.35547e+06	147879	390359	559142	0.363211	0.728038	0.412509	0	0.0955535	2.68846	n2322
229.074	5.46556	865309	1	1.30901	1.20496	1	0.00503588	0.00830167	575539	753384	693503	70697.2	95725.1	47520.2	0.122837	0.12706	0.068522	0	2.23345	1.9177	n1526
180.048	8.80985	14379	1	1.28926	1.04758	1	0.0925741	0.751403	8748.5	11279.1	9164.79	2697.29	1887.77	1546.76	0.308314	0.167369	0.168772	0	0.590822	0.017925	n3702
138.988	5.63386	46228	1	1.28166	0.910596	1	0.132291	0.503395	26252.6	33647	23905.5	2644.44	9972.58	7649.02	0.100731	0.296388	0.319969	0	0.513667	0.084104	n3587
129.055	14.9783	5289725	1	1.27844	1.06834	1	0.00240215	0.223161	3.71971e+06	4.75544e+06	3.97392e+06	232790	499339	409603	0.0625829	0.105004	0.103073	0	3.53418	0.291128	n1858
95.0366	8.8045	28025	1	1.27398	0.985709	1	0.0340056	0.838157	17916	22824.6	17660	2534.83	4025.43	1558.76	0.141484	0.176364	0.0882653	0	1.06472	0.00740289	n3652
143.089	10.5196	75841	1	1.25167	0.856175	1	0.130607	0.359041	48577.3	60802.5	41590.7	14913.8	9986.36	9429.1	0.307011	0.164243	0.226712	0	0.463939	0.156788	n3483
114.073	9.28573	927470	1	1.24877	0.895328	1	0.0909229	0.229598	524930	655515	469984	75010.8	146742	73735.3	0.142897	0.223857	0.156889	0	0.627863	0.272878	n2569
182.063	9.07348	41823	1	1.24754	0.843092	1	0.0173554	0.0759672	31172.4	38888.8	26281.2	5250.46	3884.58	2319.7	0.168433	0.0998894	0.0882647	0	1.39585	0.726097	n3599
132.03	5.93938	481300	1	1.24394	1.03332	1	0.139892	0.867222	326905	406649	337799	108430	41071	111538	0.331685	0.100999	0.330191	0	0.473011	0.00490444	n2876
155.107	10.5435	358888	1	1.24212	1.70149	1	0.41229	0.0127961	180426	224110	306993	82657.8	93754.6	12584.2	0.458126	0.418342	0.0409919	0	0.122153	2.29151	n2991
142.068	9.25454	1153427	1	1.23977	0.883306	1	0.0470182	0.185069	749381	929062	661933	134836	139945	51463	0.17993	0.15063	0.0777466	0	0.854889	0.367139	n2502
148.079	5.77785	1404196	1	1.22686	1.19465	1	0.262365	0.326699	957139	1.17428e+06	1.14345e+06	415848	92115.9	75730.5	0.43447	0.0784447	0.0662301	0	0.2599	0.194277	n2452
113.084	7.62798	178613	1	1.22212	0.870106	1	0.169014	0.354385	113859	139149	99069.6	32753.5	25644.2	16472.4	0.287667	0.184293	0.166271	0	0.369614	0.162733	n3220
135.029	13.3299	108136	1	1.2143	0.967291	1	0.358091	0.889623	63018.3	76522.9	60957	27319.8	20595.1	22566.7	0.433522	0.269137	0.370207	0	0.155805	0.00338383	n3378
269.093	11.0815	16567	1	1.21218	1.00902	1	0.0839952	0.927038	11050.4	13395.1	11150.1	2467.16	1595.48	644.663	0.223264	0.119109	0.057817	0	0.63682	0.00152672	n3695
102.967	23.4672	54995	1	1.20791	1.10534	1	0.057178	0.273291	40341.2	48728.5	44590.6	7207.27	6244.11	5274.88	0.178658	0.128141	0.118296	0	0.773609	0.226368	n3551
107.052	10.6606	83830	1	1.20359	0.865037	1	0.208086	0.0783969	51354.1	61809.2	44423.2	6538.12	17095.6	5647.89	0.127314	0.276587	0.127138	0	0.32629	0.643535	n3435
116.065	10.3883	69973	1	1.20047	1.00769	1	0.0109321	0.859013	51026.7	61256.2	51419.3	4232.71	6496.53	3130.02	0.0829509	0.106055	0.0608725	0	1.74056	0.00556154	n3499
265.135	7.19105	263000	1	1.19988	1.06501	1	0.0102092	0.227075	187866	225417	200080	18652.1	22137.2	13636.6	0.0992841	0.0982058	0.0681555	0	1.68269	0.279427	n3102
150.128	11.8986	19180	1	1.19896	1.035	1	0.0702679	0.63184	13144.6	15759.8	13604.7	1526.17	2659.93	1693.57	0.116106	0.168779	0.124484	0	0.727248	0.0407329	n3686
174.113	6.15001	4058019	1	1.19799	1.00069	1	0.363365	0.998076	3.08596e+06	3.69694e+06	3.08809e+06	1.49163e+06	163318	1.48744e+06	0.483359	0.0441767	0.48167	0	0.165787	1.01923e-06	n2112
203.134	7.46231	186933	1	1.19599	0.945764	1	0.0588377	0.516197	129593	154992	122565	13603	24626.2	21465.3	0.104967	0.158887	0.175134	0	0.815023	0.0764982	n3208
86.0601	7.41141	76334	1	1.18866	0.905334	1	0.179777	0.475375	50091.4	59541.4	45349.4	13457	8288.23	7705.03	0.268649	0.139201	0.169904	0	0.357521	0.0935136	n3480
181.071	7.54481	121903	1	1.18525	1.08282	1	0.231804	0.645607	80013.3	94836.1	86640	24325.9	13974.9	24092.3	0.304023	0.147359	0.278073	0	0.279164	0.0374628	n3342
52.1127	13.3294	72290	1	1.17455	1.10327	1	0.285175	0.460596	46411.4	54512.4	51204.5	8461.37	15093.6	12641	0.182312	0.276883	0.246873	0	0.219189	0.0992858	n3493
156.068	10.8672	37130	1	1.17109	0.923572	1	0.181397	0.37864	24727.9	28958.5	22838	3309.12	6220.31	3776.69	0.133821	0.214801	0.165369	0	0.360533	0.141657	n3617
198.092	7.34128	350843	1	1.16814	0.987382	1	0.228075	0.92249	229454	268034	226559	51333.8	52731.9	49151.8	0.223721	0.196736	0.216949	0	0.274824	0.00165955	n2998
190.084	7.54457	349770	1	1.16361	1.17738	1	0.181484	0.247164	213068	247928	250863	34443.8	47907.9	65307.4	0.161656	0.193233	0.260331	0	0.349041	0.262035	n325
282.292	5.34215	48040	1	1.15941	1.03946	1	0.111058	0.584146	35324.9	40956	36718.9	3865.47	6663.94	4629.34	0.109426	0.16271	0.126075	0	0.534286	0.0534257	n2344
146.1	15.19	129170	1	1.15313	1.27682	1	0.305618	0.023678	80932.1	93325.6	103335	8482.4	25779.6	17282.1	0.104809	0.276233	0.167243	0	0.208541	1.35424	n3328
120.977	6.36885	684587	1	1.14891	0.957689	1	0.603607	0.897372	376412	432463	360486	245674	38716.8	160923	0.652673	0.0895263	0.446405	0	0.0507917	0.00294082	n2769
152.053	6.34544	10945876	1	1.14693	0.902072	1	0.134746	0.234261	7.5839e+06	8.69822e+06	6.84123e+06	1.0688e+06	1.28637e+06	959105	0.14093	0.147889	0.140195	0	0.443924	0.267463	n1155
130.105	8.27551	6327614	1	1.14247	0.944917	1	0.21261	0.58274	4.7178e+06	5.38993e+06	4.45793e+06	808857	933099	776378	0.171448	0.173119	0.174156	0	0.29625	0.0537253	n1825
175.112	11.5457	96009	1	1.1412	0.864681	1	0.616656	0.478661	49679.2	56694	42956.7	21215.9	25567.7	4296.61	0.427058	0.450978	0.100022	0	0.0445781	0.0964472	n3409
180.187	14.1628	44640	1	1.1373	1.0898	1	0.298629	0.411526	30376.4	34547.2	33104.2	4510.55	7998.16	6316.06	0.148489	0.231514	0.190793	0	0.206318	0.123525	n3591
171.099	6.72788	34702	1	1.13605	0.975995	1	0.295373	0.876158	23782	27017.6	23211.2	6394.3	2851.55	5965.92	0.268871	0.105544	0.257028	0	0.213565	0.0042614	n3625
231.129	12.6635	21192	1	1.13507	1.16463	1	0.486441	0.4183	13317.2	15116	15509.7	4664.97	3914.81	4322.91	0.350296	0.258984	0.278723	0	0.0872416	0.118835	n3680
60.0027	7.58382	138382	1	1.13475	1.07909	1	0.481949	0.676642	84128.5	95465	90782.1	10973.5	35372.5	35528.3	0.130438	0.370528	0.391358	0	0.0936969	0.0320186	n3311
204.123	7.94281	427372	1	1.13275	1.0943	1	0.689392	0.601541	219427	248555	240120	47915.6	162944	80085.9	0.218367	0.655565	0.333525	0	0.0294122	0.0491632	n2912
287.085	7.97441	12789	1	1.12702	0.895647	1	0.137354	0.207669	9456.24	10657.4	8469.46	1054.78	1465.6	1437.68	0.111543	0.13752	0.169749	0	0.442496	0.306259	n3709
254.261	5.32934	46613	1	1.12299	1.01921	1	0.134267	0.74098	36094.2	40533.4	36787.7	4277.05	5099.03	2522.46	0.118497	0.125798	0.068568	0	0.444898	0.0195055	n2620
163.039	10.11	17580	1	1.12244	1.07529	1	0.172901	0.362221	12724.5	14282.5	13682.5	1850.48	1826.42	1614.31	0.145426	0.127878	0.117983	0	0.35907	0.152187	n3691
184.043	8.79929	574044	1	1.12218	0.901111	1	0.118663	0.195228	427296	479505	385041	51228.3	54637.5	54151.8	0.11989	0.113946	0.140639	0	0.485912	0.321316	n2821
100.076	7.00553	755316	1	1.11812	0.881074	1	0.394644	0.423044	500330	559426	440828	136884	85397.2	107529	0.273588	0.152651	0.243924	0	0.134169	0.11685	n2711
52.6126	13.3289	73667	1	1.11802	0.927051	1	0.474378	0.550453	48349.9	54056.3	44822.8	10333.7	15577.9	9412.68	0.213727	0.288179	0.209998	0	0.0931831	0.0636717	n3490
278.106	8.47175	293362	1	1.1174	0.965608	1	0.294213	0.732708	214864	240089	207474	32387.4	45074.4	40007	0.150734	0.18774	0.192829	0	0.206555	0.0206097	n3055
191.143	10.4867	47295	1	1.11699	1.04186	1	0.13922	0.473826	37405.3	41781.3	38971	4704.66	4730.59	1817.61	0.125775	0.113223	0.0466401	0	0.430202	0.0963777	n3585
73.0285	11.5872	149698	1	1.11584	0.753126	1	0.463535	0.123858	98586.8	110007	74248.2	21643.3	29477.5	27867.8	0.219536	0.267961	0.375333	0	0.0975172	0.475777	n3268
241.074	5.56675	38435	1	1.11562	1.05351	1	0.0960491	0.397947	32031.2	35734.7	33745.2	4104.28	2565.35	2281.31	0.128134	0.0717888	0.0676039	0	0.585481	0.133237	n2341
207.111	5.90888	2209118	1	1.11453	1.0434	1	0.0669707	0.49041	1.74466e+06	1.94449e+06	1.82038e+06	114958	200259	228261	0.0658911	0.102988	0.125392	0	0.74888	0.0877618	n1712
273.158	9.60038	44505	1	1.11445	0.933759	1	0.312217	0.657767	32393.1	36100.6	30247.4	7159.7	4481.38	8993.73	0.221025	0.124136	0.297339	0	0.192669	0.0348416	n3592
147.053	5.90848	43368	1	1.11406	1.08575	1	0.170426	0.378771	34065.7	37951.4	36986.7	5719.89	2384.6	5253.99	0.167907	0.0628329	0.142051	0	0.393159	0.141444	n1766
236.105	7.54558	645627	1	1.11292	1.02933	1	0.378592	0.822585	442427	492385	455404	83561.7	102917	109619	0.188871	0.209018	0.240706	0	0.142013	0.00886379	n308
170.136	10.3317	212866	1	1.10969	0.997383	1	0.437873	0.977922	145860	161859	145478	28782	38829	15542.3	0.197327	0.239893	0.106836	0	0.109583	0.000136202	n3150
200.129	6.9327	172294	1	1.10826	1.11217	1	0.473489	0.454558	138781	153805	154347	46882.7	9158.75	4869.98	0.337819	0.0595477	0.0315522	0	0.0989313	0.109067	n3237
373.09	9.76206	49199	1	1.10469	0.991367	1	0.593111	0.964494	26730	29528.3	26499.2	6434.44	10523.8	10506.8	0.24072	0.356396	0.396493	0	0.0514669	0.000350794	n3577
233.126	8.41548	207994	1	1.10317	0.99903	1	0.304465	0.989378	145827	160872	145685	21175.4	26542.9	13788.8	0.145209	0.164995	0.0946478	0	0.196325	3.13038e-05	n495
75.0261	7.54524	19460580	1	1.09978	1.11462	1	0.225697	0.30306	1.2836e+07	1.41168e+07	1.43072e+07	1.55718e+06	1.85883e+06	2.87052e+06	0.121313	0.131676	0.200634	0	0.278972	0.202956	n653
146.062	12.6657	410470	1	1.09378	1.30832	1	0.691186	0.224563	265565	290471	347445	141463	35391	43306.3	0.532688	0.12184	0.124642	0	0.0291711	0.306309	n2944
164.985	19.9079	89337	1	1.09235	1.04476	1	0.231326	0.458845	73088.5	79838.1	76359.9	8814.49	9511.79	5353.48	0.1206	0.119138	0.0701084	0	0.270901	0.10063	n3430
169.068	6.58278	609480	1	1.09156	0.853764	1	0.383539	0.0243015	467478	510281	399116	49335	101692	38408.9	0.105534	0.199286	0.096235	0	0.143405	1.19548	n2781
160.079	5.64358	139030	1	1.09041	0.965417	1	0.245582	0.696143	108495	118304	104743	12866.8	14599.1	18793.3	0.118594	0.123403	0.179423	0	0.254102	0.027139	n3308
275.137	10.7056	30879	1	1.08993	0.766562	1	0.675046	0.284365	18871.5	20568.7	14466.2	6193.69	7359.92	7237.97	0.328204	0.357822	0.500338	0	0.0311295	0.21385	n3637
432.2	13.3292	440840	1	1.0889	0.916824	1	0.306475	0.0739227	333385	363021	305655	28064.6	59618.4	18023.6	0.0841808	0.164228	0.0589672	0	0.202289	0.691184	n405
239.237	5.32317	909789	1	1.08761	1.05713	1	0.200797	0.425899	735780	800241	777815	79953.1	83048.2	94656.2	0.108664	0.103779	0.121695	0	0.312671	0.115094	n2583
415.106	22.0141	279904	1	1.08634	1.06094	1	0.0688526	0.093689	233603	253773	247838	16447.1	17782.7	7042.98	0.0704065	0.0700732	0.0284176	0	0.693392	0.633076	n3078
205.095	7.54541	5528437	1	1.08488	1.0798	1	0.397823	0.565127	4.13702e+06	4.48816e+06	4.46715e+06	763530	600496	1.11725e+06	0.18456	0.133795	0.250104	0	0.130675	0.0595153	n272
285.019	9.03834	16278	1	1.08348	0.665378	1	0.771546	0.117761	7711.44	8355.17	5131.02	3330.78	4095.92	711.931	0.431928	0.490225	0.13875	0	0.0148686	0.573967	n3696
149.023	15.5849	415444	1	1.08345	0.976134	1	0.220793	0.458922	307043	332667	299715	13988.3	43761.8	18547.9	0.0455582	0.131548	0.0618851	0	0.311059	0.0994973	n2924
110.097	6.77869	188455	1	1.08336	1.11312	1	0.0368753	0.0177687	151824	164480	168998	8221.1	9835.43	11934.3	0.054149	0.0597971	0.070618	0	0.974824	1.40449	n3201
183.107	7.31723	234942	1	1.08226	1.00101	1	0.204759	0.984895	189927	205551	190119	22699.1	16428.8	7491.91	0.119515	0.0799257	0.0394063	0	0.310913	6.48386e-05	n3128
84.0444	10.3829	1523269	1	1.08056	1.2466	1	0.462579	0.577397	488995	528386	609582	106408	66235.4	487390	0.217606	0.125354	0.799548	0	0.0987712	0.0584287	n2434
198.058	9.11405	111764	1	1.07795	0.898474	1	0.297988	0.231343	88901.2	95830.9	79875.3	12315.2	9237.54	12218.9	0.138527	0.0963941	0.152975	0	0.202624	0.27068	n3369
179.001	20.1066	97826	1	1.07778	1.05414	1	0.333778	0.462682	80800.1	87084.5	85174.5	12155.8	8940.36	6681.68	0.150442	0.102663	0.0784469	0	0.173449	0.0994538	n3404
341.018	14.2114	65659	1	1.07679	1.10681	1	0.43559	0.156892	46338.3	49896.7	51287.7	6645.61	8396.63	4060.34	0.143415	0.16828	0.0791679	0	0.110426	0.403901	n3512
70.0108	5.50501	92432	1	1.07171	1.16154	1	0.735263	0.472141	58163.9	62334.7	67559.7	24924.5	15234.2	17886.5	0.428523	0.244393	0.264751	0	0.0203867	0.0938018	n3418
248.988	23.7984	274248	1	1.0717	1.05842	1	0.341159	0.386553	223708	239747	236778	31609.8	23062.6	14199.6	0.141299	0.0961953	0.0599702	0	0.168029	0.142256	n3084
241.048	7.90061	53872	1	1.0696	0.723536	1	0.877223	0.210387	18309	19583.4	13247.2	8313.9	17631.2	3228.71	0.454088	0.900312	0.243727	0	0.00427397	0.3221	n3558
140.032	9.37668	260156	1	1.06537	0.964332	1	0.734038	0.835977	182028	193927	175535	61983.1	55793.7	41423.3	0.340514	0.287704	0.235983	0	0.0203588	0.00758447	n3107
143.016	21.2193	144961	1	1.06417	1.10025	1	0.655406	0.390066	101996	108541	112222	25250.7	24027.4	10183.5	0.247565	0.221366	0.0907443	0	0.0352607	0.141045	n3280
58.0289	5.51088	308342	1	1.06391	1.07231	1	0.276442	0.308467	246458	262209	264280	22598.6	24728.5	33464.4	0.0916934	0.0943084	0.126625	0	0.221072	0.194795	n3040
146.082	5.50433	1571366	1	1.06276	1.2047	1	0.695572	0.378704	791818	841511	953903	230199	195424	360282	0.290722	0.23223	0.377693	0	0.0270828	0.143723	n2417
113.071	9.85803	80361	1	1.05862	0.953415	1	0.444233	0.479789	65124.3	68941.9	62090.5	8979	7541.59	4342.83	0.137875	0.10939	0.0699436	0	0.105997	0.0925186	n3451
172.042	7.02042	43987	1	1.05812	0.882571	1	0.573609	0.257471	34137	36121.1	30128.3	7098.69	4288.84	3727.28	0.207947	0.118735	0.123713	0	0.0572323	0.249975	n3593
117.097	5.49799	108074	1	1.05758	1.20434	1	0.707358	0.196567	83632.7	88448.6	100722	27904.7	11242.4	5176.68	0.333658	0.127107	0.0513957	0	0.0256259	0.362583	n3379
80.045	5.57349	124492	1	1.05716	0.891919	1	0.395354	0.155183	104100	110051	92849	15102.2	5141.44	9035.42	0.145074	0.0467188	0.097313	0	0.139118	0.408731	n3337
53.9384	23.0626	59555	1	1.05592	1.06145	1	0.375784	0.307216	51095.7	53953	54235.7	5830.43	4775.88	4055.05	0.114108	0.0885193	0.0747671	0	0.143722	0.19548	n3528
179.001	21.4049	100879	1	1.05524	1.06866	1	0.496384	0.385962	81818.5	86338.2	87436.6	13076	8482.87	7333.68	0.159817	0.0982516	0.0838743	0	0.0840857	0.140424	n3396
191.143	20.9033	27860	1	1.05516	0.989823	1	0.499725	0.885444	22670.4	23920.9	22439.7	3097.61	3088.54	2225.31	0.136637	0.129114	0.0991683	0	0.0817302	0.00365933	n3654
201.154	6.62217	80545	1	1.05393	0.898741	1	0.4951	0.147534	65202.3	68718.4	58600	9178.96	7968.2	3499.66	0.140777	0.115954	0.0597211	0	0.0836747	0.451711	n3450
162.128	10.8872	8909	1	1.05257	0.914493	1	0.56271	0.400256	6565.02	6910.13	6003.67	369.604	1326.6	1465.73	0.0562989	0.191979	0.24414	0	0.0628017	0.137908	n3718
283.048	20.9312	261444	1	1.05	1.02345	1	0.485275	0.707684	218930	229878	224064	28346.3	23719.6	15535.3	0.129477	0.103184	0.0693341	0	0.0877285	0.0252302	n3105
121.089	7.35975	21795	1	1.04972	0.975671	1	0.806882	0.9025	11982.3	12578	11690.8	4964.94	2956.74	2675.18	0.414357	0.235071	0.228828	0	0.0106288	0.00267179	n3678
136.112	15.3105	76958	1	1.04871	1.35783	1	0.786577	0.189584	34871	36569.7	47348.8	10924.3	10217.9	18350	0.313277	0.279409	0.387548	0	0.012896	0.341392	n3469
217.131	8.07074	111013	1	1.04869	0.981555	1	0.59615	0.82931	86089.8	90281.7	84501.8	11780.3	14566	13037.9	0.136838	0.16134	0.154292	0	0.0500721	0.00816684	n3319
563.145	23.6131	77603	1	1.0479	0.947135	1	0.36598	0.421234	65840.2	68993.8	62359.5	4407.56	6788.25	8980.55	0.0669433	0.0983892	0.144013	0	0.151824	0.121057	n3461
198.043	7.97847	11025	1	1.04707	0.887812	1	0.63967	0.372203	8213.4	8600	7291.95	1772.69	772.741	1640.56	0.21583	0.0898536	0.224983	0	0.0399682	0.14554	n3714
249.988	5.62918	272266	1	1.04663	0.969169	1	0.366891	0.440365	239835	251019	232441	20547.6	20446.7	7963.15	0.085674	0.0814547	0.0342588	0	0.148864	0.112589	n919
159.107	6.72518	5155017	1	1.04372	0.931837	1	0.450698	0.187852	4.29648e+06	4.48433e+06	4.00362e+06	430581	397616	251166	0.100217	0.0886679	0.0627347	0	0.102734	0.345163	n1936
342.017	22.9275	144828	1	1.0434	1.02617	1	0.520668	0.672093	120923	126172	124088	12607.9	14609.5	12538.4	0.104264	0.115791	0.101044	0	0.0739715	0.0316839	n3291
316.199	20.9083	34618	1	1.043	1.09254	1	0.741586	0.396804	23369.1	24374	25531.6	3964.77	6044.25	4476.42	0.169659	0.247979	0.175328	0	0.0193289	0.130784	n3627
244.118	9.56753	125869	1	1.04265	0.951437	1	0.495828	0.407425	103623	108043	98590.4	11773	9768.62	7873.22	0.113614	0.0904146	0.0798579	0	0.0834752	0.126244	n3333
215.139	7.57242	490317	1	1.04177	0.984327	1	0.661754	0.776479	350893	365548	345393	40042.2	68175.3	22304.8	0.114115	0.186502	0.0645781	0	0.0343566	0.0143954	n2841
57.0701	5.92515	3920808	1	1.04166	1.09761	1	0.620576	0.117872	3.14676e+06	3.27784e+06	3.45392e+06	271621	558511	343054	0.0863175	0.17039	0.099323	0	0.0445469	0.492756	n2113
194.996	18.8884	310945	1	1.03892	1.02892	1	0.135744	0.251039	275230	285941	283190	7835.91	13725.5	13666.7	0.0284704	0.0480012	0.0482597	0	0.459283	0.255341	n3036
102.967	20.7618	52110	1	1.03858	1.05993	1	0.669267	0.598523	42024.4	43645.6	44543	7551.6	4855.35	8460.93	0.179696	0.111245	0.18995	0	0.0326061	0.0493192	n3566
119.034	6.38118	899339	1	1.03809	1.02304	1	0.66014	0.676922	704664	731503	720901	63612.7	128610	67386.1	0.0902738	0.175816	0.0934748	0	0.0349874	0.0306991	n93
283.058	11.0049	10570	1	1.03777	1.4179	1	0.713283	0.0346733	5642.11	5855.19	7999.95	1296.25	389.067	1916.42	0.229745	0.0664481	0.239554	0	0.024789	1.03858	n3716
131.076	7.17203	107817	1	1.03534	0.9372	1	0.552622	0.438028	87719	90818.9	82210.3	8469.54	8995.9	14217.2	0.0965531	0.0990532	0.172938	0	0.0629466	0.110807	n3380
99.0553	9.54908	1265154	1	1.03497	0.94008	1	0.614419	0.257728	1.0328e+06	1.06891e+06	970911	116531	123923	30995.3	0.11283	0.115934	0.0319239	0	0.0450673	0.263397	n2486
155.052	13.3281	97833	1	1.03371	0.789552	1	0.847531	0.29491	68939.7	71263.6	54431.5	20691.4	20100.8	24542.9	0.300137	0.282063	0.450895	0	0.00648939	0.204261	n3403
162.97	23.3159	118163	1	1.03326	1.03615	1	0.661716	0.598609	99093.8	102389	102676	13559.3	11675	8579.18	0.136833	0.114025	0.0835558	0	0.0339226	0.0498446	n3356
85.1012	12.7226	11172200	1	1.03219	1.09924	1	0.776075	0.211614	8.74117e+06	9.02253e+06	9608690	745329	2.19537e+06	1.37066e+06	0.0852665	0.243321	0.142647	0	0.014727	0.309169	n1105
240.126	5.84157	405097	1	1.03203	1.07469	1	0.596228	0.161521	321081	331366	345063	24998.9	38370.4	29632.1	0.0778586	0.115794	0.0858745	0	0.0504416	0.382657	n1901
360.028	22.9894	88487	1	1.03155	1.08388	1	0.325658	0.00416407	77268.5	79706.3	83749.9	2864.52	4932.57	3189.05	0.0370722	0.0618843	0.0380783	0	0.182651	2.28607	n3431
167.179	12.7228	49340	1	1.03024	1.08533	1	0.834139	0.54535	32522.4	33505.7	35297.5	6549.71	9057.8	8627.27	0.201391	0.270336	0.244416	0	0.0077389	0.0656383	n3575
192.98	22.8352	281355	1	1.02914	1.04021	1	0.647016	0.602434	219342	225733	228162	27669.4	17978	29114.8	0.126148	0.0796427	0.127606	0	0.0375173	0.0482246	n3077
255.111	10.0121	51643	1	1.02781	0.885826	1	0.86996	0.548	33670.1	34606.6	29825.9	11860.6	6572.34	9371.66	0.352258	0.189916	0.314213	0	0.00477005	0.0646748	n3178
128.05	10.8873	12081	1	1.02726	0.943437	1	0.763363	0.531177	9392.79	9648.87	8861.51	1486.47	1378.07	1346.4	0.158257	0.142822	0.151938	0	0.0159604	0.0701732	n3710
162.089	7.54507	2754109	1	1.02681	1.00019	1	0.805075	0.998764	2.09923e+06	2.1555e+06	2.09963e+06	414975	351038	466853	0.19768	0.162857	0.22235	0	0.0107195	4.20409e-07	n282
330.404	12.3129	2577905	1	1.02635	0.985813	1	0.689519	0.820112	2.0863e+06	2.14127e+06	2.0567e+06	275733	173066	136229	0.132163	0.0808241	0.0662364	0	0.0285098	0.0092619	n2266
248.988	18.9301	249535	1	1.02607	1.02721	1	0.690849	0.631992	221314	227085	227337	23647.5	25145.5	18138	0.10685	0.110732	0.0797846	0	0.0279463	0.0408393	n3115
212.11	10.705	25820	1	1.02561	0.796974	1	0.886078	0.281844	16985.8	17420.9	13537.3	4207.95	5880.59	6056.32	0.247733	0.337561	0.447381	0	0.00361904	0.218672	n3638
88.951	23.6002	57889	1	1.02478	1.04081	1	0.649968	0.434287	50050.1	51290.5	52092.6	4187.25	4957.63	4491.53	0.0836612	0.096658	0.0862222	0	0.0365324	0.110633	n3535
175.148	8.63377	118218	1	1.02286	1.07934	1	0.804077	0.244671	91903.2	94004.6	99194.9	7213.45	18563.2	12273.3	0.0784896	0.197471	0.123729	0	0.011133	0.262339	n3354
210.991	18.0251	316733	1	1.02177	1.00945	1	0.356955	0.707542	295602	302037	298395	13373.4	9181.32	11611.7	0.0452411	0.030398	0.038914	0	0.15739	0.0248678	n3032
96.9938	21.7605	118887	1	1.02151	1.08768	1	0.849508	0.40894	91008.9	92966.1	98988.7	19539.8	14905.8	10975.8	0.214703	0.160336	0.110879	0	0.00634248	0.126778	n3350
137.009	19.4017	105776	1	1.02088	1.02145	1	0.428381	0.534874	96435.8	98449.5	98504	4531.09	3886.89	6411.66	0.0469856	0.039481	0.0650903	0	0.113776	0.0693902	n3387
88.951	8.62245	42061	1	1.02074	1.05723	1	0.928003	0.792265	23489.5	23976.7	24833.9	11183.4	6205.68	4343.97	0.476101	0.258821	0.174921	0	0.00145124	0.0125564	n3598
324.987	9.01338	76831	1	1.02018	1.0529	1	0.735811	0.312658	64102.2	65395.7	67493.4	5058.05	7558.53	5940.12	0.0789061	0.115581	0.0880104	0	0.0202276	0.188934	n3474
155.118	9.56664	1307653	1	1.01963	0.862149	1	0.761158	0.156643	1.08407e+06	1.10535e+06	934633	116092	119851	203197	0.107089	0.108427	0.217409	0	0.0162659	0.407774	n2461
314.113	6.38005	1642553	1	1.01944	1.06834	1	0.841148	0.53404	1.25062e+06	1.27494e+06	1.33608e+06	243652	153853	214870	0.194825	0.120675	0.160821	0	0.00712041	0.0692085	n60
98.0965	12.8584	269927	1	1.01881	0.889302	1	0.826363	0.177229	204136	207974	181538	33162.7	25246	16628.9	0.162454	0.12139	0.0916	0	0.00848355	0.371032	n3092
179.001	18.734	95971	1	1.01828	1.02376	1	0.806428	0.763667	80339.5	81808.1	82248.3	12150.4	7379.44	8957.52	0.151238	0.0902044	0.108908	0	0.0106719	0.0159893	n3410
120.081	10.7554	33030	1	1.01739	0.741589	1	0.898318	0.0152333	23386	23792.7	17342.8	2842.37	6944.78	4050.56	0.121542	0.291886	0.233558	0	0.00293781	1.49147	n3632
317.142	13.3287	190931	1	1.01582	1.02439	1	0.769895	0.647598	168058	170718	172157	17456.3	12746.6	12074	0.103871	0.074665	0.0701335	0	0.0151336	0.0372902	n430
259.079	9.77434	17805	1	1.01579	0.937279	1	0.816043	0.239238	15383.7	15626.6	14418.8	1148.22	2186.96	1489.58	0.0746388	0.139951	0.103308	0	0.00967131	0.263193	n3689
81.0574	10.433	66710	1	1.01553	0.858655	1	0.865909	0.194463	53783.5	54618.5	46181.5	9519.49	6933.4	9414.96	0.176996	0.126942	0.203869	0	0.005027	0.322383	n3509
164.985	21.6188	94917	1	1.01455	1.00207	1	0.876582	0.980879	76954.9	78074.9	77114.5	13575.4	10549	8110.61	0.176407	0.135113	0.105176	0	0.00424412	0.000101774	n3415
169.092	6.82705	190053	1	1.01454	0.969172	1	0.805944	0.411237	164582	166975	159509	11259.8	20129.9	9079.96	0.0684141	0.120557	0.0569246	0	0.0107615	0.123036	n3198
153.003	6.17175	245501	1	1.01376	0.579426	1	0.955686	0.111297	168490	170808	97627.3	79694.7	59487.4	57817.9	0.472995	0.348271	0.592231	0	0.000543248	0.51799	n3121
216.16	7.99368	133700	1	1.01334	0.998239	1	0.815738	0.966683	115531	117072	115327	8831.06	13014.2	7570.78	0.0764392	0.111163	0.0656461	0	0.00960961	0.00030604	n3320
131.089	17.0122	87741	1	1.01319	1.02398	1	0.87094	0.747687	73015.7	73978.9	74766.4	10940.8	8956.88	6829.95	0.149842	0.121073	0.0913505	0	0.00463993	0.018424	n3432
188.107	7.5718	18780	1	1.01281	1.18138	1	0.915896	0.338101	10964.5	11104.9	12953.1	2799.34	1442.48	3919.24	0.25531	0.129896	0.302571	0	0.0019884	0.170492	n3688
137.071	10.5079	13077	1	1.01266	0.935928	1	0.882578	0.401521	11023	11162.6	10316.7	1197.43	1899.44	1562.69	0.10863	0.170162	0.151471	0	0.00386282	0.128698	n3706
145.968	6.15268	29414	1	1.01169	0.992426	1	0.884647	0.903481	24653.2	24941.4	24466.5	2471.73	4019.04	2721.32	0.10026	0.161139	0.111226	0	0.00373006	0.0025795	n3647
253.111	5.37652	38278	1	1.01117	0.999275	1	0.857229	0.991347	32769.9	33136	32746.1	2897.3	3887.13	4337.28	0.0884136	0.117308	0.132452	0	0.00570378	2.07594e-05	n3613
130.073	13.3287	107566	1	1.01099	0.870088	1	0.943009	0.399617	79473.2	80346.3	69148.7	17467	23296.8	22723.2	0.219784	0.289955	0.328614	0	0.000899128	0.129767	n3381
227.022	14.3043	254464	1	1.01087	1.01251	1	0.680911	0.64781	236511	239081	239470	10840.6	10166.6	10925.8	0.0458354	0.0425238	0.0456251	0	0.0298961	0.0369592	n3110
85.1012	14.1633	9811857	1	1.00936	1.07396	1	0.931514	0.319756	7872031	7.9457e+06	8454244	679481	1.8994e+06	1.16089e+06	0.0863158	0.239047	0.137314	0	0.00133374	0.187345	n1278
154.172	6.02895	1787245	1	1.009	1.00204	1	0.786741	0.938277	1.61045e+06	1.62494e+06	1.61373e+06	82464.9	97392.1	58486	0.0512062	0.0599359	0.0362426	0	0.0128914	0.00105661	n2390
210.991	21.3127	319661	1	1.00756	1.01822	1	0.733128	0.384846	303274	305567	308801	11040	11604.3	9991.18	0.0364027	0.0379763	0.0323548	0	0.020495	0.137771	n3027
162.97	19.3293	118763	1	1.00751	0.999594	1	0.922328	0.994962	101232	101992	101191	11220.1	14830.9	10786.1	0.110836	0.145412	0.106592	0	0.00167254	6.98602e-06	n3351
96.057	14.2193	46030	1	1.00679	0.963219	1	0.935788	0.583771	36209.8	36455.6	34878	3643.3	6261.48	4454.68	0.100616	0.171756	0.127722	0	0.00115152	0.0535607	n3588
126.016	5.68371	110124	1	1.00675	1.00033	1	0.937906	0.997175	92400.3	93024.2	92430.6	12603.7	14381	16064.4	0.136403	0.154594	0.1738	0	0.00106449	2.20267e-06	n3372
134.096	8.39026	189412	1	1.00614	0.981287	1	0.913386	0.719596	157195	158160	154253	17183	12299	8840.95	0.10931	0.0777634	0.0573145	0	0.00208486	0.0231721	n3199
100.058	10.4728	441269	1	1.00537	2.6868	1	0.979465	0.00304719	107929	108509	289984	30574.8	44113.7	89400.1	0.283286	0.406544	0.308293	0	0.000116792	3.71269	n2910
272.111	8.17476	67977	1	1.00507	1.01853	1	0.925919	0.695893	58424.9	58721	59507.4	4280.98	6258.57	5004.38	0.0732731	0.106581	0.0840968	0	0.00152536	0.0270185	n3503
489.125	19.4459	178577	1	1.00421	0.965041	1	0.93291	0.413365	161599	162279	155950	13312.3	13975.2	9092.17	0.0823789	0.0861182	0.0583019	0	0.00124222	0.122807	n3228
189.087	8.45304	34852504	1	1.00371	0.287837	1	0.993582	0.163184	1.10606e+07	1.11016e+07	3.18364e+06	1.18045e+07	1.56111e+06	507248	1.06726	0.140621	0.15933	0	1.1871e-05	0.444444	n522
228.066	6.99221	2342172	1	1.00345	1.00764	1	0.945494	0.842282	2.00959e+06	2.01652e+06	2.02495e+06	164720	177595	78274.2	0.0819673	0.0880699	0.0386549	0	0.000819295	0.00709579	n2310
168.187	7.07545	593011	1	1.00302	1.0231	1	0.941239	0.566348	535113	536726	547475	37678.2	36259.8	34447.8	0.0704117	0.0675573	0.0629212	0	0.000952289	0.0586403	n2795
117.07	5.93498	272675	1	1.00247	0.980703	1	0.958725	0.583444	249209	249825	244400	17401.4	22443.6	11152.6	0.0698265	0.0898372	0.0456326	0	0.000470787	0.0541377	n3087
221.126	9.20786	15353	1	1.00199	0.971563	1	0.973052	0.615619	13181.2	13207.5	12806.4	637.372	1715.83	1621.2	0.0483545	0.129913	0.126593	0	0.000205714	0.0463009	n3698
393.177	13.3294	1614864	1	1.00157	0.984539	1	0.98206	0.71652	1.25976e+06	1.26174e+06	1.24028e+06	82691.5	190338	97204.6	0.0656407	0.150854	0.0783729	0	9.06563e-05	0.0232935	n378
205.017	18.8394	69527	1	1.00118	1.0481	1	0.989459	0.531022	59068	59137.5	61909.1	9571.56	8127.83	4481.55	0.162043	0.13744	0.0723891	0	3.06196e-05	0.0722648	n3501
228.066	10.6767	100794	1	1.00104	0.947214	1	0.987735	0.183074	80521.3	80605.3	76270.9	6505.24	11229.4	2552.25	0.080789	0.139314	0.033463	0	4.19151e-05	0.369954	n3397
211.008	19.8867	244093	1	1.00045	1.0071	1	0.985202	0.862018	217929	218028	219477	11565.9	4930.7	17734.9	0.0530717	0.022615	0.0808054	0	6.17197e-05	0.00534524	n3123
71.0855	8.18044	7178266	1	1.00001	1.07987	1	0.999954	0.296704	5.82474e+06	5.82478e+06	6.28995e+06	520208	1.3105e+06	879508	0.0893099	0.224988	0.139827	0	5.91497e-10	0.207267	n1684
79.0542	6.14856	1599142	1	0.999555	1.04788	1	0.996983	0.724044	1.31629e+06	1.31571e+06	1.37932e+06	321016	178584	278304	0.243879	0.135732	0.20177	0	2.53931e-06	0.0220059	n2415
190.084	13.3294	432720	1	0.999324	0.950097	1	0.993382	0.475851	355718	355477	337966	35506.5	59038.8	46539.9	0.0998163	0.166083	0.137706	0	1.21848e-05	0.0919601	n407
97.1012	6.17211	6886393	1	0.998822	0.985888	1	0.971958	0.543793	6.19367e+06	6186371	6.10626e+06	279565	407802	192010	0.0451372	0.0659195	0.0314448	0	0.000217907	0.0664216	n1809
429.089	16.2669	112396	1	0.997469	0.904611	1	0.96375	0.305615	93989.3	93751.4	85023.8	10072	7360.89	17359.6	0.107161	0.0785149	0.204173	0	0.000363592	0.199554	n3367
281.088	6.01259	40740	1	0.996768	0.951216	1	0.953798	0.406654	34865.9	34753.2	33165	3289.54	3281.53	3507.55	0.0943484	0.0944239	0.105761	0	0.000588215	0.125111	n2128
204.111	8.45317	189251	1	0.99664	0.2864	1	0.994325	0.171034	59216.4	59017.4	16959.5	64753.9	8518.1	3770.6	1.09351	0.144332	0.222329	0	9.28028e-06	0.424416	n541
111.068	9.83475	27514	1	0.996387	1.04247	1	0.982537	0.849588	15306.6	15251.3	15956.7	5840.48	833.087	5730.64	0.381567	0.0546241	0.359138	0	8.78541e-05	0.00631286	n3656
158.136	6.55619	7532436	1	0.995782	1.01041	1	0.907861	0.707638	6.7166e+06	6.68827e+06	6.78651e+06	381536	442552	220233	0.056805	0.0661684	0.0324516	0	0.00235101	0.0251817	n1560
296.103	6.38134	21595620	1	0.994465	0.971225	1	0.928596	0.435937	1.76811e+07	1.75833e+07	1.71724e+07	1.14354e+06	2.31753e+06	1.02374e+06	0.0646756	0.131803	0.0596156	0	0.0014338	0.109882	n7
92.9922	6.34417	138449	1	0.993244	0.817232	1	0.968735	0.107297	96794.9	96141	79103.9	21422.9	33407.7	9403.06	0.221323	0.347486	0.11887	0	0.000271502	0.571785	n3309
563.145	21.6181	76576	1	0.993212	1.00936	1	0.863701	0.888312	65665.5	65219.8	66280	3478.56	5104.92	9685.4	0.0529739	0.0782726	0.146129	0	0.00520643	0.00356502	n3479
62.6786	21.5273	20066	1	0.992568	1.00157	1	0.811949	0.96764	17581.5	17450.9	17609.2	1031.74	804.144	1257.67	0.0586831	0.0460804	0.0714213	0	0.00997722	0.000288905	n3684
84.0934	6.27115	16824488	1	0.991899	0.986812	1	0.780232	0.58827	1.56064e+07	1.548e+07	1.54006e+07	740318	786697	507426	0.0474368	0.0508203	0.0329485	0	0.0136974	0.0525824	n665
210.991	23.5475	324130	1	0.991007	1.01672	1	0.784931	0.536317	301043	298336	306077	15669.5	17708.3	11059.8	0.0520506	0.0593569	0.0361342	0	0.0131088	0.0688938	n3024
237.097	5.83789	77146	1	0.990882	0.986872	1	0.908778	0.843927	61847.5	61283.6	61035.5	8141.28	8477.58	5467.31	0.131635	0.138334	0.0895759	0	0.00230188	0.00685489	n3463
263.077	9.33874	169259	1	0.990836	0.457224	1	0.9206	6.64771e-06	136573	135321	62444.4	14908.9	25804.3	15168.7	0.109164	0.190689	0.242915	0	0.00176355	12.1473	n3243
172.147	6.10516	37342	1	0.990471	1.09465	1	0.902532	0.31078	29309.7	29030.4	32083.7	4729.34	2623.14	4253.67	0.161358	0.0903584	0.13258	0	0.00266704	0.190201	n3616
279.114	10.4472	318511	1	0.990135	0.941111	1	0.924455	0.58246	243036	240638	228724	47998.6	36472.5	38625	0.197496	0.151565	0.168872	0	0.00158171	0.053964	n3028
178.143	5.50468	99976	1	0.989624	0.860312	1	0.953959	0.392041	73806.9	73041.1	63497	23686.5	21030.7	14920.1	0.320925	0.28793	0.234974	0	0.000584516	0.135639	n3398
249.079	5.56797	2140117	1	0.988704	0.977573	1	0.746115	0.468166	1.95436e+06	1.93229e+06	1.91053e+06	102879	125506	98393	0.0526405	0.0649518	0.0515002	0	0.0185051	0.0947962	n2332
68.9947	9.30707	285168	1	0.988143	0.923729	1	0.826905	0.076034	246837	243910	228010	19379.9	25311.5	11950.3	0.0785129	0.103774	0.0524111	0	0.00842839	0.683731	n3059
109.101	8.00687	483278	1	0.987932	0.994968	1	0.799459	0.905224	422986	417882	420858	33470.9	34295.2	26415.2	0.0791299	0.0820691	0.0627651	0	0.0113457	0.00249233	n2863
168.051	5.57953	371104	1	0.987927	0.92433	1	0.866657	0.616582	311292	307534	287737	26336	46088.9	105695	0.0846021	0.149866	0.367334	0	0.0050123	0.046764	n2967
137.133	5.66333	755469	1	0.986482	0.983211	1	0.578437	0.462199	722065	712304	709942	18988.6	36534	33419.5	0.0262977	0.0512898	0.0470736	0	0.0561997	0.0994762	n2705
153.003	7.51633	89921	1	0.986358	1.09582	1	0.951629	0.682263	49930.7	49249.5	54714.9	16261.4	21275.9	22448.7	0.32568	0.432002	0.410285	0	0.000647027	0.0297891	n3428
345.046	23.4086	66095	1	0.985912	0.998189	1	0.749463	0.967872	59573.5	58734.2	59465.6	5405.01	3072.25	3370.85	0.0907283	0.0523076	0.0566858	0	0.0182243	0.000286988	n3510
130.105	5.50416	100475728	1	0.985355	1.04888	1	0.765787	0.324731	91470308	9.01307e+07	9.59413e+07	9.0324e+06	5.66865e+06	5.23412e+06	0.0987468	0.0628936	0.0545554	0	0.0157809	0.183429	n123
103.021	8.37221	144697	1	0.984461	0.927619	1	0.749563	0.202855	122672	120766	113793	11894	7688.5	10620.3	0.096958	0.0636645	0.0933304	0	0.0181156	0.310074	n3293
192	20.4642	161195	1	0.983365	0.965706	1	0.81272	0.615916	135967	133705	131304	18527.7	13131.9	11739.6	0.136266	0.0982151	0.0894078	0	0.00992004	0.0451918	n3254
151.024	7.47927	1634771	1	0.983277	0.99423	1	0.741078	0.921743	1.40474e+06	1.38124e+06	1.39663e+06	158146	51475.3	116874	0.112581	0.0372673	0.0836828	0	0.0199501	0.001699	n2398
269.168	10.9284	196134	1	0.982423	0.983474	1	0.820711	0.723703	154163	151453	151615	12700.3	25248.4	11535.7	0.0823824	0.166708	0.0760858	0	0.00919234	0.0220495	n3186
401.054	21.8871	165498	1	0.980735	0.956981	1	0.649309	0.28779	155006	152020	148338	10934.2	11133.3	9575.1	0.0705407	0.0732359	0.0645492	0	0.0366197	0.210493	n3249
211.001	11.0243	123881	1	0.980634	1.94203	1	0.852354	0.0691659	33385.2	32738.7	64835	4738.17	6774.2	33397.3	0.141924	0.206917	0.515112	0	0.0061167	0.869278	n3339
299.062	5.62987	3412270	1	0.979424	0.971837	1	0.381493	0.188931	3.21325e+06	3.14714e+06	3.12276e+06	134079	115115	76219.3	0.0417269	0.0365778	0.0244077	0	0.139974	0.344274	n885
156.084	5.75916	6972331	1	0.978927	0.979052	1	0.612118	0.470284	6.13237e+06	6.00314e+06	6.00391e+06	322738	507418	266771	0.0526287	0.0845255	0.0444329	0	0.046179	0.0941184	n1776
343.157	13.3286	444700	1	0.978712	0.919222	1	0.839969	0.358661	344785	337445	316934	54104.4	67667.2	45679	0.156922	0.200528	0.144128	0	0.00717723	0.154707	n403
223.064	5.62659	7840029	1	0.977912	0.986715	1	0.430187	0.599583	7.14089e+06	6.98316e+06	7.04603e+06	357459	304323	232310	0.050058	0.0435796	0.0329703	0	0.112881	0.0495154	n882
508.228	13.3289	165223	1	0.977893	0.982723	1	0.849204	0.85607	119057	116425	117000	20205.4	26076.1	18000.6	0.169713	0.223974	0.153852	0	0.00636597	0.00577753	n436
72.057	6.59045	118733	1	0.977529	0.993277	1	0.713454	0.886512	99350.2	97117.7	98682.3	8228.43	11846.1	7559.11	0.0828224	0.121976	0.0766005	0	0.0239584	0.00357365	n3352
125.133	6.94703	1035036	1	0.977247	0.982552	1	0.54091	0.53976	945660	924143	929160	53025.7	64056.1	34563.7	0.0560726	0.0693141	0.0371989	0	0.0669545	0.0679533	n2539
157.104	5.55738	28605	1	0.97721	0.860506	1	0.726618	0.0398194	24920.9	24352.9	21444.6	2834.76	2631.65	2167.93	0.11375	0.108063	0.101095	0	0.0215598	0.948879	n3650
265.111	13.3284	1903418	1	0.976959	0.949062	1	0.735269	0.233127	1.55576e+06	1.51991e+06	1.47651e+06	106719	225740	109554	0.0685959	0.148522	0.0741981	0	0.0206091	0.268484	n373
269.106	5.62625	665159	1	0.976895	1.01454	1	0.424133	0.576798	619057	604753	628061	26897.1	32241.6	27172.9	0.0434485	0.0533137	0.0432648	0	0.116047	0.0554589	n903
143.052	10.4615	366019	1	0.976833	0.992515	1	0.702711	0.84859	317007	309663	314635	25092.6	38066	15533.8	0.0791546	0.122927	0.0493711	0	0.0259466	0.00646409	n2970
83.0492	10.6454	115820	1	0.97605	1.04071	1	0.584946	0.364435	101477	99046.9	105608	7245.49	7665.16	7800.31	0.0714001	0.0773892	0.073861	0	0.0530944	0.150541	n3361
127.024	5.69647	178026	1	0.975495	1.00733	1	0.773852	0.95116	129966	126781	130919	23985.3	10251.6	28346.6	0.18455	0.0808605	0.216521	0	0.0149083	0.000658302	n3229
204.123	5.53092	2834739	1	0.974103	0.960967	1	0.586453	0.214046	2.45947e+06	2.39577e+06	2.36346e+06	145626	234216	97976.7	0.0592104	0.0977623	0.0414547	0	0.0533356	0.299167	n2240
117.037	14.3276	12778139	1	0.973768	0.946614	1	0.747826	0.369831	1.01381e+07	9.87215e+06	9.59687e+06	1.21287e+06	1.54951e+06	687812	0.119635	0.156958	0.0716704	0	0.0182658	0.150672	n1007
357.282	14.2199	92148	1	0.97152	1.02652	1	0.687941	0.695289	79003.9	76753.9	81099.2	6544.12	11493.7	10825	0.0828328	0.149747	0.133478	0	0.0289404	0.0274368	n3420
169.052	7.46493	169506	1	0.97044	1.02398	1	0.842794	0.849029	125827	122107	128844	25532.2	36597.3	27914.6	0.202916	0.299715	0.216654	0	0.00694767	0.00636304	n3241
97.1012	9.41197	3060270	1	0.970303	0.989336	1	0.603947	0.720986	2.59204e+06	2.51507e+06	2.5644e+06	166610	306327	73022.6	0.0642776	0.121797	0.0284755	0	0.0487295	0.023089	n2203
84.0808	9.65223	462277	1	0.970234	0.972554	1	0.576663	0.468819	400211	388298	389226	24714.7	43606.4	25803.3	0.0617541	0.112301	0.0662939	0	0.0564865	0.0945097	n2890
360.028	19.4326	87431	1	0.970133	0.966663	1	0.464044	0.254777	79230.6	76864.2	76589.2	3394.62	6697.57	4126.07	0.0428449	0.0871351	0.0538728	0	0.0993198	0.244381	n3433
110.06	9.12921	106179	1	0.969535	0.860263	1	0.745529	0.240259	82881.3	80356.3	71299.7	12803.7	13403	18551.2	0.154483	0.166795	0.260187	0	0.0185567	0.263998	n3385
96.0042	22.8445	92178	1	0.969385	0.999013	1	0.771079	0.992225	70764.8	68598.3	70694.9	13894.5	11004.5	9932.28	0.196348	0.160419	0.140495	0	0.0149404	1.67215e-05	n3419
160.078	12.6536	224286	1	0.964323	1.05792	1	0.8708	0.629436	119082	114833	125979	19490.3	58180	27645.5	0.163672	0.506647	0.219445	0	0.00479422	0.0415815	n3139
97.0887	7.42048	579483	1	0.962333	1.02183	1	0.481116	0.612058	509375	490189	520493	45035.5	45790.5	25117.5	0.0884133	0.093414	0.0482572	0	0.0892458	0.0464803	n2798
203.143	13.4398	355525	1	0.962014	0.970197	1	0.534681	0.513829	305377	293777	296276	29596.8	32791.8	13178.7	0.0969188	0.111622	0.0444812	0	0.068962	0.0789122	n2992
180.961	6.37809	609196	1	0.960035	0.785157	1	0.836104	0.302244	415423	398821	326172	170480	83048.6	101749	0.410377	0.208235	0.31195	0	0.00766501	0.202091	n2785
107.073	7.37321	56758	1	0.960014	0.999311	1	0.611411	0.992752	44883.6	43088.9	44852.7	7770.79	2673.54	1775.94	0.173132	0.0620472	0.0395949	0	0.0476961	1.50516e-05	n3538
174.113	11.2403	1265466	1	0.958467	0.987242	1	0.472628	0.800797	1.064e+06	1.01981e+06	1.05043e+06	114501	88423.2	54914.9	0.107613	0.0867055	0.0522786	0	0.0933081	0.0114262	n2484
205.09	6.72371	818932	1	0.958412	0.966261	1	0.76457	0.83873	686117	657582	662968	208627	80828.7	173294	0.30407	0.122918	0.261391	0	0.016265	0.00728507	n2688
133.084	6.20098	33504	1	0.956593	1.41688	1	0.693839	0.00906074	18506.3	17703	26221.2	4215.65	2328.03	4060.96	0.227795	0.131505	0.154873	0	0.0278247	1.73714	n3630
129.019	6.38123	564846	1	0.956471	1.21532	1	0.806601	0.141716	408028	390267	495883	114518	129657	65511	0.280663	0.332227	0.13211	0	0.0105415	0.443435	n2826
118.068	5.50315	96764	1	0.955806	0.858861	1	0.728725	0.335025	70923.3	67788.9	60913.3	18732.3	10239.3	15256.7	0.264121	0.151047	0.250466	0	0.0215571	0.171676	n3407
97.1012	11.7114	10842112	1	0.955757	0.978087	1	0.454745	0.487159	9.13889e+06	8.73456e+06	8.93863e+06	577872	1.11573e+06	347388	0.0632322	0.127737	0.0388637	0	0.10355	0.0882175	n1173
163.05	6.95695	61101	1	0.955483	0.975347	1	0.602525	0.575472	46736.4	44655.9	45584.2	4085.62	8422.06	2606.88	0.0874182	0.188599	0.0571882	0	0.0494008	0.056519	n2173
130.068	5.80849	1446761	1	0.955147	0.974549	1	0.466173	0.597575	1.29676e+06	1.2386e+06	1.26376e+06	99196.3	158117	110147	0.0764953	0.127658	0.0871581	0	0.0970989	0.0495728	n2438
233.163	7.59408	247795	1	0.953464	1.01822	1	0.441404	0.677318	208109	198424	211900	20144.3	21669.1	6814.24	0.096797	0.109206	0.0321578	0	0.107146	0.0317793	n3117
345.046	21.0662	70221	1	0.953399	0.959599	1	0.487027	0.495471	59074.5	56321.6	56687.9	6212.89	6973.01	5441.16	0.10517	0.123807	0.0959846	0	0.0868891	0.0835124	n3498
86.0964	6.41936	2388115	1	0.952762	0.96376	1	0.290348	0.268182	2.17441e+06	2.0717e+06	2.09561e+06	136717	178098	88808.4	0.0628755	0.0859672	0.0423782	0	0.209289	0.233629	n2307
154.105	5.45245	2029718	1	0.952421	1.07958	1	0.485518	0.3033	1.62497e+06	1.54766e+06	1.75429e+06	161007	205320	240703	0.0990829	0.132665	0.137209	0	0.0878009	0.199408	n2348
204.1	5.4894	707107	1	0.950633	0.952025	1	0.181996	0.0518864	662497	629792	630714	30366.2	46100.6	13174.4	0.045836	0.0731997	0.020888	0	0.351002	0.921987	n2760
245.114	7.84361	242560	1	0.949446	0.996862	1	0.479654	0.946575	196692	186748	196074	15801.5	28748.6	15315.2	0.0803366	0.153943	0.078109	0	0.0918743	0.000786877	n3124
201.124	6.96708	3365610	1	0.949189	0.97601	1	0.284194	0.374789	2.99185e+06	2.83983e+06	2.92007e+06	167895	278287	79398.6	0.0561175	0.0979942	0.0271906	0	0.218776	0.149357	n2148
102.023	9.88879	311793	1	0.947887	0.969648	1	0.262526	0.292782	286816	271870	278111	15648.4	26095	10908.5	0.0545588	0.0959836	0.0392236	0	0.241304	0.208279	n3034
184.079	8.59026	79569	1	0.947097	0.918374	1	0.392284	0.0803403	70089	66381.1	64367.9	5358.95	8528.64	4798.38	0.0764592	0.12848	0.0745462	0	0.135515	0.632567	n3457
219.174	10.812	10889	1	0.939773	0.994177	1	0.460078	0.956671	8698.34	8174.46	8647.69	1472.41	736.648	1669.62	0.169275	0.0901158	0.193071	0	0.101246	0.000517656	n3715
184.206	13.8127	107143	1	0.936707	1.02978	1	0.561048	0.722585	86516.9	81041	89093.6	12900.9	18100.4	11492.2	0.149115	0.223349	0.12899	0	0.0606917	0.0222424	n3383
161.069	7.30636	169964	1	0.936387	0.991916	1	0.41582	0.897719	143827	134678	142665	17229.3	19972.5	12960.2	0.119791	0.148298	0.0908438	0	0.120315	0.00290863	n2002
256.155	8.97786	425433	1	0.935902	1.0102	1	0.289553	0.790128	373969	349998	377783	28824.1	43355.4	18031.4	0.0770763	0.123873	0.0477295	0	0.211989	0.012584	n2918
113.071	7.14327	51056	1	0.935487	0.97638	1	0.392093	0.784499	40309.3	37708.8	39357.2	4794.06	5262.28	6748.16	0.118932	0.139551	0.171459	0	0.133448	0.0132295	n3568
195.996	6.38042	690911	1	0.932902	1.27119	1	0.715492	0.114903	384339	358551	488567	97842.7	136514	110564	0.254574	0.380737	0.226302	0	0.0235756	0.498383	n2768
80.9967	7.06539	27179	1	0.932897	0.90758	1	0.669624	0.451833	19259.9	17967.5	17479.9	5004.82	5179.11	2199.27	0.259858	0.288249	0.125817	0	0.0322	0.106019	n3657
67.0417	10.3197	22052	1	0.932619	1.01474	1	0.579045	0.894036	16607.9	15488.8	16852.6	3983.2	2596.28	1712.57	0.239838	0.167623	0.10162	0	0.0553944	0.00318666	n3675
177.065	6.97112	42963	1	0.932467	0.990251	1	0.321452	0.845445	36815	34328.7	36456	3804.86	4419.23	2137.11	0.103351	0.128733	0.0586215	0	0.181768	0.00676472	n2183
198.08	6.95321	33139	1	0.931949	1.03504	1	0.165581	0.298582	30002.8	27961.1	31054.2	1616.65	2847.59	1703.26	0.0538831	0.101841	0.0548482	0	0.388779	0.200428	n2191
165.065	9.23666	117550	1	0.929834	0.790558	1	0.477084	0.0701593	90601.8	84244.6	71625.9	17483.5	11552.1	14715.7	0.192971	0.137126	0.205452	0	0.0920311	0.689517	n1611
138.988	21.6141	44907	1	0.928193	0.975713	1	0.12066	0.638908	40294.3	37400.9	39315.7	2043.05	3533.42	4442.57	0.0507031	0.0944742	0.112997	0	0.502545	0.040055	n3590
138.018	7.39205	361866	1	0.928047	0.926806	1	0.298015	0.134436	304798	282867	282488	30055.6	38418.6	9964.52	0.0986085	0.135819	0.0352741	0	0.202147	0.4964	n2984
153.021	6.37994	591561	1	0.928022	0.943159	1	0.71529	0.819712	304834	282893	287507	96849.9	105459	152349	0.317713	0.372788	0.529896	0	0.023482	0.00921218	n2797
236.104	12.653	183843	1	0.927342	1.02899	1	0.421002	0.720387	150638	139693	155005	21568.2	23556.6	19450.4	0.143179	0.168632	0.125483	0	0.117434	0.0226109	n826
647.424	20.9054	48813	1	0.926114	1.07471	1	0.416575	0.431396	37456.8	34689.3	40255.2	6856.44	3950.61	4704.69	0.183049	0.113885	0.116872	0	0.122315	0.113254	n3581
195.069	7.56949	21066	1	0.925993	0.918913	1	0.529401	0.486954	15309.2	14176.2	14067.8	3473.38	2435.22	2343.96	0.226883	0.171783	0.166619	0	0.0713351	0.0877643	n2858
205.131	5.41535	891803	1	0.924707	1.00654	1	0.0800166	0.893246	784961	725858	790091	55722	48968.1	72136.2	0.070987	0.0674624	0.0913011	0	0.634782	0.00316833	n2026
230.001	8.71849	35664	1	0.921913	0.96494	1	0.373537	0.73559	27817.2	25645	26841.9	4967.92	2647.33	4758.11	0.178592	0.10323	0.177264	0	0.148895	0.020101	n2677
257.093	7.77204	124889	1	0.920721	0.923851	1	0.0461464	0.0437769	117621	108296	108664	6740.3	7421.5	6712.27	0.0573055	0.06853	0.0617709	0	0.86512	0.886563	n3335
181.17	10.1785	149604	1	0.917712	1.00577	1	0.358698	0.937459	127011	116560	127744	18317.6	19297.1	12602.6	0.14422	0.165556	0.0986551	0	0.154305	0.00108589	n3270
58.0653	13.8131	19758	1	0.91334	0.970237	1	0.46902	0.785419	13512.5	12341.5	13110.3	3227.67	1966.85	1280.88	0.238865	0.159369	0.0976998	0	0.0959812	0.0134136	n3685
174.113	12.3329	1228160	1	0.913067	0.959204	1	0.118233	0.194393	1.10578e+06	1.00965e+06	1.06067e+06	42982.5	122616	65713.4	0.0388708	0.121443	0.0619548	0	0.547365	0.330049	n2498
167.055	10.5103	350191	1	0.912098	1.01401	1	0.196403	0.844363	308170	281082	312489	41783.2	20865.1	31625.2	0.135585	0.0742314	0.101204	0	0.336426	0.0067916	n3002
152.041	7.47612	246851	1	0.910495	1.01134	1	0.651954	0.936733	155437	141525	157200	29089.1	66176.5	44134.1	0.187144	0.467597	0.280751	0	0.0370407	0.00111283	n3119
237.111	10.564	1270078	1	0.910477	0.859393	1	0.155467	0.0350282	1.03667e+06	943865	890907	120153	83879.9	76628.9	0.115903	0.0888685	0.0860122	0	0.401109	1.0462	n2465
55.0181	10.1936	26000	1	0.909151	0.939194	1	0.455729	0.623642	20432.1	18575.8	19189.7	4046.13	4237.6	4443.29	0.198028	0.228124	0.231546	0	0.100371	0.0427413	n3664
239.095	9.76719	249996	1	0.907866	0.960457	1	0.431538	0.719464	178160	161745	171115	40499	27156.7	22513	0.227318	0.167898	0.131567	0	0.113321	0.0231171	n3114
105.034	13.2846	83240	1	0.906868	0.713347	1	0.457762	0.0119959	61749.7	55998.8	44048.9	8960.98	15669.9	10825.2	0.145118	0.279826	0.245755	0	0.101497	1.58653	n3443
259.142	9.12601	42674	1	0.9049	0.869173	1	0.147496	0.0518492	34670.9	31373.7	30135	4356.48	2532.4	1670.72	0.125652	0.0807172	0.0554413	0	0.428152	0.94507	n3595
283.153	10.564	766168	1	0.904549	0.851734	1	0.149669	0.0337676	616496	557651	525091	77553.8	47087	33289	0.125798	0.0844382	0.0633966	0	0.420661	1.17299	n2466
136.037	8.24139	44311	1	0.90403	0.934739	1	0.152377	0.239632	36421.2	32925.8	34044.3	4114.87	3680.93	1901.4	0.11298	0.111794	0.0558508	0	0.400813	0.274955	n3100
191.143	19.4791	29323	1	0.903967	0.940465	1	0.412841	0.677272	20560.9	18586.4	19336.8	4719.71	3049	5160.78	0.229547	0.164044	0.266888	0	0.123487	0.0306365	n3648
299.071	8.71985	26461498	1	0.902132	0.82739	1	0.067197	0.0233186	24152129	2.17884e+07	1.99832e+07	1.55984e+06	2.29457e+06	3.20557e+06	0.0645839	0.105311	0.160413	0	0.725783	1.36753	n612
240.094	10.0774	21925	1	0.899266	0.923256	1	0.115385	0.415331	18295.1	16452.2	16891.1	2116.8	1492.71	3409.19	0.115703	0.0907304	0.201834	0	0.506248	0.122416	n3677
122.063	7.54358	166292	1	0.898817	0.937802	1	0.466155	0.614173	127034	114180	119132	31464.6	27092.7	19388.6	0.247687	0.23728	0.162748	0	0.0958318	0.0457041	n3247
141.073	5.74009	54913	1	0.898043	0.958002	1	0.0557161	0.367161	49608.7	44550.7	47525.2	3712.57	4334.67	3924.58	0.0748371	0.0972974	0.0825789	0	0.785421	0.148733	n3554
183.056	6.9505	107959	1	0.896701	0.970596	1	0.0209329	0.37533	101845	91324.1	98850	5454.55	7477.19	5721.3	0.0535576	0.0818753	0.0578786	0	1.29208	0.143519	n2162
220.182	11.6066	211665	1	0.895537	0.955049	1	0.115514	0.419058	185200	165853	176875	21761.6	16492.1	9418.81	0.117504	0.0994377	0.0532513	0	0.502019	0.123253	n1414
170.034	7.35336	26184	1	0.893605	0.949002	1	0.294698	0.623425	20840.8	18623.4	19778	3762.91	3143.33	3498.84	0.180555	0.168783	0.176906	0	0.20452	0.0427864	n2017
71.073	12.8934	21785	1	0.890292	0.808082	1	0.174537	0.0176354	18941.3	16863.2	15306.1	2476.2	2448.55	1848.44	0.13073	0.145201	0.120765	0	0.356079	1.38397	n3679
224.077	9.47321	266779	1	0.887028	1.33176	1	0.194013	0.145411	141708	125699	188721	25005.5	10711.2	64908	0.176458	0.0852138	0.343937	0	0.346335	0.456821	n3097
198.094	10.1918	135880	1	0.886172	0.876996	1	0.133402	0.0523601	121659	107811	106694	9534.85	17811.6	13367.8	0.0783737	0.165212	0.125291	0	0.469843	0.830595	n1643
153.021	8.58754	65041	1	0.885753	0.897088	1	0.143081	0.140023	58180.1	51533.2	52192.7	6591.99	7809.93	6343.11	0.113303	0.151551	0.121533	0	0.422996	0.428361	n3515
193.089	9.05608	246540	1	0.885698	0.916143	1	0.134625	0.167811	208485	184655	191002	22024.8	28072.4	18442.7	0.105642	0.152027	0.0965575	0	0.446046	0.370384	n2133
92.9922	10.3595	35763	1	0.883109	1.099	1	0.107293	0.18875	28011.1	24736.9	30784.3	1887.3	3930.15	4258.29	0.0673767	0.158878	0.138326	0	0.564017	0.354487	n3624
234.116	6.67078	16556467	1	0.883056	0.964678	1	0.0503289	0.322685	1.49859e+07	1.32334e+07	14456558	1.04066e+06	1.57728e+06	664861	0.0694427	0.11919	0.0459902	0	0.860114	0.183727	n710
234.134	9.76279	278574	1	0.882627	0.475822	1	0.819787	0.322029	84581.4	74653.9	40245.7	95094.7	38429.7	34103	1.1243	0.514771	0.847369	0	0.00936859	0.192598	n3080
145.092	5.74685	1286894	1	0.879899	0.964507	1	0.537606	0.826086	1.00639e+06	885524	970673	280433	367996	267969	0.278651	0.415569	0.276065	0	0.0682473	0.00848052	n2463
211.162	9.08736	70590	1	0.879345	0.974747	1	0.169886	0.751589	55039.8	48398.9	53649.8	8995.49	6124.46	5202.02	0.163436	0.126541	0.0969625	0	0.372381	0.0178909	n3497
256.095	6.97072	72472	1	0.877745	0.909706	1	0.188802	0.224863	61093	53624.1	55576.6	6888.63	10794.1	7836.3	0.112757	0.201291	0.141	0	0.340222	0.279531	n2170
134.109	6.28631	39185	1	0.874919	1.07122	1	0.0524739	0.330135	29715	25998.2	31831.4	3318.57	2376.91	3818.91	0.11168	0.0914258	0.119973	0	0.82907	0.174983	n3609
168.051	10.5389	142673	1	0.868142	0.891829	1	0.449054	0.240626	119720	103934	106770	20598.7	43662.2	14607	0.172057	0.420095	0.136808	0	0.106921	0.263005	n3300
143.034	6.3807	626098	1	0.8581	0.80963	1	0.342915	0.376366	410790	352499	332588	105228	97373.6	175676	0.256161	0.276238	0.528209	0	0.165309	0.145834	n2779
92.9922	12.6699	47578	1	0.853038	0.790596	1	0.187228	0.074911	38608.8	32934.8	30524	6675.48	7192.52	7380.8	0.1729	0.218386	0.241803	0	0.334336	0.659994	n3583
214.162	11.5254	11527	1	0.85272	0.913001	1	0.110357	0.114574	9914.96	8454.69	9052.37	852.998	1770.46	875.383	0.0860314	0.209406	0.0967021	0	0.552131	0.498071	n3712
76.0214	7.54459	132756	1	0.84567	0.899031	1	0.386711	0.487772	95079.9	80406.3	85479.8	27773.5	28384.1	16616.4	0.292107	0.353009	0.19439	0	0.136533	0.0879851	n3321
364.189	12.6534	76626	1	0.843275	0.872193	1	0.0853399	0.0409524	69260.7	58405.8	60408.7	6273.43	11892	6778.92	0.0905771	0.203609	0.112218	0	0.651793	0.918512	n865
258.059	7.52835	467781	1	0.842901	1.03715	1	0.467376	0.794231	353640	298083	366776	112807	140019	34386.6	0.318987	0.469731	0.0937536	0	0.0954675	0.0124083	n2887
248.103	12.6602	101111	1	0.840528	1.01672	1	0.303265	0.830107	78245.8	65767.8	79553.8	13178.9	24371.7	5731.86	0.168429	0.370572	0.0720502	0	0.202826	0.0082836	n3394
186.04	9.09804	6731	1	0.840471	0.78646	1	0.218829	0.216801	5205.85	4375.37	4094.2	726.575	1335.02	1853.6	0.139569	0.305122	0.452739	0	0.29855	0.311771	n3719
157.025	8.45279	351433	1	0.839776	0.132647	1	0.809815	0.225759	85388.7	71707.4	11326.6	131325	15870.9	3580.46	1.53796	0.221328	0.31611	0	0.0106971	0.317816	n2997
150.128	7.27123	41032	1	0.838454	0.934402	1	0.143839	0.525693	35937.9	30132.3	33580.4	6897.4	5686.43	5407.53	0.191926	0.188716	0.161032	0	0.421791	0.0723499	n3602
172.063	14.2311	12852	1	0.83057	1.0576	1	0.088426	0.518191	9842.96	8175.27	10409.9	1009.82	1838.49	1788	0.102593	0.224885	0.17176	0	0.632122	0.0762216	n3707
72.039	10.3073	51375	1	0.828843	0.947386	1	0.0798567	0.658811	41082.2	34050.7	38920.7	7519.72	4035.61	8867.17	0.183041	0.118518	0.227827	0	0.678845	0.0345634	n3567
193.104	17.221	222543	1	0.821089	0.971329	1	0.162075	0.829866	163597	134328	158907	41298.6	20522.2	31590.8	0.252441	0.152777	0.198801	0	0.402823	0.00813752	n3140
305.152	12.6555	151945	1	0.81949	0.887371	1	0.0643369	0.29274	118570	97166.6	105215	21114.1	12405.2	20534.8	0.178073	0.12767	0.195169	0	0.763874	0.205581	n832
137.009	8.60424	74487	1	0.818435	0.873226	1	0.0167378	0.0547068	68747.4	56265.3	60032	4802.41	8833.65	8206.01	0.0698558	0.157	0.136694	0	1.54113	0.840232	n3487
245.14	12.6538	66766	1	0.811174	0.897167	1	0.226418	0.60248	46958.7	38091.7	42129.8	12700.8	11040.6	17862.5	0.270468	0.289842	0.423987	0	0.277623	0.0485411	n3508
149.06	5.8655	186461	1	0.80993	1.06226	1	0.321857	0.0766223	157500	127564	167306	9027.47	66370.5	8136.65	0.0573173	0.520292	0.0486332	0	0.199745	0.651096	n3210
204.123	12.6527	507176	1	0.808983	0.988723	1	0.013113	0.833738	444278	359413	439268	39139.5	55013.4	41374.7	0.0880968	0.153065	0.0941901	0	1.57996	0.00773857	n800
108.056	12.6517	57981	1	0.808904	0.940727	1	0.121342	0.646669	46329.6	37476.2	43583.5	8795.08	9308.47	11161.6	0.189837	0.248383	0.256097	0	0.477941	0.0373443	n3534
368.192	12.6532	327342	1	0.808086	0.841664	1	0.0159885	0.022093	293455	237137	246991	32031.8	35183.3	26918.2	0.109154	0.148367	0.108985	0	1.40101	1.23326	n807
236.096	16.54	77380	1	0.797758	0	1	0.174948	NA	60924.1	48602.7	0	10021.4	17607.5	NA	0.16449	0.362273	NA	0	0.369877	low	n3462
243.087	10.0145	24468	1	0.787091	0.980855	1	0.159429	0.931892	16381.4	12893.7	16067.8	4044.11	3901.4	7697.48	0.246871	0.302582	0.479062	0	0.385247	0.00130098	n3667
202.099	12.6544	64602	1	0.78623	0.813895	1	0.124311	0.201643	49031.7	38550.2	39906.7	10747.9	10891.9	12298.8	0.219204	0.282537	0.308188	0	0.469194	0.31212	n3516
77.0386	6.26875	865260	1	0.779382	0.946904	1	0.121947	0.184336	792723	617835	750633	42605.5	229343	57830.7	0.0537458	0.371204	0.0770426	0	0.562105	0.343353	n2662
322.168	12.653	322812	1	0.77703	0.890926	1	0.0184733	0.183936	277032	215262	246815	44209.7	26728.3	25118.8	0.159583	0.124166	0.101772	0	1.42963	0.353154	n809
219.097	12.6532	732759	1	0.774978	0.942548	1	0.00293522	0.221113	646623	501118	609473	60046.3	68150.6	32682.2	0.0928614	0.135997	0.0536238	0	2.56623	0.295294	n787
179.064	10.3061	96393	1	0.76595	1.81485	1	0.0679825	0.0676058	32129.4	24609.5	58310.1	6984.94	5599.86	27540.7	0.2174	0.227548	0.472315	0	0.705551	0.84906	n3408
191.179	18.2442	33556	1	0.759108	0.790064	1	0.290107	0.32452	19769.9	15007.5	15619.5	9190.62	4475.17	1910.45	0.464879	0.298195	0.122312	0	0.21705	0.195489	n3629
156.12	6.12864	1299974	1	0.752677	0.871533	1	0.121883	0.477173	974550	733521	849352	268127	222159	316511	0.275129	0.302867	0.37265	0	0.479145	0.0910927	n2462
157.092	11.0284	48990	1	0.742107	0.853835	1	0.363327	0.598915	23865	17710.4	20376.8	14210.3	6125.15	6176.8	0.595445	0.34585	0.303129	0	0.158193	0.0506807	n3580
112.1	7.34857	28120	1	0.741414	0.664072	1	0.174413	0.156225	16988.9	12595.8	11281.9	5604.82	4746.34	7138.53	0.32991	0.376819	0.632744	0	0.357779	0.395403	n3651
229.002	6.39502	451572	1	0.740963	0.552478	1	0.19289	0.0227659	341707	253192	188785	111983	107569	77749.5	0.327718	0.424852	0.41184	0	0.324945	1.25825	n2896
380.183	12.6532	152527	1	0.740332	0.97148	1	0.00673709	0.684332	122850	90950	119347	17525.4	14533.8	10364.7	0.142657	0.1598	0.086845	0	1.96313	0.0296104	n831
273.097	12.228	447082	1	0.730818	0.317755	1	0.0268062	3.248e-05	351149	256626	111579	59032.9	66692.3	30284	0.168114	0.259881	0.271413	0	1.12629	13.0381	n2897
131.068	5.75012	71140	1	0.720633	0.862539	1	0.0736764	0.206121	63702.1	45905.8	54945.5	4773.19	19275	14387	0.07493	0.419881	0.261841	0	0.803195	0.333716	n3495
246.116	12.7024	47340	1	0.709463	0.909575	1	0.0464354	0.495574	33956.4	24090.8	30885.8	7878.22	7125.84	7137.88	0.23201	0.295791	0.231105	0	0.862515	0.0834229	n3584
131.089	10.6913	119545	1	0.708651	1.0283	1	0.138172	0.418475	110027	77971.1	113141	7623.87	44349.9	4708.02	0.0692906	0.5688	0.041612	0	0.507453	0.120747	n3346
286.165	10.9396	16999	1	0.704831	0.93635	1	0.0334173	0.506462	13490.9	9508.83	12632.2	2740.66	2853.97	1226.79	0.203149	0.300138	0.0971156	0	1.01282	0.0817812	n3693
169.068	13.3279	117389	1	0.698631	0.813141	1	0.0684351	0.211682	80375.8	56153	65356.9	20193	20890.6	18757.3	0.251232	0.37203	0.286997	0	0.695051	0.29696	n3357
170.136	6.21161	7510264	1	0.694306	1.11692	1	0.0674221	0.497182	5.13091e+06	3.56242e+06	5.73083e+06	1.56538e+06	933410	1.37652e+06	0.305089	0.262016	0.240195	0	0.740638	0.0828287	n1574
66.0664	12.6525	40820	1	0.690042	0.844285	1	0.0303992	0.189262	30846.1	21285.1	26042.9	6956.86	6127.13	4420.3	0.225534	0.28786	0.169732	0	1.06369	0.339592	n3604
128.089	6.66063	2859443	1	0.67369	1.43373	1	0.127565	0.206367	1.13399e+06	763961	1.62584e+06	421617	342866	765484	0.371799	0.448801	0.470824	0	0.46365	0.316753	n2234
163.061	6.35435	671797	1	0.661211	0.844059	1	0.055186	0.370341	465169	307575	392630	126879	124698	140530	0.272759	0.405425	0.35792	0	0.784754	0.146787	n2771
94.9893	6.38296	97151	1	0.633468	0.68563	1	0.212983	0.275569	42957	27211.9	29452.6	26766.9	5583.82	5141.63	0.623108	0.205198	0.174573	0	0.331587	0.245481	n3405
193.089	6.64048	221872	1	0.629778	0.316078	1	0.110112	0.0147846	137761	86758.7	43543.2	63685.8	18897.2	8263.97	0.462292	0.217813	0.189788	0	0.589447	2.15242	n1004
239.157	9.84869	827469	1	0.627771	1.05162	1	0.00704214	0.414777	685484	430327	720866	54692.4	149688	85040.7	0.0797865	0.347848	0.11797	0	2.56341	0.122457	n2679
158.1	10.2087	75872	1	0.625568	0.425763	1	0.0253319	0.00461673	62569	39141.2	26639.6	10412.3	18129.2	19630.5	0.166413	0.463174	0.736892	0	1.25574	2.61442	n3482
361.168	16.3335	303849	1	0.598641	0.0652085	1	0.00107807	6.13745e-06	251233	150398	16382.5	38712.7	38254.9	13614.8	0.154091	0.254358	0.831056	0	3.43255	32.7514	n3042
118.068	9.44738	208032	1	0.580099	0.542982	1	0.00297857	0.00413632	173375	100574	94139.2	30713.8	33765.9	41142.5	0.177153	0.335731	0.437039	0	2.54377	2.38169	n3157
326.19	13.9324	64198	1	0.575338	0	1	0.018974		47212	27162.8	0	10439.1	13829.6		0.22111	0.509137		0	1.33886	low	n3518
131.076	16.6362	426203	1	0.56445	1.79069	1	0.0492116	0.0647112	126361	71324.6	226274	49586	31571.6	101034	0.392414	0.442646	0.446509	0	0.876574	0.788107	n2913
116.089	7.15259	6484781	1	0.464337	0.516601	1	0.000193832	0.000309684	5.65927e+06	2.62781e+06	2.92359e+06	936279	898838	800527	0.165442	0.342049	0.273817	0	5.45539	4.93189	n1823
169.068	16.0504	1172221	1	0.460895	3.00252	1	0.0913082	0.40183	84581.4	38983.1	253957	53476.7	7493.5	451050	0.632252	0.192224	1.77609	0	0.713053	0.139057	n2501
142.105	12.2557	1254055	1	0.335144	0.110144	1	0.00030774	0.000209798	1.05464e+06	353458	116162	247555	175079	33603.8	0.234729	0.495332	0.289283	0	5.34786	14.1117	n2496
243.134	11.7075	40830	1	0.277914	0	1	0.000108904		32897.7	9142.72	0	4876.9	7281		0.148245	0.796372		0	7.3479	low	n3603
112.076	10.396	26207	1	0.260551	0.222687	1	1.74015e-06	1.68658e-06	22420.2	5841.61	4992.69	2190.3	747.953	677.203	0.0976933	0.128039	0.135639	0	51.308	57.7847	n3661
130.068	8.83924	594294	1	0.143807	0.734826	1	1.60929e-05	0.153193	514880	74043.3	378347	72740.5	13857.5	193114	0.141277	0.187154	0.510415	0	35.4421	0.437749	n2792

## Sheet: AllBasePeaks
Mass	RT	Groups	BP	mzdiff	relation.ship	addfrag	Cisotope %error	Related peaks	RSD:Tx	maxRSD	max intensity	relation.id	TvsCTRL	Pvalue	Adduct	Polarity	Detections	CAC1	CAC2	CAC3	CAC4	CAC5	CAC6	SCC1	SCC2	SCC3	SCC4	SCC5	SCC6	SAC1	SAC2	SAC3	SAC4	SAC5	SAC6	relation.id	relation.ship	codadw	Charge	maxint	PeakID	rp_corr	ions	Fisher Ratio	EIC Rel Intensity	Parent Ion
225.043	6.38134	CAC'SCC'SAC		0	bp				0.09	0.09	224666592	0	0.942831	0.220868			18	190801344	188438448	206983744	192421424	224666592	198638384	215218032	177776464	166423456	195159200	190270944	188387024	191205440	188031552	193601472	197918480	198573456	189591440	0	bp	0.977562	1	224666592	n1	1	225:100_73:60_295:46_191:26_226:13_227:10_296:10_279:9_247:7_144:6_297:6	0.285496	1
130.105	5.50416	CAC'SCC'SAC		0	bp		C6	xN15xC13	0.06	0.1	100475728	1	0.985355	0.765787			18	95766744	88963872	97735712	96029672	96198552	74127296	92411920	95518048	84405776	84541896	86671816	97234704	89105440	99339088	98701424	89371432	100475728	98654920	1	bp	0.976772	1	100475728	n123	1	130:100_73:53_158:20_116:12_131:6	0.0157809	1
221.084	5.65791	CAC'SCC'SAC	Asp-Asp-Pro-Pro	0	bp				0.18	0.18	66686184	2	11.0749	5.591e-05	Double-charge	neg	18	4.30989e+06	4565998	4.82247e+06	5.32416e+06	5932955	4947450	66158816	41275428	49353436	54040324	66686184	53657036	5033868	4314450	4.90595e+06	4.65156e+06	5457313	5206591	2	bp	0.972639	1	66686184	n193	1	221:100_239:19_222:12_263:10_223:10	25.9647	1
147.066	7.54524	CAC'SCC'SAC		0	bp		C5	xC13xNH3	0.15	0.26	64911280	3	1.08778	0.449294			18	45937496	63700476	34890548	46483908	51469576	38488020	49111244	60871756	50875040	54846700	52197028	37732348	62222528	58245772	36355484	52114620	64911280	33246342	3	bp	0.967037	1	64911280	n262	1	147:100_149:95_73:57_133:32_220:22_235:14_148:10_150:10_131:9_190:9_205:9_146:8_89:7_160:7_149:6_151:6_86:6_59:6	0.10399	1
318.15	13.3291	CAC'SCC'SAC		0	bp			xS34	0.15	0.15	39467116	4	1.00667	0.925938			18	30042532	28676326	29462092	31308954	35875696	29810206	39467116	27709620	30324730	31926728	26504138	30478860	29437868	26464156	29337048	28601478	32793206	29209094	4	bp	0.96085	1	39467116	n356	1	318:100_217:86_305:78_191:53_73:51_204:38_147:34_149:30_319:19_306:14_320:9_189:8_221:7_307:7_219:6_218:6	0.00153444	1
174.113	8.42282	CAC'SCC'SAC		0	bp		C5	xC13	0.12	0.12	37373968	5	0.932462	0.294391			18	29864504	30557832	30054594	28877706	37373968	31829738	35311656	25436760	26347474	30458738	28177772	30091034	31400080	27351862	29225356	29623544	32215114	29281444	5	bp	0.950773	1	37373968	n462	1	174:100_73:25_75:12_175:9_86:7_176:6_100:6_175:6	0.204551	1
189.087	8.45304	SCC'SAC	Ala-Thr-Thr-Ser	0	bp		-11.1	xC13x-H2O	0.14	1.07	34852504	6	1.00371	0.993582	Double-charge	neg	18	4.03757e+06	7.06023e+06	8316852	7.99371e+06	4.10249e+06	34852504	9312984	11305925	11724583	12244155	12912831	9109024	3.64822e+06	2.885e+06	3.8175e+06	2.59458e+06	3.40269e+06	2753833	6	bp	0.955536	1	34852504	n522	1	189:100_147:78_149:78_171:22_173:11_190:8_150:7_148:7_191:7	1.1871e-05	1
144.12	7.8767	CAC'SCC'SAC		0	bp				0.26	0.34	31234774	7	1.36631	0.0750259			18	12474833	17905806	11345888	14634893	19925806	22291988	21910708	18168118	17627326	28189370	31234774	17559344	22825170	8948683	13532152	21677864	15345308	12720091	7	bp	0.957523	1	31234774	n551	1	144:100_188:87_73:83_202:41_75:19_146:19_102:6	0.672281	1
149.045	7.14218	CAC'SCC'SAC		0	bp		C4	x-H2OxC13	0.2	0.2	30887618	8	1.40721	0.0183629			18	13227649	19121718	12234427	20117766	17712594	18337008	16929576	25700856	21136782	25431276	30887618	21691818	18115898	12266300	14577293	20674838	17628924	13176540	8	bp	0.963093	1	30887618	n595	1	149:100_147:85_204:39_150:10_148:8	1.38927	0.499975
299.071	8.71985	CAC'SCC'SAC		0	bp			xS34	0.11	0.16	26461498	9	0.902132	0.067197			18	24630640	23387524	23198078	26461498	25123648	22111386	25428872	21438252	22349702	22001118	18284864	21227656	17463482	15203091	19666908	21873484	23874010	21818470	9	bp	0.950246	1	26461498	n612	1	299:100_300:19_301:9_314:9_211:7_225:6	0.725783	1
73.0468	5.80368	CAC'SCC'SAC		0	bp		C3	xC13xACN	0.17	0.17	23918976	10	4.57945	9.65809e-05			18	4.00871e+06	4103279	4182858	4069059	4.61933e+06	4.16791e+06	21839364	14601946	17349132	18633414	23918976	18835508	4.16292e+06	3718759	3.86098e+06	4.0028e+06	4.18271e+06	3955347	10	bp	0.974829	1	23918976	n648	1	73:100	20.656	0.176487
147.066	7.2138	CAC		0	bp		C6	xC13xNH3	1.76	1.76	21351592	11	0.432429	0.133084			18	8.35995e+06	12186096	6881478	14372026	11340848	11347714	1.62474e+06	1.24059e+06	1.22251e+06	21351592	1.08426e+06	1362844	1.30555e+06	1.27574e+06	1.31548e+06	13586342	1.51656e+06	256638	11	bp	0.946668	1	21351592	n652	1	147:100	0.50078	0.328935
75.0261	7.54524	CAC'SCC'SAC		0	bp		C2	xNH3xC13xS34	0.13	0.2	19460580	12	1.09978	0.225697			18	14177324	14795727	12479248	12211653	12955886	10396148	13768220	17433984	15071331	12998322	12880762	12547986	14520922	19460580	12028505	13034725	15150818	11647695	12	bp	0.983615	1	19460580	n653	1	75:100_100:85_70:11_72:9	0.278972	1
84.0934	6.27115	CAC'SCC'SAC		0	bp		C6	xC13	0.05	0.05	16824488	13	0.991899	0.780232			18	15406250	14949012	16270119	14663682	16557439	15791921	16824488	14746875	14956796	15710685	14889515	15751489	14579484	15850395	15420899	15044738	15623650	15884396	13	bp	0.973544	1	16824488	n665	1	84:100_69:94_71:48_70:44_85:40_83:40_82:28_67:15_55:14_57:12_81:10_95:9_91:7_85:6_70:6	0.0136974	1
234.116	6.67078	CAC'SCC'SAC	Asp-Val-Val-His	0	bp				0.12	0.12	16556467	14	0.883056	0.0503289	Double-charge	neg	18	14909826	14254531	16556467	14207366	15942577	14044539	16305813	12850430	12639041	12551784	11806969	13246205	13432629	14683773	14713970	13939649	14653836	15315491	14	bp	0.956012	1	16556467	n710	1	234:100_69:36_164:28_146:21_235:12_236:10_133:7_135:6_67:6	0.860114	1
73.0468	12.6532	CAC'SCC'SAC		0	bp		C3	xC13	0.11	0.11	15534349	15	0.831889	0.0068205			18	15486498	13637160	14425826	12893248	15534349	12992766	13537047	10725983	11292061	12988734	10414314	11727368	12661205	13168009	13398869	12877358	13995608	14658171	15	bp	0.957688	1	15534349	n760	1	73:100_323:97_147:82_149:77_207:71_220:57_162:55_161:35_132:28_119:18_191:18_206:17_324:17_104:12_325:9_148:8_150:8_105:7_132:7_167:6_203:6	1.92461	0.114621
225.043	5.62659	CAC'SCC'SAC		0	bp				0.05	0.05	14854351	16	0.973632	0.340607			18	13227282	13932362	13482593	13328504	14854351	13446673	14349033	12679985	12612941	13425243	13569072	13466115	13300410	12800146	13115995	13509265	13727151	13873567	16	bp	0.975254	1	14854351	n880	1	225:100_281:73_223:53_251:35_191:29_299:23_265:21_282:14_226:14_249:10_227:10_283:10_227:9_267:7_224:7_283:7_193:6_210:6_207:6	0.166917	0.0661173
156.084	10.5337	CAC'SCC'SAC		0	bp		C6	xC13	0.19	0.31	12955213	17	1.37399	0.0165405			18	3.83267e+06	4524851	4002609	4.66508e+06	4486683	4.34016e+06	7492426	5910826	4.02669e+06	6.54039e+06	5.74178e+06	5808449	7798966	5541268	7.46647e+06	12955213	11373892	11417756	17	bp	0.951238	1	12955213	n974	1	156:100_230:10_157:7	1.85132	1
149.045	6.61188	CAC'SCC'SAC		0	bp		C4	xC13x-H2O	0.14	0.37	12899636	18	0.705034	0.10795			18	7.3743e+06	11710112	12899636	11804778	4956407	6292710	6260876	7821120	7.12551e+06	6268255	5.33452e+06	5.99332e+06	2.80624e+06	3.43214e+06	3.94883e+06	3.21678e+06	6790823	3632905	18	bp	0.969393	1	12899636	n990	1	149:100_147:72_117:58_191:23_150:10_148:7_151:7	0.605855	0.208805
117.037	14.3276	CAC'SCC'SAC	trihomocitrate	0	bp			x-CO2	0.16	0.16	12778139	19	0.973768	0.747826	Double-charge	neg	18	10339375	8395459	11304720	10167946	11505669	9115420	12778139	8875012	8814839	10399162	8851156	9514618	10622299	8689542	9474451	9038107	9928133	9828687	19	bp	0.94961	1	12778139	n1007	1	117:100_129:50_73:34_75:32_341:30_359:29_145:16_135:11_131:9_342:7_360:7_147:6_201:6	0.0182658	1
85.1012	12.7226	CAC'SCC'SAC		0	bp		C6	xC13	0.24	0.24	11172200	20	1.03219	0.776075			18	9227352	8837910	8916238	8317382	9638451	7509713	11172200	10055019	9710126	8.09997e+06	10073235	5.02462e+06	7608734	9976247	8198847	10271255	10783047	10814010	20	bp	0.945822	1	11172200	n1105	1	85:100_71:95_57:58_83:24_97:23_69:20_99:20_70:16_111:11_82:10_113:9_84:9_55:8_67:8_96:7_127:7_86:6_56:6	0.014727	1
152.053	6.34544	CAC'SCC'SAC	indole-3-acetyl-glutamate	0	bp		-9.6	xC13	0.15	0.15	10945876	21	1.14693	0.134746	Double-charge	neg	18	7.13969e+06	8015241	6480311	7.37039e+06	9509915	6.98787e+06	7801280	7420605	10945876	9337548	8589502	8.0945e+06	8514486	6549767	5978440	7.38301e+06	6.54971e+06	6071969	21	bp	0.958047	1	10945876	n1155	1	152:100_166:17_153:7	0.443924	1
97.1012	11.7114	CAC'SCC'SAC		0	bp		C7	xC13x2-mer	0.13	0.13	10842112	22	0.955757	0.454745			18	9171679	8358293	9699566	9019262	9876891	8707659	10842112	7963180	8272173	9055297	7856810	8417786	8553756	8671185	9381861	8695722	9278928	9050325	22	bp	0.951341	1	10842112	n1173	1	97:100_123:26_83:17_137:17_81:16_57:15_69:13_95:11_109:11_179:9_79:9_82:9_180:8_98:8_67:7_96:7_111:7_151:6_55:6	0.10355	1
117.037	13.417	CAC'SCC'SAC	trihomocitrate	0	bp				0.17	0.17	10507500	23	1.0989	0.316325	Double-charge	neg	18	7886268	6061926	7786227	7.06995e+06	8272793	6172627	10507500	7440798	8126059	7685694	6968103	6798945	8846951	6.31929e+06	7.14735e+06	6.68672e+06	7205629	7237875	23	bp	0.946763	1	10507500	n1250	1	117:100_129:49_331:36_75:35_145:14_135:13_131:11_332:7_314:6	0.187977	0.822303
85.1012	14.1633	CAC'SCC'SAC		0	bp		C6	xC13	0.24	0.24	9811857	24	1.00936	0.931514			18	8.20113e+06	7.54116e+06	8001525	7705938	8902551	6879879	9811857	9360331	8.21264e+06	7.02445e+06	8655558	4.60938e+06	6791370	8724944	7234406	9025029	9437852	9511863	24	bp	0.955088	1	9811857	n1278	1	85:100_71:93_57:57_83:27_97:26_69:22_99:22_70:15_111:12_113:11_82:10_84:9_67:9_55:9_96:8_81:8_127:8_141:7_86:6_125:6_56:6	0.00133374	0.878239
85.1012	10.4306	CAC'SCC'SAC		0	bp		C6	xC13	0.23	0.23	9681637	25	1.00347	0.973484			18	8.04081e+06	7978977	7738990	7442142	8734958	6.81621e+06	9681637	8607386	8223305	6993886	8803898	4604090	6823300	8760900	7213406	8913766	9296063	9029888	25	bp	0.947666	1	9681637	n1343	1	85:100_71:96_57:61_83:22_70:22_69:20_97:19_99:15_84:12_82:10_56:8_67:8_111:8_55:7_98:7_86:6_96:6_113:6	0.000199431	0.866583
277.198	11.6062	CAC'SCC'SAC		0	bp		C17	xC13	0.09	0.09	9130072	26	0.936863	0.18338			18	8.00623e+06	7.51625e+06	8176579	7.94345e+06	9130072	7703964	8780577	7.43497e+06	7.31081e+06	7586111	6.7583e+06	7.54512e+06	8048940	6891607	8008914	7991359	8095993	8292517	26	bp	0.940375	1	9130072	n1381	1	277:100_73:44_292:39_278:19_261:16_205:10_205:8_165:8_105:8_293:7_145:7_189:6_183:6	0.341851	1
84.0934	7.20873	CAC'SCC'SAC		0	bp		C5	xC13	0.08	0.08	8937723	27	0.978965	0.607993			18	7904742	7371842	8287182	7.50848e+06	8578335	7.79971e+06	8937723	7.54769e+06	7277590	7.49099e+06	7368377	7.82978e+06	7281175	7.85475e+06	7.72584e+06	7547159	8241494	8288526	27	bp	0.959702	1	8937723	n1475	1	84:100_85:89_69:78_82:28_57:22_67:14_79:10_95:8_128:8_202:7_86:6	0.0469786	0.531233
84.0934	7.23114	CAC'SCC'SAC		0	bp		C5	xC13	0.08	0.75	8937723	28	0.978965	0.607993			18	7904742	7371842	8287182	7.50848e+06	8578335	7.79971e+06	8937723	7.54769e+06	7277590	7.49099e+06	7368377	7.82978e+06	923634	1.52666e+06	297768	1547626	292493	304139	28	bp	0.959155	1	8937723	n1507	1	84:100	0.0469786	0.531233
149.045	6.13079	CAC'SCC'SAC		0	bp			x-H2O	0.14	0.34	8686816	29	1.97677	0.000313429			18	1.91477e+06	1.93406e+06	2.13654e+06	2.04685e+06	3.0481e+06	4004278	5.19982e+06	4113406	5428062	5.98517e+06	4.2562e+06	4.8362e+06	7.28399e+06	7202236	7.6388e+06	7.24156e+06	8686816	5936559	29	bp	0.971281	1	8686816	n1508	1	149:100_147:56_167:12_150:10_132:7_89:6	4.92957	0.140613
73.0468	8.48893	CAC'SCC'SAC		0	bp		C3	xC13xNH3xC13	0.2	0.3	8070132	30	0.773252	0.142533			18	3.77576e+06	3.80595e+06	7.3902e+06	7.2623e+06	5.02188e+06	4879891	4318383	3.63943e+06	3.73173e+06	3.73178e+06	5.76266e+06	3.66522e+06	8.07013e+06	7.07108e+06	7.25642e+06	7.44665e+06	8043020	7.42267e+06	30	bp	0.942601	1	8.07013e+06	n1519	1	73:100	0.447373	0.0595458
184.04	5.46592	CAC'SCC'SAC		0	bp		C4	xC13	0.13	0.14	7816595	31	1.31977	0.00523463			18	4765730	4846899	4778028	4739576	6527841	5.27666e+06	6916191	5650692	7.81659e+06	7793876	6206137	6443305	6.48977e+06	5.9723e+06	6.15967e+06	6.43248e+06	6677072	5.78686e+06	31	bp	0.966934	1	7.81659e+06	n1521	1	184:100_134:82_77:53_75:50_214:42_229:11_69:9_140:9_103:8_95:7_202:7_120:7_118:6	2.15859	1
71.0856	6.25046	SCC		0	bp		C6	xC13xACNxC13	0.29	1.41	7682244	32	0.457781	0.322719			18	1.12819e+06	1.08758e+06	7.68224e+06	1.12667e+06	1.17497e+06	1.10963e+06	1.20543e+06	1.06332e+06	1.1535e+06	437514	1.02973e+06	1.20322e+06	1.06314e+06	1.12698e+06	1.19488e+06	404236	7661327	452451	32	bp	0.958019	1	7.68224e+06	n1559	1	71:100	0.199492	0.726669
158.136	6.55619	CAC'SCC'SAC		0	bp				0.07	0.07	7532436	33	0.995782	0.907861			18	6.67203e+06	6435470	7060339	6594157	7.2729e+06	6264700	7532436	6361985	6381152	6.65681e+06	6442415	6754805	6.55645e+06	6677112	6.86966e+06	6558308	7053882	7.00362e+06	33	bp	0.94466	1	7532436	n1560	1	158:100_83:72_84:26_71:7_84:6_151:6	0.00235101	0.382698
170.136	6.21161	CAC'SCC'SAC		0	bp		C8	xC13	0.26	0.31	7510264	34	0.694306	0.0674221			18	6.1566e+06	5543452	6.62329e+06	5.48082e+06	4.77504e+06	2.20626e+06	3333181	4712777	2.81484e+06	2.6421e+06	3130925	4740701	4.48027e+06	7510264	6.50769e+06	3856814	5531888	6.49808e+06	34	bp	0.961973	1	7510264	n1574	1	170:100_98:15_185:14_171:9_143:9_128:9	0.740638	1
184.04	9.23686	CAC'SCC'SAC		0	bp		C4	xC13	0.1	0.15	7422217	35	1.01597	0.819904			18	5486007	6548248	5314032	5.56543e+06	7422217	6155355	6.39781e+06	4993753	6282473	6558266	6.09711e+06	6744749	6.22925e+06	4448381	4598093	5973570	5824565	4574416	35	bp	0.944041	1	7422217	n1588	1	184:100_134:73_285:38_75:25_77:19_227:9_172:8_118:8_202:8_100:8	0.00913582	0.949546
172.079	10.1934	CAC'SCC'SAC		0	bp		C6	x-CO2xC13	0.13	0.13	7370062	36	0.909027	0.161145			18	5.99585e+06	6533743	5918039	6515218	7.37006e+06	6869839	6900077	5279282	5281376	6749955	6.21637e+06	5.2093e+06	6703362	4909465	5622179	6385057	6.49893e+06	5651731	36	bp	0.949057	1	7.37006e+06	n1615	1	172:100_187:75_140:46_214:41_75:20_229:17_124:17_128:11_97:11_84:9_98:8_106:8_70:8_98:7_173:7_69:7_82:7_117:6_88:6_188:6	0.389144	1
71.0855	8.18044	CAC'SCC'SAC		0	bp		C5	xC13	0.22	0.22	7178266	37	1.00001	0.999954			18	6058805	6246329	5.82675e+06	5.55493e+06	6328163	4.93349e+06	7178266	6.32464e+06	6082111	5445394	6.50776e+06	3.41051e+06	5.21642e+06	6207481	5.24657e+06	7029041	6.95979e+06	7080409	37	bp	0.946433	1	7178266	n1684	1	71:100_85:86_57:61_70:29_69:23_83:20_84:15_56:12_97:12_98:10_82:9_55:8_99:6_112:6_72:6	5.91497e-10	0.678997
162.076	5.90869	CAC'SCC'SAC	Procollagen 5-(D-galactosyloxy)-L-lysine	0	bp		-8.4	xC13	0.11	0.11	7151868	38	1.11404	0.0814177	Double-charge	neg	18	5389374	5.34957e+06	5.04113e+06	5569309	6093905	5864739	7.15187e+06	5.57692e+06	5873264	6599977	6504164	5400138	6785522	4968385	5732700	5946319	5.99486e+06	5.36541e+06	38	bp	0.967641	1	7.15187e+06	n1710	1	162:100_132:36_207:31_148:27_150:22_135:11_89:11_163:9_59:8_150:6_164:6_133:6	0.665255	1
156.084	5.75916	CAC'SCC'SAC		0	bp		C7	xC13x2+	0.08	0.08	6972331	39	0.978927	0.612118			18	6.00707e+06	5912842	6.1273e+06	5992396	6775615	5.97899e+06	6972331	5.77423e+06	5.60611e+06	6.13491e+06	5.70312e+06	5828134	5.7418e+06	5777829	5880918	6068230	6.46068e+06	6.094e+06	39	bp	0.96524	1	6972331	n1776	1	156:100_141:23_110:8_157:7_171:6	0.046179	0.538187
97.1012	6.17211	CAC'SCC'SAC		0	bp		C7	xC13	0.07	0.07	6886393	40	0.998822	0.971958			18	6247380	5807130	6.5499e+06	6.02785e+06	6.45717e+06	6072593	6886393	5.88168e+06	6013616	6352520	5751546	6.23247e+06	6.06057e+06	5952027	6.08394e+06	5.87407e+06	6313565	6353401	40	bp	0.967896	1	6886393	n1809	1	97:100_96:15_98:8_110:7	0.000217907	0.635152
97.1012	6.19929	CAC'SCC'SAC		0	bp		C7	xC13	0.07	0.69	6886393	41	2.23585	0.00618652			18	1.729e+06	1.63506e+06	6.5499e+06	1.72273e+06	2.62559e+06	2339139	6886393	5.88168e+06	6013616	6352520	5751546	6.23247e+06	6.06057e+06	5952027	6.08394e+06	5.87407e+06	6313565	6353401	41	bp	0.967599	1	6886393	n1820	1	97:100	3.11075	0.635152
70.0777	6.56118	CAC'SCC		0	bp			xC13	0.06	1.07	6611477	42	0.482403	0.00659983			18	1.03744e+06	818026	1.08124e+06	997328	897531	403284	458036	398172	402852	432473	403196	430579	1.30865e+06	1.03254e+06	1.0237e+06	6611477	1.44954e+06	1.02224e+06	42	bp	0.965395	1	6611477	n1821	1	70:100	3.25898	0.895456
97.1012	5.70667	CAC'SCC'SAC		0	bp				0.28	0.36	6549898	43	0.742803	0.0306997			18	5114619	4.8382e+06	6.5499e+06	4.952e+06	5.74481e+06	4982442	3.09234e+06	4871900	5.03016e+06	3.00878e+06	2820302	5081369	2.81802e+06	5952027	2.86354e+06	4904343	2951393	2.93381e+06	43	bp	0.978413	1	6.5499e+06	n1822	1	97:100	1.13377	0.604116
116.089	7.15259	CAC'SCC'SAC		0	bp				0.34	0.34	6484781	44	0.464337	0.000193832			18	6097944	6079973	6349879	6.48478e+06	4601340	4341681	4.06738e+06	2999832	1.59153e+06	2.74724e+06	1.76791e+06	2.59294e+06	2.28275e+06	1.96088e+06	2.43122e+06	3606671	3.3474e+06	3912581	44	bp	0.955966	1	6.48478e+06	n1823	1	116:100	5.45539	0.536982
130.105	8.27551	CAC'SCC'SAC		0	bp				0.17	0.17	6327614	45	1.14247	0.21261			18	4188031	4574255	3.85689e+06	4248505	5.74666e+06	5692490	6085996	4612065	4519608	6.32761e+06	6.29909e+06	4495227	5.26753e+06	3.20104e+06	4.20053e+06	5.26421e+06	4.57609e+06	4238199	45	bp	0.945305	1	6.32761e+06	n1825	1	130:100_174:52_217:6	0.29625	0.0629765
69.0699	5.92979	CAC'SCC'SAC		0	bp		C6	xNH3xC13	0.03	0.04	5975483	46	0.991895	0.638537			18	5809772	5489576	5.90316e+06	5.72282e+06	5.84772e+06	5510954	5956495	5688097	5662293	5.62035e+06	5554607	5524285	5.37467e+06	5735882	5564086	5.6585e+06	5.97548e+06	5.934e+06	46	bp	0.96599	1	5.97548e+06	n1830	1	69:100_111:51_55:28_110:9_70:6	0.0391467	0.377224
69.0699	5.76542	CAC'SCC'SAC		0	bp		C5	xC13	0.35	0.35	5847717	47	0.958762	0.821304			18	2.95806e+06	4.58403e+06	5.26083e+06	4863177	5.84772e+06	2.84455e+06	5.12686e+06	5688097	2.89193e+06	4.43259e+06	1.97574e+06	5156174	2.81004e+06	5140362	2.921e+06	4813377	5112890	4.9564e+06	47	bp	0.981576	1	5.84772e+06	n1840	1	69:100	0.00897539	0.369158
149.045	8.74802	CAC'SCC'SAC		0	bp				0.1	0.2	5816811	48	1.44786	0.00155984			18	3162140	3.61482e+06	4228510	4079705	2455820	2.94621e+06	5.81681e+06	5.09447e+06	4.91226e+06	4701550	4694028	4.44343e+06	2.04419e+06	2.00662e+06	2.28375e+06	2.22309e+06	2.40574e+06	2826192	48	bp	0.945472	1	5.81681e+06	n1841	1	149:100_205:45_117:24_191:21_167:16_218:12_150:10_103:10_204:9_203:7_151:7	3.33639	0.0941562
83.0855	6.00601	CAC'SCC'SAC		0	bp		C6	xC13	0.05	0.3	5670539	49	1.13276	0.331416			18	1.82544e+06	4912974	5.45867e+06	5.06776e+06	5347171	5034406	5.67054e+06	5094981	4.96984e+06	5270680	4.97516e+06	5.33566e+06	5.00559e+06	5084386	5.14749e+06	5130295	5215845	5.39128e+06	49	bp	0.965481	1	5.67054e+06	n1854	1	83:100	0.189847	0.839959
97.1012	5.76152	CAC'SCC'SAC		0	bp				0.05	0.38	5578231	50	1.44324	0.0340697			18	2.55951e+06	2.38827e+06	5.18863e+06	2.98568e+06	5.31778e+06	2.84279e+06	5578231	4871900	5.03016e+06	5.21647e+06	4937890	5081369	4.7983e+06	4.84498e+06	4.97785e+06	4904343	5060018	5.15846e+06	50	bp	0.975816	1	5578231	n1855	1	97:100	1.33142	0.514497
131.034	6.54948	CAC'SCC'SAC	hexane-1,3,4,6-tetracarboxylate	0	bp	x-H2O			0.14	0.41	5529824	51	12.6895	8.06519e-06	Double-charge	neg	18	379033	362597	430901	391344	494556	73607	5.52982e+06	4.04617e+06	3.73106e+06	4.58309e+06	4371836	4792543	388999	380676	385929	366730	373446	383526	51	bp	0.957839	1	5.52982e+06	n1856	1	131:100	41.624	0.937644	n990
83.0856	6.83047	CAC'SCC'SAC		0	bp				0.17	0.17	5419893	52	1.12949	0.167989			18	3.64296e+06	4.5127e+06	3938270	3.71362e+06	4066736	3.65785e+06	5.41989e+06	3.48069e+06	4625777	4867007	4524393	3661665	4.66133e+06	3.69383e+06	3.66294e+06	3.6563e+06	3.81461e+06	3.78542e+06	52	bp	0.970292	1	5.41989e+06	n1857	1	83:100	0.39431	0.802832
129.055	14.9783	CAC'SCC'SAC		0	bp		C6	x-H2OxC13x-FA	0.11	0.11	5289725	53	1.27844	0.00240215			18	3.52675e+06	3.56295e+06	3479092	4.04793e+06	3918479	3.78307e+06	5070872	4824138	4.09916e+06	5289725	4.18168e+06	5067069	4458846	3.63989e+06	3838038	3.89442e+06	4488490	3.52384e+06	53	bp	0.948307	1	5289725	n1858	1	129:100_111:55_147:17_71:16_70:15_101:14_100:9_84:8_82:7_83:7_130:6	3.53418	1
98.109	5.84785	CAC'SCC'SAC		0	bp		C7	xC13	0.03	0.04	5188997	54	0.996645	0.867817			18	4.86263e+06	4.67358e+06	5188997	4.87567e+06	5100329	4.79886e+06	5153066	4813509	4.8731e+06	4.87451e+06	4.76077e+06	4926125	4.66022e+06	4.7485e+06	4.89945e+06	4.74026e+06	4901584	5.02175e+06	54	bp	0.967499	1	5188997	n1890	1	98:100_70:74_81:50_175:39_211:22_147:22_67:21_123:21_235:13_77:9_147:9_240:8_77:8_99:8_92:6	0.00488746	1
159.107	6.72518	CAC'SCC'SAC		0	bp				0.09	0.1	5155017	55	1.04372	0.450698			18	4.11627e+06	4100122	4.03335e+06	4.07371e+06	5.15502e+06	4.30042e+06	4.90713e+06	3.87934e+06	4758225	4.77617e+06	4215130	4370012	4.34734e+06	3.83835e+06	3.70126e+06	4.14862e+06	4162331	3823813	55	bp	0.960322	1	5.15502e+06	n1936	1	159:100_186:51_143:48_56:34_145:17_142:16_158:14_144:14_170:13_96:10_91:9_129:7	0.102734	1
73.0468	7.21675	CAC'SCC'SAC		0	bp		C3	xC13	0.16	0.16	5118213	56	1.05445	0.551352			18	3321061	4187995	3.43832e+06	4.02046e+06	3.45352e+06	4.56255e+06	3.30586e+06	4.24079e+06	3.54869e+06	4309021	5118213	3712877	4473007	4252099	4713854	4580451	4801591	4677615	56	bp	0.972707	1	5118213	n1979	1	73:100	0.0636511	0.0377649
73.0468	7.28825	CAC'SCC'SAC		0	bp		C3	xC13	0.09	0.13	5118213	57	1.04936	0.48351			18	4349951	4187995	4.67917e+06	4.65043e+06	5.0739e+06	3.37455e+06	5111804	4.17709e+06	4.12656e+06	4.48532e+06	5118213	4.59595e+06	4473007	4252099	4713854	4580451	4801591	4677615	57	bp	0.970174	1	5118213	n1980	1	73:100_249:53_135:42_148:19_130:17_150:16_86:14_131:11_150:9_100:9_118:8_117:7_150:7	0.0887905	0.0377649
149.045	5.41477	CAC'SCC'SAC		0	bp		C4	xNH3xC13	0.07	0.07	5022025	58	0.936539	0.118012			18	4480169	4610183	5.01355e+06	4601094	4341287	4181034	4.59528e+06	4.39236e+06	3985916	3851389	4.16105e+06	4.51346e+06	4.08635e+06	5022025	4.76894e+06	4.47051e+06	4623159	4853310	58	bp	0.973451	1	5022025	n2018	1	149:100_97:62_83:59_147:59_190:53_96:29_98:22_55:21_205:18_70:12_102:12_167:11_150:10_120:7_132:7_151:7	0.487694	0.0812911
73.0468	5.87675	CAC'SCC'SAC		0	bp				0.09	0.09	4658991	59	0.96135	0.376986			18	4.00871e+06	4103279	4182858	4069059	4.61933e+06	4.16791e+06	4.65899e+06	3.68478e+06	3.86373e+06	4261491	3802389	3.90769e+06	4.16292e+06	3718759	3.86098e+06	4.0028e+06	4.18271e+06	3955347	59	bp	0.968718	1	4.65899e+06	n2055	1	73:100_131:66_172:52_159:48_128:22_143:21_160:20_82:16_91:9_144:6	0.145394	0.0343765
170.136	5.58108	CAC'SCC'SAC		0	bp				0.09	0.09	4431286	60	0.769034	0.00069774			18	4431286	3.75914e+06	4.35046e+06	4.08705e+06	3.75888e+06	3538534	3186948	3362828	2.89311e+06	3258119	2.58381e+06	3.1146e+06	3.18335e+06	3.75139e+06	3.76945e+06	3.50318e+06	3763905	4.08229e+06	60	bp	0.966111	1	4431286	n2094	1	170:100_185:10_143:9	4.04305	0.590031
178.965	6.41054	CAC'SCC		0	bp			x-H2O	0.09	1.53	4390226	61	0.989005	0.837383			18	3.7965e+06	3.34352e+06	3.70023e+06	3.9132e+06	4379697	3.58538e+06	4390226	3.65053e+06	3.40985e+06	3.73191e+06	3.62184e+06	3.6644e+06	4.05376e+06	16365.6	20132.7	3.86901e+06	17335.5	21480.9	61	bp	0.875726	1	4390226	n2101	1	179:100	0.0073971	1
186.094	8.76218	CAC'SCC'SAC		0	bp		C7	x-FAxC13x-CO2	0.32	0.38	4100083	62	1.37916	0.119038			18	1.51549e+06	2.21748e+06	1.22474e+06	1.76407e+06	2.59582e+06	2909501	2.77901e+06	2.03805e+06	2289919	3.66848e+06	4100083	1.98758e+06	2.81555e+06	892725	1.62403e+06	2.69394e+06	1.98665e+06	1.5229e+06	62	bp	0.93549	1	4100083	n2102	1	186:100_142:46_156:12_84:9_187:7	0.492803	1
217.107	16.016	CAC		0	bp				2.04	2.04	4086988	63	4.64022	0.390822			18	87196	210858	108389	353282	95897.4	167052	204996	59515.9	4.08699e+06	229274	44006.7	120656	188197	150746	61448.4	2292161	50406.5	174820	63	bp	0.952813	1	4.08699e+06	n2109	1	217:100_271:32_243:27	0.146753	0.120061
174.113	6.15001	CAC'SCC'SAC		0	bp				0.04	0.48	4058019	64	1.19799	0.363365			18	73902.6	3.3732e+06	3.6498e+06	3.67149e+06	4058019	3.68936e+06	3968284	3.61833e+06	3.5779e+06	3.71048e+06	3.52028e+06	3.78635e+06	3.47373e+06	66900.7	3.68301e+06	3652076	3935570	3.71724e+06	64	bp	0.946366	1	4058019	n2112	1	174:100	0.165787	0.108579
57.0701	5.92515	CAC'SCC'SAC		0	bp		C5	xC13xACN	0.17	0.17	3920808	65	1.04166	0.620576			18	3321217	3.1156e+06	3.12759e+06	2983680	3.55979e+06	2.77269e+06	3.92081e+06	3611337	3.29009e+06	2.91067e+06	3561606	2.37255e+06	3002006	3546251	3135142	3.39853e+06	3850815	3.79076e+06	65	bp	0.967936	1	3.92081e+06	n2113	1	57:100_71:89_85:79_56:22_99:9_113:6	0.0445469	0.604748
84.0934	6.36531	CAC'SCC'SAC		0	bp		C6	xC13	0.32	0.47	3888234	66	1.23833	0.368086			18	3803895	1.86298e+06	809038	3.57884e+06	2.0363e+06	3.74741e+06	1.12525e+06	3665751	3.69462e+06	3.67204e+06	3.61197e+06	3843524	3.63106e+06	3.79145e+06	3.8381e+06	3.59849e+06	3888234	2.06202e+06	66	bp	0.963529	1	3888234	n2121	1	84:100	0.148486	0.231106
130.105	6.01486	CAC'SCC'SAC		0	bp				0.08	0.12	3859169	67	0.95969	0.49714			18	3.5529e+06	3.40196e+06	3.63765e+06	3454652	3.78952e+06	2656945	3639190	3.37433e+06	2.94962e+06	3.1453e+06	3.07665e+06	3.48243e+06	3267714	3.85917e+06	3.66927e+06	3064504	3703102	3756673	67	bp	0.959376	1	3.85917e+06	n2122	1	130:100_82:15_69:7_86:6	0.0836765	0.038409
191.092	9.0564	CAC'SCC'SAC		0	bp				0.15	0.15	3648139	68	0.895422	0.148902			18	2.93804e+06	3155173	2.76919e+06	3095904	3.64814e+06	3132214	3505661	2.43165e+06	2.53108e+06	3052810	2730855	2.52695e+06	2.92364e+06	2.69166e+06	2.88042e+06	3.00726e+06	3.20161e+06	2.74258e+06	68	bp	0.944642	1	3.64814e+06	n2131	1	191:100_98:23_193:7	0.414701	0.173505
217.107	13.6493	CAC'SCC'SAC		0	bp				0.35	0.35	3523128	69	0.727799	0.128921			18	2.06336e+06	2501439	3523128	3036359	1.6848e+06	1.66444e+06	2.5957e+06	2.40324e+06	1.20102e+06	1.63029e+06	1.16825e+06	1535316	710965	473630	616096	476170	1.08515e+06	597217	69	bp	0.942338	1	3523128	n2138	1	217:100_191:51_318:43_204:22	0.460271	0.103497
75.0437	6.67056	SCC'SAC		0	bp				0.14	1.82	3490020	70	0.172592	0.317286			18	151919	3.49002e+06	276712	287674	116100	115061	126018	145820	150069	127754	111915	104299	128381	115752	66686.4	122977	112966	102325	70	bp	0.957331	1	3.49002e+06	n2147	1	75:100	0.205544	0.77424
201.124	6.96708	CAC'SCC'SAC	Ala-Leu-Leu-Ser	0	bp		-13.8	xC13	0.1	0.1	3365610	71	0.949189	0.284194	Double-charge	neg	18	2936867	2.85111e+06	3098105	2912391	3283968	2868664	3365610	2.69257e+06	2.61592e+06	2878033	2.6462e+06	2.84065e+06	2.88827e+06	2.82764e+06	2.93484e+06	2.84827e+06	3.00179e+06	3.01964e+06	71	bp	0.998879	1	3365610	n2148	1	201:100_131:61_205:41_255:22_113:22_202:8_133:8_203:7_270:7_95:6_202:6	0.218776	1
133.05	7.29696	CAC'SCC'SAC		0	bp				0.2	0.46	3124583	72	1.082	0.705517			18	2.44788e+06	2.12827e+06	2.35516e+06	2.58688e+06	2.96986e+06	211647	3.12458e+06	2.08658e+06	2.00789e+06	2.51441e+06	1819887	2.18775e+06	2.56276e+06	2209458	2327593	2.3918e+06	2.78295e+06	2.32148e+06	72	bp	0.943508	1	3.12458e+06	n2202	1	133:100	0.0257752	0.151384
97.1012	9.41197	CAC'SCC'SAC		0	bp		C6	xC13	0.12	0.12	3060270	73	0.970303	0.603947			18	2.53288e+06	2.43273e+06	2685882	2.59945e+06	2.86766e+06	2.43365e+06	3060270	2.29328e+06	2327482	2.69606e+06	2.30866e+06	2404652	2.52293e+06	2.52855e+06	2.66903e+06	2495867	2644852	2.52517e+06	73	bp	0.939078	1	3060270	n2203	1	97:100_127:94_145:64_115:47_69:42_57:28_109:24_129:22_111:20_72:13_55:13_71:8_98:7_113:6_84:6	0.0487295	0.282258
69.0699	5.53839	CAC'SCC'SAC		0	bp		C5	xC13	0.04	0.2	3045797	74	0.999548	0.981156			18	2.95806e+06	2.83456e+06	3008896	2.86838e+06	3008626	2.84455e+06	3.0223e+06	2.8942e+06	2.89193e+06	2.90851e+06	2.75242e+06	3.0458e+06	1.90604e+06	1.99238e+06	1.96434e+06	1.94016e+06	2.05119e+06	3030754	74	bp	0.966916	1	3.0458e+06	n2230	1	69:100	9.80718e-05	0.192277
85.1012	6.39403	CAC'SCC'SAC		0	bp				0.07	0.07	3033078	75	1.02221	0.547751			18	2.68471e+06	2552388	2.84854e+06	2.58343e+06	2.83979e+06	2.53127e+06	3033078	2.55527e+06	2.70487e+06	2.61621e+06	2.6124e+06	2.87462e+06	2.54987e+06	2935227	2.72458e+06	2552164	2.75103e+06	2.90039e+06	75	bp	0.968345	1	3033078	n2231	1	85:100_130:74	0.0648074	0.271484
59.0313	6.38718	CAC'SAC	5-Hydroxypentanoate	0	bp				1.44	1.44	3006032	76	2.33775	0.374835	Double-charge	neg	18	343595	266212	365512	349645	400503	237113	281317	383276	225543	3.00603e+06	343087	348772	246396	350052	300226	259026	161227	281557	76	bp	0.963043	1	3.00603e+06	n2233	1	59:100	0.157886	0.791174
128.089	6.66063	CAC'SCC'SAC		0	bp				0.45	0.47	2859443	77	0.67369	0.127565			18	1.31488e+06	1.25713e+06	1.61329e+06	1205003	1.05411e+06	359545	644513	1.09423e+06	504636	444685	610490	1285208	990206	2.85944e+06	2.01447e+06	719292	1.46759e+06	1.70405e+06	77	bp	0.966006	1	2.85944e+06	n2234	1	128:100_170:44_143:35_114:10	0.46365	1
204.123	5.53092	CAC'SCC'SAC		0	bp		C5	xC13	0.1	0.1	2834739	78	0.974103	0.586453			18	2.36639e+06	2.25366e+06	2.5859e+06	2506169	2642631	2.40205e+06	2834739	2259756	2161564	2424586	2.31058e+06	2.3834e+06	2309875	2270954	2.37114e+06	2.26821e+06	2.47208e+06	2.48852e+06	78	bp	0.946955	1	2834739	n2240	1	204:100_145:19_163:14_167:13_184:11_118:7_183:7_206:6_205:6_138:6_56:6_56:6	0.0533356	1
83.0855	5.5888	CAC'SCC'SAC		0	bp		C4	xClxC13	0.2	0.21	2774211	79	1.01422	0.906627			18	2.77421e+06	1.72895e+06	1.8621e+06	1.82732e+06	1.79499e+06	1.71906e+06	1.86991e+06	1.77858e+06	2.76998e+06	1.86473e+06	1.72684e+06	1.8631e+06	1714678	1.79438e+06	1.76983e+06	1.69777e+06	1.90495e+06	1853461	79	bp	0.973534	1	2.77421e+06	n2258	1	83:100	0.00241224	0.410935
83.0855	7.18562	CAC'SCC'SAC		0	bp				0.1	0.1	2768344	80	0.978337	0.64917			18	2392215	2.18109e+06	2523231	2.34795e+06	2.57608e+06	2.2705e+06	2.76834e+06	2.272e+06	2.20061e+06	2.32654e+06	2.15297e+06	2.26101e+06	2.24883e+06	2.35274e+06	2.40312e+06	2.33016e+06	2434084	2.55321e+06	80	bp	0.949461	1	2.76834e+06	n2259	1	83:100_55:24_55:24	0.0369744	0.410066
97.1012	7.07228	CAC'SCC'SAC		0	bp		C7	xC13	0.08	0.08	2677286	81	0.984362	0.686297			18	2.39985e+06	2.23271e+06	2.42621e+06	2340223	2537380	2333103	2677286	2229134	2.19368e+06	2.4179e+06	2.16952e+06	2.35881e+06	2.30344e+06	2.31439e+06	2.383e+06	2.2901e+06	2.38884e+06	2.31274e+06	81	bp	0.958692	1	2677286	n2263	1	97:100_98:8	0.0293434	0.246934
211.026	6.36062	CAC'SCC'SAC		0	bp	xCl37			0.51	0.51	2660975	82	0.706046	0.102583			18	2.10112e+06	2.21932e+06	2248714	2.02392e+06	2660975	2.24995e+06	2.37335e+06	1.65181e+06	1.73907e+06	1.83368e+06	26549.7	1.90999e+06	1.8383e+06	2.25281e+06	2.38744e+06	1.87509e+06	2.25383e+06	1948246	82	bp	0.961188	1	2660975	n2265	1	211:100	0.627275	1	n30
330.404	12.3129	CAC'SCC'SAC		0	bp		C16	xC13x-H2O	0.08	0.13	2577905	83	1.02635	0.689519			18	1.90747e+06	1.85957e+06	1.8961e+06	2.05627e+06	2.5779e+06	2220480	2.47639e+06	2.04648e+06	2.10901e+06	2.15803e+06	1.99824e+06	2059460	2.17084e+06	1.85725e+06	1.962e+06	2.21499e+06	2.12105e+06	2.01408e+06	83	bp	0.931021	1	2.5779e+06	n2266	1	330:100_119:87_120:71_132:65_312:53_149:24_136:24_329:23_137:23_138:22_150:22_76:20_331:18_213:9_93:7_78:7_106:6_277:6_238:6	0.0285098	1
149.045	9.06283	CAC'SCC'SAC		0	bp		C4	xC13	0.13	0.13	2573268	84	0.654541	0.000475176			18	2.18787e+06	2.23431e+06	2482554	2.57327e+06	1.91467e+06	1.86614e+06	1784091	1.54234e+06	1.31501e+06	1.43025e+06	1.26337e+06	1.34338e+06	1.28274e+06	1177294	1.33083e+06	1.58089e+06	1.59692e+06	1.60992e+06	84	bp	0.954434	1	2.57327e+06	n2298	1	149:100_150:10	4.8754	0.0416533
84.0934	6.14305	CAC'SCC'SAC		0	bp				0.06	0.38	2482932	85	1.23158	0.193628			18	2.27458e+06	1.30138e+06	681417	2.20306e+06	2.3984e+06	2.19238e+06	2482932	2.20955e+06	2184794	2.25959e+06	2.13373e+06	2.33981e+06	2.12142e+06	2.32923e+06	2.3161e+06	2.28548e+06	1.36858e+06	1.4336e+06	85	bp	0.96578	1	2482932	n2303	1	84:100	0.368449	0.147578
147.066	8.85358	CAC'SCC'SAC		0	bp			xACN	0.2	0.23	2410985	86	3.47516	0.00013626			18	567062	426449	666493	589780	441392	363935	2410985	1.78217e+06	1.81837e+06	1.65084e+06	1.458e+06	1496653	469074	447981	559864	482142	535299	735016	86	bp	0.93755	1	2410985	n2304	1	147:100_150:11	11.9116	0.0371428
86.0964	6.41936	CAC'SCC'SAC		0	bp		C5	xC13	0.09	0.09	2388115	87	0.952762	0.290348			18	2154470	2.04929e+06	2307681	2.12261e+06	2.37195e+06	2.04047e+06	2.38811e+06	2.00537e+06	1854585	2.08245e+06	1.99568e+06	2.10399e+06	2.02538e+06	2151102	2.13323e+06	1.95174e+06	2.18763e+06	2.1246e+06	87	bp	0.950423	1	2.38811e+06	n2307	1	86:100	0.209289	1
228.066	6.99221	CAC'SCC'SAC	Metoxuron	0	bp				0.09	0.09	2342172	88	1.00345	0.945494	H	neg	18	2.03213e+06	1.85911e+06	2158572	1.91396e+06	2244852	1.84889e+06	2.34217e+06	1.87054e+06	1.987e+06	2.08522e+06	1.88711e+06	1.92707e+06	1.8942e+06	2.03362e+06	2.01331e+06	2.00092e+06	2.0914e+06	2.11625e+06	88	bp	0.934645	1	2.34217e+06	n2310	1	228:100_184:46_134:32_77:29_110:28_98:17_145:10_69:8_151:6	0.000819295	1
128.089	11.1071	CAC'SCC'SAC		0	bp				0.73	0.73	2330716	89	1.31693	0.475862			18	363944	431628	573302	576986	241862	255147	1.19596e+06	527121	149951	587248	128464	628332	762504	979059	1.31285e+06	1132680	1.61498e+06	2.33072e+06	89	bp	0.937281	1	2.33072e+06	n2322	1	128:100_156:64_84:41_248:22_140:17_348:12_158:10	0.0955535	0.815094
70.0777	5.58856	CAC'SCC'SAC		0	bp		C5	xC13	0.35	0.35	2315140	90	0.871247	0.343719			18	2254136	2.1718e+06	2.21182e+06	2.16018e+06	2281518	2.17035e+06	2.31514e+06	2.17336e+06	2.17314e+06	2.25122e+06	2.05267e+06	578321	2.08436e+06	2181759	2.18539e+06	2.0732e+06	2.16017e+06	572501	90	bp	0.971443	1	2.31514e+06	n2329	1	70:100	0.181724	0.313562
111.117	5.65373	CAC'SCC'SAC		0	bp		C8	xC13	0.13	0.19	2250761	91	1.05974	0.526805			18	2.21464e+06	2.01675e+06	2.22834e+06	1.47655e+06	1.53194e+06	2.10406e+06	2.22101e+06	2.09103e+06	1.52364e+06	2.21271e+06	2037615	2.17764e+06	1.97748e+06	1.47609e+06	2.11653e+06	1.38427e+06	2250761	2.13992e+06	91	bp	0.972627	1	2250761	n2330	1	111:100	0.0719562	0.740028
130.105	7.87257	CAC'SCC'SAC		0	bp				0.3	0.33	2241219	92	2.61589	0.00324644			18	447541	580767	455043	582087	670094	731736	2241219	1.59146e+06	851569	1.63253e+06	1.38217e+06	1.37104e+06	1.05272e+06	730339	1.00474e+06	1823367	1.51608e+06	1.68683e+06	92	bp	0.959628	1	2241219	n2331	1	130:100	4.00065	0.0223061
249.079	5.56797	CAC'SCC'SAC	Dubamine	0	bp				0.06	0.06	2140117	93	0.988704	0.746115	H	neg	18	1.90733e+06	1.917e+06	2049889	1.87904e+06	2.11385e+06	1.85908e+06	2140117	1.89298e+06	1.86084e+06	1.84301e+06	1.82613e+06	2.03065e+06	1.80254e+06	1.91304e+06	1.94957e+06	1.82757e+06	2.07789e+06	1.8926e+06	93	bp	0.955801	1	2140117	n2332	1	249:100_220:75_71:15_84:15_250:12_251:10_145:8	0.0185051	1
79.0417	5.41659	CAC'SCC'SAC		0	bp				0.07	0.09	2048306	94	1.01722	0.665115			18	1.94612e+06	1.70018e+06	1.67078e+06	1.72364e+06	1.7252e+06	1786501	1.78533e+06	1.71245e+06	2.04831e+06	1.77177e+06	1.73812e+06	1.67816e+06	1.72554e+06	1.66442e+06	2010366	1.95983e+06	2.02039e+06	1.70632e+06	94	bp	0.926829	1	2.04831e+06	n2343	1	79:100	0.0333081	1
154.105	5.45245	CAC'SCC'SAC		0	bp		C7	xC13	0.13	0.14	2029718	95	0.952421	0.485518			18	1749586	1460087	1.81011e+06	1.70666e+06	1.41098e+06	1.61239e+06	1846127	1.68693e+06	1410418	1.53422e+06	1.25907e+06	1.54918e+06	1.40995e+06	1.84546e+06	2.02972e+06	1.55942e+06	1.71004e+06	1.97112e+06	95	bp	0.963249	1	2.02972e+06	n2348	1	154:100_155:83_140:68_138:10_80:9_155:8_112:7_157:7_156:7	0.0878009	1
98.109	5.59952	CAC'SCC'SAC		0	bp		C7	xC13	0.22	0.22	1953031	96	0.930271	0.451002			18	1.91065e+06	1.79098e+06	1.91411e+06	1.83734e+06	1.90975e+06	1.79482e+06	946669	1829253	1.91302e+06	1.85736e+06	1898247	1.93509e+06	1.77607e+06	1930430	1.82052e+06	1.79586e+06	1.89615e+06	1.95303e+06	96	bp	0.981374	1	1.95303e+06	n2364	1	98:100	0.110467	0.376379
70.0777	6.63481	CAC'SCC'SAC		0	bp		C5	xC13xACN	0.1	0.11	1952825	97	1.01036	0.863878			18	1.74869e+06	1.61381e+06	1727523	1667294	1825598	1.32102e+06	1.95283e+06	1.64124e+06	1.53769e+06	1.7353e+06	1.52293e+06	1.61657e+06	1.59994e+06	1.63761e+06	1.70771e+06	1.58424e+06	1.76877e+06	1810614	97	bp	0.974847	1	1.95283e+06	n2365	1	70:100_112:88_95:65_81:50_57:24_77:16_93:11_113:8_98:7_56:6_68:6_184:6_71:6	0.00516005	0.26449
189.113	7.83121	CAC'SCC'SAC		0	bp	xC13			0.52	0.54	1942371	98	1.4381	0.275049			18	801794	98740.7	723130	959847	1263790	1455755	1.3509e+06	1.20785e+06	1.17724e+06	1.85712e+06	1.94237e+06	90822.4	1.48062e+06	519357	880268	1.43905e+06	959483	835023	98	bp	0.950525	1	1.94237e+06	n2379	1	189:100	0.224956	1	n552
97.1012	6.51061	CAC'SCC'SAC		0	bp		C7	xC13	0.08	0.28	1898609	99	1.28944	0.0501348			18	1199588	1.12859e+06	827764	1.24357e+06	1.81357e+06	1.65177e+06	1.89861e+06	1.61412e+06	1.65259e+06	1.75355e+06	1508267	1.71414e+06	1.64714e+06	1.67496e+06	1703129	1687456	1.77296e+06	1.73259e+06	99	bp	0.982039	1	1.89861e+06	n2380	1	97:100	0.971597	0.175114
148.061	5.97236	CAC'SCC'SAC		0	bp				0.06	0.32	1866319	100	6.6407	9.85299e-11			18	337377	269738	358356	190236	286376	148223	1.84399e+06	1671553	1.72334e+06	1866319	1822071	1.63347e+06	317403	627288	465394	298032	321587	344579	100	bp	0.944086	1	1866319	n2381	1	148:100	137.897	0.98339
98.109	6.1512	CAC'SCC'SAC		0	bp				0.07	0.45	1853069	101	0.308572	0.0128159			18	1.70075e+06	1.69989e+06	1853069	134246	1.82425e+06	1737529	514472	448941	434080	469158	425632	469355	1.65304e+06	1.69137e+06	140881	1.73195e+06	1.73773e+06	1.80897e+06	101	bp	0.961601	1	1853069	n2382	1	98:100	2.37806	0.357115
93.0367	10.832	CAC'SCC'SAC		0	bp				0.37	0.37	1794675	102	1.73743	0.0350403			18	776235	945376	617854	846726	600148	525631	484073	1373448	1.79468e+06	1573238	1.20119e+06	1.06511e+06	829060	496922	590226	684549	445029	527126	102	bp	0.94824	1	1.79468e+06	n2383	1	93:100_243:36_261:31_77:10	1.19802	1
154.172	6.02895	CAC'SCC'SAC		0	bp		C11	xC13	0.06	0.06	1787245	103	1.009	0.786741			18	1.6094e+06	1.53693e+06	1.74085e+06	1.51599e+06	1660772	1.59874e+06	1.78724e+06	1.58414e+06	1.54854e+06	1.60039e+06	1.53476e+06	1.69455e+06	1.53905e+06	1.65482e+06	1.60613e+06	1.58272e+06	1.59412e+06	1.70557e+06	103	bp	0.971328	1	1.78724e+06	n2390	1	154:100_155:12	0.0128914	1
56.0497	6.55621	SCC'SAC		0	bp				0.14	1.96	1733829	104	5.46414	0.00162642			18	57909	1.38026e+06	61614.8	70523.6	62054.8	22954.6	1.63323e+06	1.30535e+06	1.71006e+06	1.73383e+06	1.34415e+06	1.31827e+06	36735.3	59129.7	52330.5	50608.1	53040.8	45618.3	104	bp	0.951429	1	1.73383e+06	n2392	1	56:100	4.52415	1
75.0261	5.87832	CAC'SCC'SAC		0	bp			xACNxNH3	0.04	0.04	1712178	105	0.986904	0.550743			18	1.58664e+06	1.60537e+06	1.71171e+06	1594085	1.68302e+06	1.62003e+06	1712178	1.53357e+06	1.6309e+06	1.62747e+06	1.53825e+06	1.63013e+06	1.5437e+06	1.64231e+06	1.61926e+06	1.60468e+06	1.64942e+06	1.58558e+06	105	bp	0.957279	1	1712178	n2393	1	75:100	0.0638336	0.0879819
116.089	6.9577	CAC'SCC'SAC		0	bp				0.2	0.2	1675622	106	0.963903	0.671168			18	1.3087e+06	1.2274e+06	1.3676e+06	1.31729e+06	1.37399e+06	1.37551e+06	1.67562e+06	1.14887e+06	1094963	1.40488e+06	975349	1383081	1.28839e+06	1.54051e+06	1.46043e+06	1.09779e+06	1415631	1.40063e+06	106	bp	0.946752	1	1.67562e+06	n2395	1	116:100_147:17	0.0334667	0.138752
131.034	7.09011	CAC'SCC'SAC	hexane-1,3,4,6-tetracarboxylate	0	bp	x-H2O			0.46	0.46	1657743	107	1.57087	0.126461	Double-charge	neg	18	521181	820775	439371	990412	816619	339918	703585	1.40236e+06	1.01628e+06	351421	1657743	1.03941e+06	817786	423391	610126	880013	714775	508825	107	bp	0.952688	1	1657743	n2397	1	131:100	0.488512	0.281089	n595
151.024	7.47927	CAC'SCC'SAC		0	bp			x-H2O	0.04	0.11	1634771	108	0.983277	0.741078			18	1.14814e+06	1634771	1.35948e+06	1.39129e+06	1.43266e+06	1.46207e+06	1.44433e+06	1.37726e+06	1.39732e+06	1332558	1.42401e+06	1.31199e+06	1.39103e+06	1.30762e+06	1.32761e+06	1409666	1.62037e+06	1.32348e+06	108	bp	0.980212	1	1634771	n2398	1	151:100_77:32_93:25_127:14_60:13_113:13_91:11_152:11_74:11_281:10_93:10_58:10_91:9_285:7	0.0199501	0.301437
79.0542	6.14856	CAC'SCC'SAC		0	bp				0.14	0.24	1599142	109	0.999555	0.996983			18	1.4998e+06	1.42309e+06	1.54851e+06	782974	1.06501e+06	1.57836e+06	1.09083e+06	1.41063e+06	1.40547e+06	1.49801e+06	1.40035e+06	1.08894e+06	968307	1.59914e+06	1.08396e+06	1490751	1.56511e+06	1568629	109	bp	0.98461	1	1.59914e+06	n2415	1	79:100	2.53931e-06	1
111.117	5.371	CAC'SCC'SAC		0	bp		C8	x2-merxC13	0.38	0.38	1576246	110	1.03011	0.893947			18	1456394	1.48193e+06	1.52258e+06	309573	1.53194e+06	1.35964e+06	1.57045e+06	1.45477e+06	310127	1.55584e+06	1.43594e+06	1.56566e+06	1.42519e+06	1.47609e+06	1.51854e+06	1.38427e+06	1.45585e+06	1.57625e+06	110	bp	0.97393	1	1.57625e+06	n2416	1	111:100	0.00311673	0.518254
146.082	5.50433	CAC'SCC'SAC		0	bp		C6	xC13	0.23	0.38	1571366	111	1.06276	0.695572			18	978016	593731	1162646	724659	702747	589107	957748	895835	960897	658988	541677	1.03392e+06	677309	1.57137e+06	1.06785e+06	603194	743969	1.05973e+06	111	bp	0.981125	1	1.57137e+06	n2417	1	146:100_147:12_147:7	0.0270828	0.308088
233.157	9.43677	CAC'SCC'SAC		0	bp			x-H2O	0.16	0.16	1567281	112	2.37526	0.000124014			18	543460	515332	496760	480216	611873	641065	1.26576e+06	1.13597e+06	1.4869e+06	1.31812e+06	1.56728e+06	1.03749e+06	689987	555079	506834	570168	614959	503892	112	bp	0.919758	1	1.56728e+06	n2420	1	233:100_117:92_215:48_129:40_131:31_135:29_147:15_93:14	12.6431	1
97.1012	7.28261	CAC'SCC'SAC		0	bp		C7	xC13	0.09	0.09	1526302	113	1.00047	0.991779			18	1.33889e+06	1.23627e+06	1.36922e+06	1290291	1.41121e+06	1.24536e+06	1526302	1.2289e+06	1.2679e+06	1.35957e+06	1.17098e+06	1.34131e+06	1.25137e+06	1.30033e+06	1.3676e+06	1.30762e+06	1.39807e+06	1.43376e+06	113	bp	0.957186	1	1526302	n2430	1	97:100_184:9_98:7	1.88533e-05	0.140775
84.0444	10.3829	CAC'SCC'SAC		0	bp				0.13	0.8	1523269	114	1.08056	0.462579			18	630686	430313	346778	460534	596918	468740	597229	466040	453726	600128	562526	490668	552915	45941.4	480146	1.52327e+06	557854	497367	114	bp	0.947361	1	1.52327e+06	n2434	1	84:100	0.0987712	1
85.1012	7.09479	CAC'SCC'SAC		0	bp				0.06	0.21	1517916	115	0.980206	0.586202			18	1.45958e+06	1.3169e+06	1.51792e+06	1.31636e+06	1.47076e+06	1.32322e+06	1.51024e+06	1.33466e+06	1300254	1.38293e+06	1.30932e+06	1.40098e+06	1.29388e+06	1.40559e+06	1.35058e+06	1.32084e+06	1.39464e+06	719569	115	bp	0.960601	1	1.51792e+06	n2435	1	85:100	0.0528134	0.135865
290.197	11.416	CAC'SCC'SAC	[PR] Phoenicoxanthin/ Adonirubin/ 3-Hydroxycanthaxanthin	0	bp				0.4	0.4	1465194	116	1.3968	0.15489	Double-charge	neg	18	503738	644028	680504	716352	386892	544001	634911	1.46519e+06	730781	679679	595916	748135	256092	354106	541847	446600	582752	402047	116	bp	0.919631	1	1.46519e+06	n2436	1	290:100_200:8	0.433013	1
130.068	5.80849	CAC'SCC'SAC	Glu-Leu	0	bp			x-NH3x-H2O	0.13	0.13	1446761	117	0.955147	0.466173	Double-charge	neg	18	1.41106e+06	1.22547e+06	1.25949e+06	1.35999e+06	1.37019e+06	1.15438e+06	1.43055e+06	1.09116e+06	1.17435e+06	1.44676e+06	1.1198e+06	1.16896e+06	1.31887e+06	1.06903e+06	1.23663e+06	1.25528e+06	1.39347e+06	1.30927e+06	117	bp	0.957855	1	1.44676e+06	n2438	1	130:100_140:25_190:18_56:9	0.0970989	1
81.0699	5.59941	CAC'SCC'SAC		0	bp				0.05	0.05	1416286	118	1.02153	0.435999			18	1.34081e+06	1.21547e+06	1.30682e+06	1.32467e+06	1.30317e+06	1204613	1.41629e+06	1.30054e+06	1309404	1.29141e+06	1.23094e+06	1312662	1.21843e+06	1.25242e+06	1.26783e+06	1181021	1.26249e+06	1.26664e+06	118	bp	0.967858	1	1.41629e+06	n2448	1	81:100_93:13_65:9	0.109752	0.54661
148.079	5.77785	CAC'SCC'SAC		0	bp		C5	xC13	0.08	0.43	1404196	119	1.22686	0.262365			18	1.11536e+06	1.16267e+06	1.18909e+06	431027	1.4042e+06	440497	1.34239e+06	1.13159e+06	1.07566e+06	1.16811e+06	1.19835e+06	1.12957e+06	1.14799e+06	1.02675e+06	1.14231e+06	1.21888e+06	1.22806e+06	1.09669e+06	119	bp	0.957473	1	1.4042e+06	n2452	1	148:100	0.2599	1
147.066	7.69083	CAC'SCC'SAC		0	bp				0.3	0.3	1363957	120	1.62261	0.0260652			18	546582	558153	504118	503530	823910	513604	937807	537744	1.03541e+06	1.00417e+06	1.36396e+06	718746	644661	499288	487924	576365	527349	494048	120	bp	0.936785	1	1.36396e+06	n2453	1	147:100_262:51	1.33391	0.0210126
95.0856	5.88176	CAC'SCC'SAC		0	bp		C4	xC13	0.08	0.38	1363682	121	0.842793	0.332022			18	705574	637126	761113	1.36368e+06	740711	588303	747708	611878	675420	716712	626806	663938	1.26825e+06	672914	687940	610728	1.35435e+06	710746	121	bp	0.973103	1	1.36368e+06	n2455	1	95:100	0.189618	0.919274
111.117	6.69116	CAC'SCC'SAC		0	bp		C8	xC13	0.06	0.62	1359326	122	1.00659	0.842731			18	1.20712e+06	1.22567e+06	1.34222e+06	1.27658e+06	1.28484e+06	1.1912e+06	1.33292e+06	1.23359e+06	1.14656e+06	1.2984e+06	1.20648e+06	1.35933e+06	1182171	1.30883e+06	1.24982e+06	299805	364006	386970	122	bp	0.98392	1	1.35933e+06	n2456	1	111:100	0.00695258	0.446933
111.117	6.31123	CAC'SCC'SAC		0	bp		C8	xC13	0.05	0.06	1345445	123	0.973501	0.288234			18	1.27938e+06	1.20642e+06	1.30991e+06	1.27658e+06	1.30113e+06	1.2239e+06	1.34544e+06	1.20768e+06	1.18195e+06	1.22505e+06	1.19222e+06	1.24366e+06	1135535	1.26247e+06	1.33226e+06	1.21465e+06	1.27308e+06	1299693	123	bp	0.981418	1	1.34544e+06	n2457	1	111:100_112:9	0.212379	0.442369
218.103	7.44182	CAC'SCC'SAC		0	bp				0.24	0.24	1341654	124	1.50656	0.0174395			18	578590	686292	492284	727090	752809	667992	672724	1.1498e+06	843604	992290	1.34165e+06	883151	757008	425530	544538	791235	665466	528730	124	bp	0.928951	1	1.34165e+06	n2459	1	218:100	1.64545	1
148.079	5.63423	SCC'SAC		0	bp				0.41	0.8	1310385	125	0.745951	0.494418			18	414583	454115	419428	46548.1	481369	1.31039e+06	493017	435269	69841.3	472699	448824	412512	1.14799e+06	1.02675e+06	786301	1.21888e+06	1.14637e+06	1.09669e+06	125	bp	0.960983	1	1.31039e+06	n2460	1	148:100	0.0874546	0.933192
155.118	9.56664	CAC'SCC'SAC		0	bp				0.11	0.22	1307653	126	1.01963	0.761158			18	1.03403e+06	995310	1.11065e+06	1.03583e+06	1.30765e+06	1.02097e+06	1177614	949818	1.08427e+06	1.26699e+06	992463	1.16097e+06	1.00413e+06	1.06195e+06	957828	526577	1.01024e+06	1.04708e+06	126	bp	0.926397	1	1.30765e+06	n2461	1	155:100	0.0162659	1
156.12	6.12864	CAC'SCC'SAC		0	bp				0.3	0.37	1299974	127	0.752677	0.121883			18	1.17565e+06	668495	1.29997e+06	1.11707e+06	664105	922006	630362	1.07077e+06	566273	643782	537477	952464	628791	767210	1.27279e+06	918224	1.10347e+06	405634	127	bp	0.964725	1	1.29997e+06	n2462	1	156:100	0.479145	1
145.092	5.74685	CAC'SCC'SAC		0	bp				0.42	0.42	1286894	128	0.879899	0.537606			18	1094938	1.0871e+06	1.07106e+06	1.08751e+06	1.24792e+06	449831	1.28689e+06	1.00657e+06	417536	1.14272e+06	440196	1.01923e+06	434067	988660	1.06162e+06	1.1044e+06	1.14422e+06	1.09107e+06	128	bp	0.960298	1	1.28689e+06	n2463	1	145:100	0.0682473	1
131.034	5.50829	CAC'SCC'SAC	hexane-1,3,4,6-tetracarboxylate	0	bp	xMSnoise			0.23	0.23	1280013	129	4.01445	0.000418698	Double-charge	neg	18	234277	240315	318400	263327	264411	174106	1.27027e+06	709620	805703	959524	1.28001e+06	975812	220762	291240	278475	206589	278567	286623	129	bp	0.962715	1	1.28001e+06	n2464	1	131:100	9.82941	0.217041	n123
237.111	10.564	CAC'SCC'SAC	Ala-Trp-Ala-Gln	0	bp				0.09	0.12	1270078	130	0.910477	0.155467	Double-charge	neg	18	1.04902e+06	1.01538e+06	950770	975136	1.27008e+06	959636	855889	947075	904338	1.0933e+06	971408	891175	988621	800919	956720	899058	894668	805455	130	bp	0.871179	1	1.27008e+06	n2465	1	237:100_283:60_237:57_148:42_236:41_268:25_252:22_130:13_150:12_146:10_151:9_132:9_89:6	0.401109	1
174.113	11.2403	CAC'SCC'SAC		0	bp				0.09	0.11	1265466	131	0.958467	0.472628			18	1.04012e+06	918625	1.04343e+06	1.09539e+06	1.26547e+06	1.02097e+06	1.15696e+06	977176	985787	1.04099e+06	896742	1.0612e+06	1.03266e+06	981383	1113345	1.02093e+06	1.12038e+06	1.03387e+06	131	bp	0.914203	1	1.26547e+06	n2484	1	174:100	0.0933081	0.0338596
99.0553	9.54908	CAC'SCC'SAC		0	bp			x-NH3	0.12	0.12	1265154	132	1.03497	0.614419			18	972396	960310	1.03325e+06	980439	1265154	985225	1.15275e+06	896971	1.07785e+06	1.23243e+06	956672	1.09678e+06	960040	969086	926198	959076	997008	1.01406e+06	132	bp	0.928315	1	1265154	n2486	1	99:100_169:35_82:19_140:14_210:12_68:8_113:7_126:6	0.0450673	1
142.105	12.2557	CAC'SCC'SAC		0	bp				0.5	0.5	1254055	133	0.335144	0.00030774			18	1.09376e+06	1.2513e+06	1.23239e+06	1.25405e+06	807360	688988	605025	393376	132069	450442	180456	359379	92604.8	88005.4	103262	105775	129053	178274	133	bp	0.914506	1	1.25405e+06	n2496	1	142:100	5.34786	0.668198
174.113	12.3329	CAC'SCC'SAC		0	bp				0.12	0.12	1228160	134	0.913067	0.118233			18	1098422	1.03935e+06	1.14708e+06	1110943	1155946	1.08294e+06	1.22816e+06	908936	932869	1.045e+06	911376	1.03156e+06	1.03544e+06	1.00251e+06	1.11837e+06	979027	1.14447e+06	1.0842e+06	134	bp	0.930262	1	1.22816e+06	n2498	1	174:100	0.547365	0.0328614
167.055	6.5461	CAC'SCC'SAC		0	bp				0.22	0.37	1174452	135	0.876516	0.490675			18	956064	1.17445e+06	288488	1.04614e+06	725074	1.03538e+06	739140	558658	1.0726e+06	731897	781714	696313	576551	587245	757667	592343	702749	688831	135	bp	0.967051	1	1.17445e+06	n2500	1	167:100	0.0874146	0.53153
169.068	16.0504	CAC'SCC	1-Peroxyferolide	0	bp				0.19	1.78	1172221	136	0.460895	0.0913082	Double-charge	neg	18	39138	106936	59549.5	172802	29031.1	100032	45276.5	49547.6	35757.7	38839.4	28486.9	35990.6	103696	81237.1	34297.8	1.17222e+06	28636.6	103654	136	bp	0.94843	1	1.17222e+06	n2501	1	169:100	0.713053	1
142.068	9.25454	CAC'SCC'SAC		0	bp				0.15	0.18	1153427	137	1.23977	0.0470182			18	724364	736134	707803	649144	1.01565e+06	663194	947817	747324	1.15343e+06	976752	819846	929205	739384	657443	583418	661930	687552	641869	137	bp	0.929709	1	1.15343e+06	n2502	1	142:100_287:67_141:33	0.854889	1
217.107	12.8135	CAC'SCC'SAC		0	bp				0.35	0.54	1131613	138	0.54454	0.0813636			18	474643	850420	1.13161e+06	1.05327e+06	331483	370824	488863	561525	417879	318245	193480	313745	681734	219861	276276	202686	550657	274208	138	bp	0.938413	1	1.13161e+06	n2505	1	217:100_103:18_117:17	0.712153	0.0332426
174.113	10.4128	CAC'SCC'SAC		0	bp				0.13	0.13	1121546	139	0.953011	0.462652			18	897776	876374	935903	944829	1.12155e+06	955298	1113223	833097	815492	974406	844655	881520	957651	847965	962340	948667	977217	988686	139	bp	0.929027	1	1.12155e+06	n2508	1	174:100_154:59_227:11_175:9_124:9_66:7_155:6_139:6	0.09778	0.0300087
96.0934	5.80134	CAC'SCC'SAC		0	bp				0.19	0.19	1099523	140	1.14276	0.233701			18	988097	683764	748605	707921	743835	975472	1.09952e+06	716066	1.03736e+06	699216	939676	1.04794e+06	711779	975596	1.00487e+06	685473	753124	1.05059e+06	140	bp	0.966282	1	1.09952e+06	n2518	1	96:100	0.269763	0.757033
84.0934	5.85537	CAC'SCC'SAC		0	bp				0.2	0.35	1092069	141	1.16204	0.370798			18	953581	644262	306030	671632	1008981	821666	747165	1.03286e+06	977054	674352	1.01761e+06	671083	662662	1.09207e+06	665676	1.03866e+06	686946	673155	141	bp	0.966807	1	1.09207e+06	n2519	1	84:100	0.148223	0.0649095
79.0542	5.81315	CAC'SCC'SAC		0	bp		C7	xC13	0.17	0.24	1090833	142	1.00656	0.944721			18	1.04186e+06	958157	1.03164e+06	1.06267e+06	676029	1.01539e+06	1.09083e+06	1.04715e+06	1.02337e+06	1.04777e+06	964180	650414	604089	1009283	631804	975374	1.07621e+06	1.0548e+06	142	bp	0.965669	1	1.09083e+06	n2520	1	79:100	0.000842984	0.682136
79.0542	5.71517	CAC'SCC'SAC		0	bp				0.25	0.27	1090833	143	1.01666	0.910744			18	643641	632019	672806	658654	1.06501e+06	596765	1.09083e+06	683261	665591	660183	606377	633794	968307	636590	1.08396e+06	592012	670282	650808	143	bp	0.963696	1	1.09083e+06	n2521	1	79:100	0.00220324	0.682136
84.0934	6.66637	CAC'SCC'SAC		0	bp				0.11	0.11	1081684	144	0.938508	0.205281			18	978072	953831	1.02298e+06	936416	994563	944294	1.08168e+06	884992	887109	954632	870187	793052	923634	972312	968545	894331	974994	993390	144	bp	0.960857	1	1.08168e+06	n2522	1	84:100	0.334508	0.0642922
214.126	9.79622	CAC'SCC'SAC		0	bp				0.21	0.21	1070733	145	0.920613	0.460279			18	718971	965217	753170	888689	1.07073e+06	1.02342e+06	1.0313e+06	713843	600912	999158	928402	716297	969368	647017	793652	938516	1.00178e+06	743070	145	bp	0.93297	1	1.07073e+06	n2523	1	214:100_124:61_96:19_56:9	0.0986303	0.356967
117.073	5.85792	CAC'SCC'SAC		0	bp			xACN	0.06	0.06	1056055	146	0.977301	0.484954			18	926195	935773	1007899	956176	1056055	940011	1.02053e+06	906777	932822	1.00468e+06	883138	941999	893458	961408	918196	894918	942284	972025	146	bp	0.961967	1	1056055	n2531	1	117:100_93:26_126:6_128:6_205:6	0.0876753	0.142046
91.0573	7.53235	CAC'SCC'SAC		0	bp	x-CO2			0.33	0.33	1039291	147	0.964216	0.808787			18	751929	1.01521e+06	638236	850444	830345	783785	910928	973407	879223	311037	948305	672777	946510	897406	642941	1.03929e+06	980801	613984	147	bp	0.978123	1	1.03929e+06	n2538	1	91:100	0.0104975	0.270188	n291
125.133	6.94703	CAC'SCC'SAC		0	bp		C9	xC13	0.07	0.07	1035036	148	0.977247	0.54091			18	946135	874761	964076	925203	1.03504e+06	928750	1.01935e+06	879297	858650	978753	878050	930757	936359	887025	942640	892077	937505	979355	148	bp	0.962399	1	1.03504e+06	n2539	1	125:100_84:28_126:10	0.0669545	1
123.117	5.96436	SAC		0	bp				0.99	1.02	1025741	149	1.00598	0.992007			18	137738	921363	137700	138754	145484	987753	176845	972633	154917	140170	907727	131261	949321	913903	1.01016e+06	1025741	982830	961662	149	bp	0.955581	1	1025741	n2542	1	123:100	1.75814e-05	0.370734
170.1	8.73324	CAC'SCC'SAC		0	bp				0.58	0.58	987487	150	6.95143	0.0149658			18	29674.7	110464	91980.9	107132	59194.3	34155.7	987487	366466	239025	708625	274046	431552	117332	187696	107421	71938.3	92209.5	85178.2	150	bp	0.95118	1	987487	n2543	1	170:100	2.1443	1
112.125	6.53428	CAC'SCC'SAC		0	bp				0.5	0.56	977145	151	0.963714	0.906779			18	931246	296615	242996	918995	359854	921321	379715	901986	952702	327421	300991	675004	617647	977145	947426	323662	950444	954435	151	bp	0.970356	1	977145	n2545	1	112:100	0.00240709	0.570416
148.061	7.53686	CAC'SCC'SAC		0	bp	xMSnoise			0.38	0.5	967613	152	0.964247	0.891652			18	377984	368341	967613	359530	417379	377751	435651	818556	368348	409255	359595	374631	419655	191491	403143	395721	388192	394633	152	bp	0.953999	1	967613	n2546	1	148:100	0.00326824	0.509849	n263
148.061	5.36736	CAC'SCC'SAC		0	bp			xACN	0.18	0.37	960787	153	1.0982	0.46954			18	603619	424153	713703	497175	431440	380348	601592	584198	617153	477248	398218	671577	427042	960787	686204	399824	425507	689305	153	bp	0.956794	1	960787	n2547	1	148:100_164:52_166:13_110:10_118:9_150:8	0.0945576	0.506252
57.0701	6.41773	CAC'SCC'SAC		0	bp			xACN	0.22	0.27	960004	154	1.00373	0.979968			18	896703	814954	960004	842710	829653	357567	959679	814615	836033	452472	773832	882504	757405	784322	795193	867331	841196	883846	154	bp	0.956046	1	960004	n2553	1	57:100	0.000110685	0.148072
167.055	8.99215	CAC'SCC'SAC		0	bp		C3	xC13	0.3	0.3	957237	155	0.833438	0.191884			18	645784	884606	703505	935517	779946	774171	679440	546675	461744	808086	957237	483589	517898	428617	493303	703284	592036	659768	155	bp	0.951013	1	957237	n2554	1	167:100	0.340414	0.433223
96.0934	6.26352	CAC'SCC'SAC		0	bp				0.26	0.44	956990	156	1.22797	0.333534			18	786460	343946	858216	382356	388478	928557	935896	374280	740416	845667	871939	760577	339465	772532	956990	782544	374071	820185	156	bp	0.967831	1	956990	n2555	1	96:100	0.173586	0.658898
209.012	5.77821	CAC'SAC		0	bp			x-H2O	0.86	0.86	950430	157	4.97675	0.0716318			18	115223	106991	103099	102077	94331.8	99591.4	950430	99165.1	112199	125512	940622	864193	100451	85440.2	101944	104751	92113.6	117570	157	bp	0.864026	1	950430	n2556	1	209:100	0.865376	1
369.122	7.84829	CAC'SCC'SAC	6-Hydroxyprotopine	0	bp				0.31	0.31	944148	158	2.3451	0.00573365	H	neg	18	258084	246553	261182	231329	317693	248438	545836	409482	675483	614871	944148	476222	263144	270716	261851	263293	271412	244774	158	bp	0.934853	1	944148	n2557	1	369:100_265:65_300:60_301:38_207:36_249:34_387:13_223:11_269:10_117:8	3.36224	1
114.073	9.28573	CAC'SCC'SAC	Leu-Pro	0	bp		-7.4	xC13	0.22	0.22	927470	159	1.24877	0.0909229	Double-charge	neg	18	511426	549162	449894	458575	656570	523950	533894	527108	927470	675254	610511	658854	581199	526039	374384	464250	449815	424219	159	bp	0.951017	1	927470	n2569	1	114:100_260:65_232:39_174:21_143:20_170:11_288:8_171:7	0.627863	0.933894
156.12	5.94611	CAC'SCC'SAC		0	bp				0.43	0.44	922006	160	0.841505	0.509987			18	337090	333859	382777	732799	703840	922006	729744	636503	290872	293492	303833	617084	296279	708302	354247	667020	740902	770378	160	bp	0.967819	1	922006	n2582	1	156:100	0.0780363	0.70925
239.237	5.32317	CAC'SCC'SAC	[FA (32:0)] 23Z-dotriacontenoic acid	0	bp		-19.4	xC13x-H2O	0.1	0.12	909789	161	1.08761	0.200797	Double-charge	neg	18	838065	682234	693078	821434	741266	638605	863055	806370	909789	804257	678734	739243	727928	652574	874983	760016	904058	747333	161	bp	0.93434	1	909789	n2583	1	239:100_267:98_95:67_85:54_71:48_109:33_255:32_283:29_85:27_71:24_268:19_125:18_137:18_240:16_80:12_124:11_98:10_151:9_138:9_83:8_135:8_127:7_72:7_59:7_84:7_97:7_100:7_152:7_165:6_99:6_284:6_256:6_194:6_113:6_222:6	0.312671	1
148.065	6.47405	CAC'SCC'SAC		0	bp				0.35	0.35	890891	162	0.406844	4.30329e-05			18	594211	664154	890891	786329	807315	652143	251026	334630	356626	458041	173858	213916	478240	493370	457893	558973	566242	484843	162	bp	0.950842	1	890891	n2651	1	148:100	7.93776	0.137465
148.065	6.3935	CAC'SCC'SAC		0	bp				0.2	0.37	890891	163	0.707823	0.0067			18	594211	664154	890891	786329	807315	652143	721899	482198	451740	458041	462394	534641	363902	420023	422426	298840	488695	119898	163	bp	0.947453	1	890891	n2652	1	148:100	1.94018	0.137465
82.0777	5.84704	CAC'SCC'SAC		0	bp			xACN	0.16	0.17	877201	164	1.0124	0.899895			18	809666	507819	856698	798846	831944	798581	877201	816885	838611	537103	739366	851489	798830	783009	844748	769024	818251	812951	164	bp	0.964022	1	877201	n2653	1	82:100	0.00277468	0.184287
172.079	8.52443	CAC'SCC'SAC		0	bp				0.11	0.17	871656	165	0.817367	0.00803675			18	737207	782249	674298	668207	757306	871656	660631	630478	560917	688427	625211	505070	762967	467259	605648	751703	663520	682859	165	bp	0.941714	1	871656	n2654	1	172:100_187:68_112:34_98:14_98:11_106:8_97:6	1.82379	0.11827
77.0386	6.26875	CAC'SCC'SAC		0	bp			xNH3	0.37	0.37	865260	166	0.779382	0.121947			18	793881	740667	763213	786623	865260	806697	386564	763199	267494	784411	725039	780300	670969	697620	819531	742618	795933	777128	166	bp	0.974246	1	865260	n2662	1	77:100	0.562105	1
55.0545	6.74858	CAC'SCC'SAC		0	bp			x2-mer	0.25	0.26	855668	167	0.796807	0.0557156			18	796052	742750	855668	756380	840314	716435	641840	708367	749153	785707	413149	452832	460872	441176	774613	735819	798320	803154	167	bp	0.983629	1	855668	n2663	1	55:100	0.917713	0.359596
209.012	8.71852	CAC'SCC'SAC		0	bp				0.14	0.14	849907	168	1.03157	0.691737			18	581716	804406	794944	669271	737719	642791	824962	697713	709003	849907	573403	709439	624445	654040	713641	769964	784075	718387	168	bp	0.931014	1	849907	n2664	1	209:100_269:21_229:16_169:14_179:13_152:11_127:10_121:8_171:7_211:6	0.0277919	0.894234
239.157	9.84869	CAC'SCC'SAC		0	bp				0.35	0.35	827469	169	0.627771	0.00704214			18	779369	657003	719860	632238	672969	651466	725762	418763	358450	363795	310451	404741	590700	671044	717354	724666	793965	827469	169	bp	0.862571	1	827469	n2679	1	239:100	2.56341	1
114.073	6.18366	CAC'SCC'SAC	Leu-Pro	0	bp				0.05	0.05	825584	170	1.00603	0.83296	Double-charge	neg	18	747083	747693	806697	738906	822138	773917	825584	737129	764078	806843	729331	801444	742996	765451	767480	712996	816440	797475	170	bp	0.961351	1	825584	n2680	1	114:100_188:94_150:64_154:41_136:34_206:23_151:9_118:8	0.0078184	0.831303
205.09	6.72371	CAC'SCC'SAC	Thr-Gln-Tyr	0	bp				0.12	0.3	818932	171	0.958412	0.76457	Double-charge	neg	18	744188	728566	796732	762560	818932	265720	816320	644039	640156	633624	583099	628256	676349	764936	716824	315525	745939	758235	171	bp	0.929401	1	818932	n2688	1	205:100	0.016265	1
170.063	7.5315	CAC'SCC'SAC		0	bp			x-H2O	0.35	0.46	796039	172	1.39671	0.154007			18	275026	431348	234389	329838	670498	405471	409887	318711	796039	731817	582183	438835	530899	218198	185324	379814	277599	182761	172	bp	0.9593	1	796039	n2689	1	170:100_152:78_167:34_168:10	0.398932	1
125.133	6.28903	CAC'SCC'SAC		0	bp		C9	xC13	0.05	0.07	777044	173	0.987061	0.716883			18	698294	695574	700946	770223	773767	655157	777044	687019	685238	723896	671275	693930	681654	686586	685967	663770	722210	707414	173	bp	0.955216	1	777044	n2693	1	125:100_110:69_119:19_126:10_111:6	0.0232424	0.750741
125.133	6.28471	CAC'SCC'SAC		0	bp		C9	xC13	0.44	0.61	777044	174	1.27072	0.351547			18	427843	180645	415228	385104	453130	183461	777044	397008	410504	425850	179148	409582	193320	174578	425172	399649	722210	191265	174	bp	0.952538	1	777044	n2698	1	125:100	0.161729	0.750741
148.061	5.5954	CAC'SCC'SAC		0	bp				0.19	0.31	759775	175	0.994092	0.962047			18	509162	371709	597863	347879	416065	360160	491247	416303	548100	335056	352778	443974	378176	759775	573120	373486	389809	455871	175	bp	0.969534	1	759775	n2699	1	148:100_164:48_118:10_150:8	0.000397551	0.400336
137.133	5.66333	CAC'SCC'SAC		0	bp		C11	xC13	0.05	0.05	755469	176	0.986482	0.578437			18	733724	710337	755469	706616	710392	715850	748612	725525	710476	645364	705936	737911	663447	686098	713583	702446	743020	751056	176	bp	0.974753	1	755469	n2705	1	137:100_155:41_140:39_152:13_138:12	0.0561997	0.414538
100.076	7.00553	CAC'SCC'SAC		0	bp		C6	xC13	0.15	0.27	755316	177	1.11812	0.394644			18	394244	511238	398312	420358	755316	522510	583626	412009	613510	628395	616361	502658	591927	349145	321399	521236	483725	377533	177	bp	0.969435	1	755316	n2711	1	100:100_72:56_114:14_129:10_86:9_101:6	0.134169	1
191.092	16.1769	CAC		0	bp				1.34	1.86	753824	178	1.37019	0.643086			18	163017	130483	151728	169466	159263	111520	121823	102867	753824	86505.5	65098.8	83152.5	30503.9	24949.6	10726.7	439194	8804.73	37055	178	bp	0.958454	1	753824	n2719	1	191:100_204:52	0.0403954	0.0358519
57.0701	5.64997	CAC'SCC'SAC		0	bp				0.24	0.41	753249	179	0.881218	0.546542			18	750843	362004	753249	383900	360986	342345	395105	397099	379130	377678	643997	409517	368170	367406	393219	335099	388755	369495	179	bp	0.961787	1	753249	n2721	1	57:100	0.0664665	0.116182
91.0573	12.5078	SCC'SAC		0	bp				0.08	0.84	747220	180	1.7219	0.0890453			18	747220	160509	129255	178677	164516	678506	610813	517400	620105	648886	572587	575058	186095	175168	126522	663632	184393	339719	180	bp	0.945918	1	747220	n2722	1	91:100	0.722803	0.194257
67.0543	5.48009	CAC'SCC'SAC		0	bp				0.06	0.06	746793	181	1.02983	0.414325			18	712551	614005	717394	708519	714593	668814	732145	724581	716143	746793	626633	712940	674477	687793	730307	678744	720085	739689	181	bp	0.974839	1	746793	n2723	1	67:100_56:11_93:9	0.120905	0.294836
174.113	12.8008	CAC'SCC'SAC		0	bp				0.36	0.36	740278	182	0.722508	0.0535639			18	579533	625958	615316	740278	574937	456513	680040	452324	217482	472065	328360	445366	201713	140748	216345	349017	322738	369672	182	bp	0.921063	1	740278	n2727	1	174:100_154:10	0.848414	0.0198073
61.0106	6.42048	CAC		0	bp				1.02	1.14	738590	183	3.00411	0.170174			18	53965.2	106001	128130	118558	108323	49219.2	105845	553064	107532	738590	92150	97728.9	605088	108212	82550.2	101098	94547.7	99718.3	183	bp	0.961448	1	738590	n2729	1	61:100	0.423653	0.625279
132.034	6.38135	CAC'SCC'SAC		0	bp	x-H2O			0.32	0.32	728303	184	0.968662	0.821589			18	470507	572188	611229	519624	528015	539309	728303	489504	508767	591142	224229	597366	475417	536256	561127	678099	423593	659783	184	bp	0.899008	1	728303	n2730	1	132:100	0.00927799	1	n91
147.047	13.4161	CAC'SCC'SAC	Tuliposide B	0	bp				0.08	0.08	727903	185	0.994132	0.876005	Double-charge	neg	18	640664	617468	657614	682764	691090	654327	727903	636213	694783	626537	653942	581406	683518	601947	583620	669498	659090	633116	185	bp	0.962581	1	727903	n2731	1	147:100_93:28_111:18_203:18_77:16_287:14_107:13_135:10_76:10_112:10_189:9_136:9_82:7_137:6_245:6_96:6_148:6_134:6	0.00434288	0.880164
85.1012	6.67496	CAC'SCC'SAC		0	bp				0.16	0.21	719569	186	0.964202	0.670358			18	592205	607026	533997	462478	480350	645156	518496	455052	653093	615857	455191	504630	442114	496177	592658	412821	496684	719569	186	bp	0.94322	1	719569	n2755	1	85:100	0.0320742	0.0644071
146.082	7.19027	CAC'SCC'SAC		0	bp				0.53	0.76	718820	187	1.08878	0.82586			18	718820	506763	159113	106568	622755	92202.9	143002	543770	537562	120781	449230	607755	570053	664557	152383	565003	660314	642918	187	bp	0.947853	1	718820	n2756	1	146:100	0.00853363	0.140934
112.125	6.90133	CAC'SCC'SAC		0	bp		C8	xC13	0.4	0.44	718056	188	0.752223	0.20343			18	685750	298392	718056	660989	350603	655742	334085	652384	623437	295578	301868	327288	233738	702006	637250	234108	711074	685734	188	bp	0.953016	1	718056	n2757	1	112:100	0.309108	0.419171
84.0934	5.6946	CAC'SCC'SAC		0	bp				0.4	0.46	711330	189	0.861992	0.525837			18	699024	264261	681417	297488	711330	641629	306663	637299	682613	297404	615430	300984	250295	656439	316975	652052	279083	313960	189	bp	0.968523	1	711330	n2758	1	84:100	0.0720559	0.0422794
189.076	5.48884	CAC'SCC'SAC		0	bp				0.1	0.1	709955	190	0.985709	0.768547			18	585102	573798	644343	587912	662800	585544	709955	550750	569350	602325	554684	600426	566805	583529	583769	574025	605328	612614	190	bp	0.940447	1	709955	n2759	1	189:100_204:100_105:54	0.0153972	0.236862
68.9947	5.68238	CAC'SCC'SAC		0	bp				0.63	0.63	707660	191	1.16511	0.67311			18	233501	200176	577446	195268	199655	195019	244389	237569	236701	707660	196294	242803	209205	302954	249736	196085	210224	252980	191	bp	0.927412	1	707660	n2762	1	69:100	0.0315812	0.957305
91.0573	13.3341	CAC'SCC'SAC		0	bp	x-CO2			0.08	0.32	705230	192	0.989199	0.788885			18	627107	590266	686959	642771	642862	610356	705230	553290	622277	622790	602063	653622	539244	517859	543755	200657	632979	654245	192	bp	0.97113	1	705230	n2763	1	91:100	0.012719	0.183341	n1255
98.0965	5.61942	CAC'SCC'SAC		0	bp		C7	xC13	0.48	0.48	700560	193	0.655315	0.103107			18	700560	607210	682915	612638	174512	539439	463540	515490	140264	502610	401520	150437	503581	561384	567181	555960	576308	656169	193	bp	0.963663	1	700560	n2764	1	98:100	0.537685	0.604511
95.0856	5.55721	CAC'SCC'SAC		0	bp				0.07	0.15	699092	194	0.959988	0.572152			18	652125	564734	606936	699092	626383	435504	605271	587648	573313	597739	501123	576246	668494	508876	590777	522860	694908	575305	194	bp	0.949916	1	699092	n2765	1	95:100_112:29	0.0588087	0.471266
195.996	6.38042	CAC'SCC'SAC		0	bp				0.38	0.38	690911	195	0.932902	0.715492			18	406294	428178	226103	318492	421294	505674	369644	526217	215951	450008	413279	176204	417404	528508	690911	381482	457503	455596	195	bp	0.947111	1	690911	n2768	1	196:100	0.0235756	1
120.977	6.36885	CAC'SCC'SAC		0	bp				0.09	0.65	684587	196	1.14891	0.603607			18	272280	380168	622055	21618.5	684587	277767	404044	448012	411011	489169	456765	385780	36002	428691	408819	411897	472723	404784	196	bp	0.951334	1	684587	n2769	1	121:100	0.0507917	1
85.1012	6.81796	CAC'SCC'SAC		0	bp				0.08	0.2	674552	197	1.06403	0.499041			18	674552	420045	645861	579679	634683	420633	669404	580396	578485	565644	555076	642563	606717	623311	674093	559937	604186	507031	197	bp	0.945465	1	674552	n2770	1	85:100	0.0852516	0.0603777
163.061	6.35435	CAC'SCC'SAC	2-O-a-L-Fucopyranosyl-galactose	0	bp				0.41	0.41	671797	198	0.661211	0.055186	Double-charge	neg	18	480326	483374	467873	281461	671797	406181	424940	167954	218957	279878	491444	262274	363610	377633	640683	445620	276503	251731	198	bp	0.938882	1	671797	n2771	1	163:100	0.784754	0.556554
116.089	11.0038	CAC'SAC		0	bp				1.44	1.44	670022	199	17.9408	0.169594			18	2852.39	4844.84	2527.76	2530.37	2036	2475.45	201246	20278.6	7458.88	23820.2	11976.9	45000.4	81145.5	670022	472685	102951	284097	664911	199	bp	0.925335	1	670022	n2772	1	116:100	0.428813	0.0554822
125.133	5.99017	CAC'SCC'SAC		0	bp		C9	xC13xC13	0.05	0.06	658648	200	1.02031	0.539375			18	578200	608571	638546	577955	658648	568086	648460	603528	592953	612352	587841	658606	606631	556844	626019	597230	609404	632832	200	bp	0.960982	1	658648	n2773	1	125:100_126:10	0.0675416	0.636353
174.113	9.94549	CAC'SCC'SAC		0	bp				0.14	0.14	655726	201	0.945381	0.426735			18	524858	544144	492307	558130	646128	554701	655726	470994	479637	560262	484763	487536	562860	457483	539714	547468	560393	518986	201	bp	0.951971	1	655726	n2775	1	174:100	0.115451	0.017545
68.9947	5.48713	CAC'SCC'SAC		0	bp			xACN	0.09	0.19	633773	202	0.401715	8.00198e-06			18	573996	514172	577446	490467	633773	500837	221013	228197	221153	207482	193989	250086	192445	302331	234489	194554	203181	254342	202	bp	0.958107	1	633773	n2776	1	69:100	30.9661	0.857353
217.107	11.6905	CAC'SCC'SAC		0	bp				0.32	0.32	626392	203	0.582789	0.00756374			18	455726	596832	626392	599706	358984	378563	431898	375133	204945	269015	199061	277759	71469.3	52688.4	44403.6	35740.7	81685	50954.6	203	bp	0.9131	1	626392	n2777	1	217:100_103:14	1.90809	0.0184011
143.034	6.3807	CAC'SCC'SAC		0	bp				0.28	0.53	626098	204	0.8581	0.342915			18	595084	377056	283618	393234	451260	364487	381326	436813	230688	471939	343098	251129	203164	232052	230992	474612	626098	228609	204	bp	0.811623	1	626098	n2779	1	143:100	0.165309	1
146.082	6.37872	CAC'SCC'SAC		0	bp				0.3	0.3	625798	205	1.07205	0.680016			18	481678	235612	519889	400603	419222	335368	625798	452667	471666	391254	227564	395789	331919	583664	435342	319832	293719	513952	205	bp	0.960577	1	625798	n2780	1	146:100	0.0301629	0.122696
169.068	6.58278	CAC'SCC'SAC	1-Peroxyferolide	0	bp		-9.7	x-H2OxC13	0.2	0.2	609480	206	1.09156	0.383539	Double-charge	neg	18	462185	558016	409344	470750	445475	459101	320653	564296	609480	563274	497328	506652	442502	355289	377565	426939	430242	362161	206	bp	0.934704	1	609480	n2781	1	169:100_166:28_151:26_170:9	0.143405	0.519936
180.961	6.37809	CAC'SCC'SAC		0	bp				0.21	0.41	609196	207	0.960035	0.836104			18	237041	431418	609196	199367	585094	430424	492435	443934	302966	461653	395786	296150	489338	408141	244041	238515	312531	264468	207	bp	0.815553	1	609196	n2785	1	181:100	0.00766501	1
191.092	7.61487	CAC'SCC'SAC		0	bp				0.13	0.13	607701	208	0.935146	0.30512			18	481727	524991	514220	550052	607701	530766	597792	448643	433967	540806	528862	451243	528241	428054	485710	520342	558000	489608	208	bp	0.942644	1	607701	n2786	1	191:100_193:7	0.198355	0.0289023
179.052	8.56863	CAC'SCC'SAC	[Fv Methyl,trimethoxy,hydrox] 3,4-Methylenedioxy-2',4',6'-trimethoxy-beta-hydroxychalcone	0	bp				0.41	0.41	603933	209	2.60084	0.0134558	Double-charge	neg	18	144355	162806	118627	134329	173941	150918	223786	603933	497789	311564	441228	223383	192317	142553	124126	146947	156458	144708	209	bp	0.926294	1	603933	n2788	1	179:100_105:64_197:45	2.26139	1
204.037	6.38102	CAC'SCC'SAC		0	bp	x-FA			0.27	0.27	596316	210	1.04266	0.792554			18	454741	358977	560044	238524	375488	438072	502209	392656	340379	253754	485170	555166	596316	472445	414236	491607	522667	450574	210	bp	0.879575	1	596316	n2791	1	204:100	0.012163	1	n6
130.068	8.83924	CAC'SCC'SAC	Glu-Leu	0	bp			xACN	0.19	0.51	594294	211	0.143807	1.60929e-05	Double-charge	neg	18	594294	451820	494076	415478	582082	551527	63109.4	64741.3	79284	86598.7	92085.7	58440.8	529421	55016.8	243118	549088	480707	412731	211	bp	0.952023	1	594294	n2792	1	130:100_146:59_144:27	35.4421	0.410776
168.187	7.07545	CAC'SCC'SAC		0	bp		C12	xC13	0.07	0.07	593011	212	1.00302	0.941239			18	476308	533919	522156	544285	540996	593011	566909	539038	519959	476114	540525	577813	536585	565547	481905	561355	568082	571377	212	bp	0.975403	1	593011	n2795	1	168:100_169:13	0.000952289	1
153.021	6.37994	CAC'SCC'SAC		0	bp				0.37	0.53	591561	213	0.928022	0.71529			18	409682	226009	441094	215676	252403	284142	248140	207199	191200	380595	447504	222720	239809	249466	262131	173383	591561	208694	213	bp	0.927529	1	591561	n2797	1	153:100	0.023482	1
97.0887	7.42048	CAC'SCC'SAC		0	bp		C6	xC13	0.09	0.09	579483	214	0.962333	0.481116			18	465572	479056	479035	505609	579483	547497	569638	448358	451177	499179	506267	466511	524784	479294	524176	523507	557504	513691	214	bp	0.963869	1	579483	n2798	1	97:100_124:90_82:65_169:43_96:37_137:32_94:30_126:26_141:21_122:21_87:20_80:19_111:19_138:19_114:12_68:11_83:10_125:8_95:8_98:7_81:7	0.0892458	1
184.043	8.79929	CAC'SCC'SAC		0	bp				0.11	0.14	574044	215	1.12218	0.118663			18	384254	445949	369351	399621	501622	462979	496352	415520	463289	574044	484667	443158	450990	344415	332607	417697	431417	333119	215	bp	0.916176	1	574044	n2821	1	184:100	0.485912	1
98.109	6.70844	CAC'SCC'SAC		0	bp				0.52	0.71	573157	216	0.809382	0.553668			18	516295	148352	573157	552938	152012	145644	325812	262937	246135	177123	130816	547489	137866	544165	192639	174308	139925	150952	216	bp	0.966678	1	573157	n2822	1	98:100	0.0632207	0.110456
168.187	6.85292	CAC'SCC'SAC		0	bp				0.09	0.11	566909	217	1.042	0.456944			18	475014	460132	494878	457392	512698	388616	566909	434975	485276	476114	460345	482230	458391	401632	481905	366860	366754	424635	217	bp	0.974377	1	566909	n2823	1	168:100_71:89	0.0998097	0.955984
59.0313	7.26166	CAC'SCC'SAC	5-Hydroxypentanoate	0	bp			xACN	0.18	0.39	565183	218	1.06472	0.725906	Double-charge	neg	18	246810	484643	240140	565183	272540	522219	288595	353847	432644	478609	476088	452655	537629	492031	255120	495690	554920	549304	218	bp	0.949044	1	565183	n2825	1	59:100	0.0221032	0.148754
129.019	6.38123	CAC'SCC'SAC		0	bp				0.33	0.33	564846	219	0.956471	0.806601			18	427996	536851	269887	543200	317912	352323	418667	440879	237944	444227	564846	235040	536778	562253	442639	411207	560741	461682	219	bp	0.900403	1	564846	n2826	1	129:100	0.0105415	1
167.055	12.7622	CAC'SCC'SAC		0	bp		C6	xC13	0.05	0.1	552918	220	0.904116	0.0654311			18	454238	552918	435484	467976	518957	537145	440728	431679	438013	445706	492751	433379	479605	448242	452226	496980	468112	471757	220	bp	0.958335	1	552918	n2827	1	167:100_209:32	0.787459	0.250238
85.0969	7.20367	CAC'SCC'SAC		0	bp	xC13			0.08	0.39	538505	221	0.99585	0.916796			18	498812	456270	524627	501975	504704	496181	537593	440418	515252	466032	472392	538505	469716	515045	481539	87313.4	477915	511847	221	bp	0.957909	1	538505	n2829	1	85:100	0.00194166	0.510324	n1507
132.03	7.28655	CAC'SCC'SAC		0	bp				0.15	0.45	534551	222	1.09863	0.629335			18	473634	427931	458324	42873.7	534551	436131	532890	373461	421383	479946	359871	439993	455228	439747	465943	462383	496414	472293	222	bp	0.946808	1	534551	n2830	1	132:100	0.0428381	0.326833
59.0313	9.24944	CAC'SCC'SAC	5-Hydroxypentanoate	0	bp				0.46	0.46	532774	223	0.880346	0.510913	Double-charge	neg	18	435992	447645	419155	395551	531788	429705	38661.8	384500	487524	463423	434693	532774	439295	376213	356352	411869	380299	345382	223	bp	0.941061	1	532774	n2831	1	59:100	0.0819322	0.140224
173.081	11.351	CAC'SCC		0	bp			x-H2O	0.37	1.09	529910	224	1.41036	0.164698			18	89597	82404.6	120886	84594.9	47690.6	32237.2	46606	93575.9	105205	136800	99726.8	163200	529910	78134.8	147405	93883.9	55514	88767.9	224	bp	0.950368	1	529910	n2832	1	173:100_99:35_155:33	0.377598	1
193.988	6.38086	CAC'SCC'SAC		0	bp	x-NH3			0.41	0.41	524297	225	0.76599	0.146202			18	497679	384939	320091	430223	376875	367211	215780	236994	195794	524297	271898	376007	373517	251733	214208	398011	325111	360784	225	bp	0.941879	1	524297	n2835	1	194:100	0.441594	1	n96
167.055	13.5217	CAC'SCC'SAC		0	bp				0.28	0.28	503810	226	0.835542	0.26814			18	268161	503810	477955	439690	304978	335769	337777	371984	219553	472597	276362	268841	416878	381433	361503	361247	435885	399051	226	bp	0.972928	1	503810	n2836	1	167:100	0.229342	0.228013
150.048	6.38842	CAC'SCC'SAC		0	bp	xC13			0.38	0.38	499398	227	0.734416	0.128899			18	312287	459666	482528	499398	222584	486059	241071	332743	180252	442461	417105	194882	311861	305060	328464	316122	366238	249366	227	bp	0.962546	1	499398	n2837	1	150:100	0.456598	0.188391	n18
146.082	6.34513	CAC'SCC'SAC		0	bp				0.32	0.4	498758	228	0.925938	0.70904			18	339726	206643	394989	292239	201693	136939	337576	294173	258908	174054	130925	260153	242690	498758	388674	139584	258045	382245	228	bp	0.966824	1	498758	n2838	1	146:100	0.0246464	0.0977883
98.109	6.36227	CAC'SCC'SAC		0	bp				0.31	0.31	494796	229	0.277319	2.32211e-06			18	466375	465351	465233	477491	483914	460667	199041	137351	95337.4	146770	92295.2	110976	433827	452868	494796	460002	446729	482786	229	bp	0.966066	1	494796	n2839	1	98:100	67.9722	0.0953548
98.1046	6.34582	CAC'SCC'SAC		0	bp				0.19	0.73	493400	230	0.699705	0.365387			18	132829	126836	493400	125733	192973	127053	192142	124921	127265	126862	122966	144667	469535	138973	118888	123292	133878	197998	230	bp	0.963753	1	493400	n2840	1	98:100	0.163004	0.594633
215.139	7.57242	CAC'SCC'SAC	Ile-Leu-Val-Ser	0	bp		-13	xC13	0.19	0.19	490317	231	1.04177	0.661754	Double-charge	neg	18	310116	346417	317365	336574	415763	379120	490317	322193	297464	370181	378636	334495	370543	337507	323435	355992	366741	318142	231	bp	0.992329	1	490317	n2841	1	215:100_164:79_145:70_169:54_187:31_219:24_168:20_269:19_157:11_95:10_216:9_144:8_189:8_217:8_117:8_284:7	0.0343566	1
98.1047	5.86435	CAC'SCC'SAC		0	bp				0.06	0.33	489577	232	0.950774	0.459199			18	358630	366168	387320	471144	489577	369066	430830	385193	382797	388310	366808	367763	110872	359102	392650	373668	392717	369464	232	bp	0.971107	1	489577	n2860	1	98:100	0.102978	0.590026
91.0573	8.54426	CAC'SCC'SAC		0	bp				0.08	0.24	486308	233	1.33611	0.00628839			18	262693	311117	288138	316713	442390	306678	431614	422838	384888	442395	486308	407620	229960	241451	221877	250336	390313	239379	233	bp	0.955555	1	486308	n2861	1	91:100	2.29136	0.126427
86.0421	5.95491	CAC'SCC'SAC		0	bp				0.14	0.24	485116	234	1.28446	0.0413069			18	212047	347816	243026	346091	414533	337023	485116	377221	405194	459052	372238	342336	452999	313403	229985	406061	392292	351765	234	bp	0.958447	1	485116	n2862	1	86:100	0.937754	0.126628
109.101	8.00687	CAC'SCC'SAC		0	bp				0.08	0.08	483278	235	0.987932	0.799459			18	411160	382583	460294	417250	466415	400218	483278	409680	402244	414124	382191	415776	385021	423591	455199	395417	426726	439192	235	bp	0.930938	1	483278	n2863	1	109:100_124:42_137:41_68:39_180:15_165:14_99:11_136:6	0.0113457	0.413464
173.074	8.45364	SCC'SAC		0	bp	x-H2O			0.21	1.54	483049	236	0.866229	0.840981			18	21304.2	53195	64588.3	54465.2	24628.8	483049	76543.4	119771	102496	112712	121824	74080	16274.5	9089.79	20419.1	10743.5	15642.8	11069.4	236	bp	0.879152	1	483049	n2871	1	173:100	0.00742212	1	n530
70.0778	6.89973	CAC'SCC'SAC		0	bp				0.06	0.12	481373	237	0.989608	0.855699			18	425020	408391	464970	451498	471539	330409	458036	398172	402852	432473	403196	430579	421544	444000	434594	403035	447345	481373	237	bp	0.956313	1	481373	n2872	1	70:100_137:71_138:8	0.00593703	0.065197
132.03	5.93938	CAC'SCC'SAC		0	bp				0.1	0.33	481300	238	1.24394	0.139892			18	385425	335770	110240	380545	395787	353665	481300	375620	404749	422113	374841	381271	110931	378798	387676	394918	387065	367408	238	bp	0.968761	1	481300	n2876	1	132:100	0.473011	0.294275
59.0313	6.96879	CAC'SCC'SAC	5-Hydroxypentanoate	0	bp				0.2	0.48	476088	239	1.23529	0.0703753	Double-charge	neg	18	276735	254813	304265	291212	314062	256598	288595	353847	283750	367525	476088	327331	276252	296984	82854.5	276970	290796	81449.8	239	bp	0.963708	1	476088	n2877	1	59:100	0.794098	0.125304
59.0313	7.08414	CAC'SCC'SAC	5-Hydroxypentanoate	0	bp				0.2	0.75	476088	240	2.86243	0.000833326	Double-charge	neg	18	88439	78007.6	89774.7	308368	89896.3	78156.2	288595	353847	283750	367525	476088	327331	82518.6	173680	255120	81605.4	254422	244239	240	bp	0.943508	1	476088	n2878	1	59:100	3.87818	0.125304
133.05	5.73153	CAC'SCC'SAC		0	bp				0.16	0.32	474002	241	1.79464	0.00119106			18	176614	286904	188821	195084	346515	163784	474002	296737	396954	374132	446381	448423	380044	272076	351860	167675	366205	200893	241	bp	0.965129	1	474002	n2879	1	133:100_85:40	3.37021	0.0229651
110.021	7.7908	CAC'SCC'SAC	thidiazuron	0	bp				0.45	0.45	470790	242	0.85234	0.395818	Double-charge	neg	18	387185	383580	368591	343480	396296	353706	470790	348516	43738.2	379604	321303	339186	355624	374395	369451	324501	382267	404081	242	bp	0.932862	1	470790	n2881	1	110:100	0.142617	0.727413
117.037	11.3323	CAC'SCC'SAC	trihomocitrate	0	bp				0.13	0.23	470305	243	1.49675	0.00222775	Double-charge	neg	18	300879	210969	201506	237857	352124	313587	470305	427213	385272	428728	385841	322763	355067	327488	329108	317408	378790	410789	243	bp	0.921655	1	470305	n2882	1	117:100_275:77_129:47_135:39_131:19	2.83286	0.0368054
258.059	7.52835	CAC'SCC'SAC		0	bp				0.47	0.47	467781	244	0.842901	0.467376			18	360708	130893	419107	408122	434096	368914	467781	349310	366706	147670	350157	106876	393598	315001	344925	360522	410450	376162	244	bp	0.933918	1	467781	n2887	1	258:100	0.0954675	1
96.0934	7.07228	CAC'SCC'SAC		0	bp				0.07	0.07	467219	245	0.992215	0.830355			18	445211	381826	441611	425314	447778	425991	467219	414656	398956	439804	393352	433753	396640	401489	461516	386092	441082	436989	245	bp	0.94595	1	467219	n2888	1	96:100	0.00806745	0.321685
82.0652	5.66519	CAC'SCC'SAC		0	bp		C6	xC13	0.52	0.54	463472	246	0.98727	0.967429			18	455196	133520	168032	460422	156343	435080	167276	167689	400913	463472	141356	444865	426944	429044	453203	439309	451075	460727	246	bp	0.957688	1	463472	n2889	1	82:100	0.000292186	0.627524
84.0808	9.65223	CAC'SCC'SAC		0	bp				0.11	0.11	462277	247	0.970234	0.576663			18	394365	384090	399966	375601	446624	400618	462277	349714	369545	414027	349298	384927	387222	367651	360756	395086	434092	390550	247	bp	0.917777	1	462277	n2890	1	84:100_314:40_70:18	0.0564865	0.944498
189.087	5.32021	CAC	Ala-Thr-Thr-Ser	0	bp	xACN			1.02	1.02	460974	248	0.411163	0.149591	Double-charge	neg	18	45322.6	460974	427890	403619	99612.9	64929	252697	29407.6	223058	37457.2	40965.1	34124.4	103525	32829.2	35952.1	64401.7	84516.9	304823	248	bp	0.950072	1	460974	n2893	1	189:100	0.428529	0.0132264	n2547
221.084	6.38145	CAC'SCC'SAC	Asp-Asp-Pro-Pro	0	bp				0.39	0.42	460391	249	0.915673	0.71454	Double-charge	neg	18	458408	402791	213166	206207	175296	239262	200123	209841	199810	247230	460391	234789	184222	267334	231954	191161	352847	242672	249	bp	0.935258	1	460391	n2894	1	221:100	0.0236356	0.00690384
71.0811	6.42913	SCC		0	bp				0.02	1.45	453679	250	3.1991	0.0137714			18	58004	20985.1	64199.1	42742.6	453679	49580.3	375564	365243	358706	363228	377450	364594	43592.5	27463.4	59889	55716.4	26461.5	376214	250	bp	0.94293	1	453679	n2895	1	71:100	2.2928	1
229.002	6.39502	CAC'SCC'SAC		0	bp				0.42	0.42	451572	251	0.740963	0.19289			18	433179	308934	398756	149892	307909	451572	221222	140572	411612	194598	361068	190081	200847	234422	197530	202127	259708	38079.4	251	bp	0.950079	1	451572	n2896	1	229:100	0.324945	1
273.097	12.228	CAC'SCC'SAC	Asp-Ser-Tyr-Tyr	0	bp				0.26	0.27	447082	252	0.730818	0.0268062	Double-charge	neg	18	297832	362910	375175	447082	283756	340139	346130	314917	165897	266281	211439	235092	89610	69238.3	106986	128445	119560	155636	252	bp	0.857932	1	447082	n2897	1	273:100	1.12629	1
123.117	6.81322	CAC'SCC'SAC		0	bp		C10	xC13xNH3	0.1	0.1	446664	253	0.974678	0.649263			18	425616	332335	394840	378946	423936	382373	446664	360578	382405	379577	329937	379680	376420	400805	388800	393927	382030	387187	253	bp	0.94957	1	446664	n2898	1	123:100_126:55_113:15_124:11_122:9	0.0366538	0.161438
77.0218	6.67971	CAC'SCC'SAC		0	bp				0.11	0.11	445616	254	0.926856	0.180109			18	376568	424337	438555	418414	432666	365431	445616	348268	380617	392063	328551	381219	378674	374636	371107	393158	407431	438467	254	bp	0.97052	1	445616	n2903	1	77:100	0.349841	0.106987
77.0218	7.12755	CAC'SCC'SAC		0	bp				0.06	0.06	444816	255	1.03937	0.256289			18	379705	397920	390513	396730	435670	397914	444816	395909	407218	444378	381992	418556	395380	355206	395568	385531	398671	391865	255	bp	0.974776	1	444816	n2904	1	77:100_111:76_114:9	0.244157	0.106795
96.0444	6.21471	SCC'SAC		0	bp				0.09	1.03	442959	256	2.82971	0.00650376			18	44115.6	43642.9	292852	334347	44518.1	48530.9	359832	338957	442959	374063	392389	378226	47429.1	46315.2	40559	45529.8	43091.9	39120.6	256	bp	0.862294	1	442959	n2907	1	96:100	2.94256	1
65.0387	6.52541	CAC'SCC'SAC		0	bp				0.64	0.65	442754	257	0.971198	0.937863			18	442754	133372	143732	424745	155818	138377	141717	131350	139368	135619	412645	436658	128595	136571	136644	129963	138709	423962	257	bp	0.957734	1	442754	n2908	1	65:100	0.00106503	0.877345
100.058	7.32688	CAC'SCC'SAC		0	bp				0.5	0.5	441875	258	1.16521	0.564621			18	194911	201642	212287	260689	402247	198239	377855	211915	441875	390842	60023.1	230369	361143	205376	197802	191439	209625	196911	258	bp	0.965977	1	441875	n2909	1	100:100	0.0602391	0.20134
100.058	10.4728	CAC'SCC'SAC		0	bp				0.41	0.41	441269	259	1.00537	0.979465			18	117058	80765.9	88499.3	165125	95901	100225	194915	96252.7	81181.5	113213	79782.3	85710.8	187581	230634	266393	275953	338072	441269	259	bp	0.925349	1	441269	n2910	1	100:100	0.000116792	0.201064
146.082	6.16052	CAC'SCC'SAC		0	bp				0.3	0.3	434267	260	1.02151	0.887833			18	280812	253987	292985	315611	419222	279030	434267	377362	309574	271509	158552	330003	202924	280999	286203	319832	243733	283863	260	bp	0.964699	1	434267	n2911	1	146:100	0.00352443	0.085144
204.123	7.94281	CAC'SCC'SAC	(+)-gamma-Hydroxy-L-homoarginine	0	bp				0.66	0.66	427372	261	1.13275	0.689392	H	neg	18	204603	229884	143381	208816	241357	288521	122786	342402	86328	413888	427372	98553.8	334623	133234	201132	330196	246560	194974	261	bp	0.923501	1	427372	n2912	1	204:100	0.0294122	0.150762
131.076	16.6362	CAC'SCC'SAC		0	bp				0.44	0.45	426203	262	0.56445	0.0492116			18	187931	59304.7	133911	82839.9	171543	122638	125019	54135.6	93518.7	62199.4	47077.3	45997.5	426203	167985	162553	188052	232510	180343	262	bp	0.934637	1	426203	n2913	1	131:100_116:63_122:14_136:13	0.876574	1
256.155	8.97786	CAC'SCC'SAC		0	bp				0.12	0.12	425433	263	0.935902	0.289553			18	358006	345978	424792	381132	353113	380790	425433	335446	307309	348838	313845	369116	368956	382130	406563	351881	374816	382350	263	bp	0.841587	1	425433	n2918	1	256:100_108:14	0.211989	1
170.136	6.5309	CAC'SCC'SAC		0	bp				0.1	0.1	419172	264	0.957441	0.415362			18	381387	367093	412147	375474	398176	329026	419172	365441	323653	356794	323233	378685	366892	409406	404308	350143	395128	390628	264	bp	0.974733	1	419172	n2920	1	170:100	0.120886	0.0558132
123.117	7.10885	CAC'SCC'SAC		0	bp		C10	xC13	0.07	0.07	416977	265	0.969193	0.399841			18	376149	359509	371404	378066	409866	369089	416977	352639	354870	354919	341516	373411	341798	371325	361013	340848	368347	363409	265	bp	0.965123	1	416977	n2921	1	123:100_113:11_124:10	0.130975	0.150708
149.023	15.5849	CAC'SCC'SAC		0	bp		C8	xC13	0.13	0.13	415444	266	1.08345	0.220793			18	304524	289489	318112	312277	324848	293009	415444	309515	328369	323953	286926	331793	307684	277206	316752	286432	322788	287429	266	bp	0.949224	1	415444	n2924	1	149:100_167:20_150:9	0.311059	1
154.105	10.1327	CAC'SCC'SAC		0	bp				0.1	0.1	415133	267	0.947871	0.329478			18	320602	364332	356141	369303	415133	376725	396311	311248	316996	375129	331021	356732	342836	353421	358394	353314	385947	363750	267	bp	0.901898	1	415133	n2927	1	154:100_172:34_92:9	0.175317	0.204527
148.061	6.27147	CAC'SCC'SAC		0	bp			x-H2Ox-H2O	0.24	0.28	414275	268	1.31222	0.0996951			18	216804	171099	246618	295354	169811	140055	189178	331463	201089	295324	265725	344030	296768	414275	242372	277207	284572	241246	268	bp	0.955072	1	414275	n2930	1	148:100	0.550263	0.218287
227.022	6.61345	CAC'SCC'SAC		0	bp				0.03	0.15	413590	269	1.0077	0.906668			18	277197	413590	341882	314161	332699	400790	336121	350206	334946	361720	351437	361913	335748	317732	317339	356905	341414	344095	269	bp	0.957876	1	413590	n2931	1	227:100_295:71_226:68_227:51_191:25_265:15_210:15_211:12_197:11_229:10_211:8_195:8	0.00251048	0.0347529
125.133	5.49112	CAC'SCC'SAC		0	bp				0.06	0.31	410676	270	1.05018	0.264819			18	354458	379496	410676	357918	341365	326470	404932	347526	375030	374198	370115	407485	403808	371022	388252	127346	340203	394892	270	bp	0.969982	1	410676	n2943	1	125:100	0.234497	0.396775
146.062	12.6657	CAC'SCC'SAC		0	bp				0.12	0.53	410470	271	1.09378	0.691186			18	96693.9	285532	372273	343604	84818.3	410470	333136	263957	287037	326865	241450	290381	283934	324497	392087	331584	397604	354962	271	bp	0.94363	1	410470	n2944	1	146:100	0.0291711	0.0700286
134.043	7.57746	CAC'SCC'SAC		0	bp				0.12	0.45	410060	272	1.03404	0.863613			18	39627.8	297122	312782	320409	410060	377085	360223	282962	282658	328837	297566	264660	298119	304604	305749	288948	300446	274709	272	bp	0.944926	1	410060	n2945	1	134:100	0.00537948	0.0642916
239.095	5.5744	CAC'SCC'SAC	N-Hydroxy-2-acetamidofluorene	0	bp				0.11	0.27	408604	273	0.32341	0.00145168	H	neg	18	170194	366964	277350	408604	352376	310632	120038	95036.5	90919.2	111844	94951.8	97200.4	94084	95737.4	83794	107827	97544.9	84834.6	273	bp	0.950519	1	408604	n2946	1	239:100	6.29549	0.0330782
191.092	10.3739	CAC'SCC'SAC		0	bp				0.3	0.3	402827	274	1.02654	0.846009			18	247191	256868	269340	260546	205030	235626	213098	402827	228030	248668	205312	215797	172652	180338	198437	245493	254382	186334	274	bp	0.908241	1	402827	n2947	1	191:100	0.00686012	0.0191585
98.1046	5.53774	CAC'SCC'SAC		0	bp				0.3	0.33	399923	275	1.1613	0.428946			18	228049	188436	200977	216908	399923	215577	396603	229498	383199	222687	219386	232366	204749	210526	224586	202234	224268	209127	275	bp	0.972303	1	399923	n2948	1	98:100	0.113321	0.481977
85.1012	15.8242	CAC'SCC'SAC		0	bp				0.11	0.11	399054	276	1.01299	0.8435			18	371038	287691	360644	323889	371115	297368	399054	338728	321110	326163	291607	361219	369988	346640	364579	319955	353818	397120	276	bp	0.945995	1	399054	n2949	1	85:100_71:93_99:21_113:11	0.00684209	0.0357185
84.0889	6.05345	CAC'SCC'SAC		0	bp	xC13			0.29	0.29	398872	277	0.929222	0.630405			18	349915	313680	398872	334885	365384	190488	356695	327756	126848	347016	309137	347527	314619	322814	330100	320766	346043	349041	277	bp	0.969255	1	398872	n2953	1	84:100	0.0411489	0.951505	n1854
85.1012	15.026	CAC'SCC'SAC		0	bp		C6	xC13	0.08	0.11	398827	278	1.01977	0.738888			18	351870	295007	383971	355625	373483	295664	397759	343711	348518	336986	308918	360374	398827	361011	361885	314002	330733	372176	278	bp	0.929148	1	398827	n2954	1	85:100_99:19_86:7	0.0196561	0.0356982
130.05	6.37017	CAC'SCC'SAC	L-alpha-glutamyl-L-hydroxyproline	0	bp	x-H2O			0.2	0.36	392100	279	0.824273	0.314837	Double-charge	neg	18	245318	178659	392100	220118	172152	181762	257307	162950	204053	197536	145948	178037	161623	237795	333735	158830	140632	230057	279	bp	0.960993	1	392100	n2957	1	130:100	0.195031	0.220185	n2930
130.05	6.35132	CAC'SCC'SAC	L-alpha-glutamyl-L-hydroxyproline	0	bp	x-H2O			0.18	0.36	392100	280	0.76531	0.17935	Double-charge	neg	18	245318	178659	392100	220118	177212	181762	210116	196810	167711	142155	141815	209132	145955	278409	229178	129330	175707	201514	280	bp	0.962766	1	392100	n2958	1	130:100	0.378181	0.220185	n2930
146.082	6.57036	CAC'SCC'SAC		0	bp				0.31	0.33	391254	281	1.15025	0.466088			18	223715	144340	257679	183303	157216	335368	238573	238496	196795	391254	263110	168958	160516	225776	221438	100637	166721	255737	281	bp	0.953988	1	391254	n2959	1	146:100	0.0957356	0.0767107
151.042	5.87805	CAC'SCC'SAC		0	bp			x-CO2	0.41	0.7	390766	282	1.91841	0.0351028			18	125575	130455	120727	138044	146106	138275	142990	264176	124499	390766	277122	333602	44208.8	142066	140145	131723	126487	374777	282	bp	0.959235	1	390766	n2960	1	151:100	1.35556	0.0960932
100.058	6.01657	CAC'SCC'SAC		0	bp				0.49	0.49	388154	283	0.498309	0.0136493			18	304550	388154	295265	279715	114031	327953	116594	284440	102392	118983	113782	115753	288999	293806	130427	124407	127296	134073	283	bp	0.965235	1	388154	n2961	1	100:100	1.53078	0.176862
77.0054	7.53035	CAC'SCC'SAC		0	bp			xACNx-H2O	0.11	0.65	386570	284	1.87607	0.0202672			18	129574	382531	130152	123008	135259	89844.7	265291	330218	329396	356509	283649	292935	357906	350009	260481	346938	386570	214421	284	bp	0.914078	1	386570	n2962	1	77:100	1.6332	1
77.0386	5.59984	CAC'SCC'SAC		0	bp				0.24	0.24	386564	285	1.09738	0.409251			18	245195	212318	256185	257090	234984	226998	386564	245584	237249	231619	223915	247366	221443	228908	286712	226602	247732	363929	285	bp	0.952053	1	386564	n2963	1	77:100	0.131776	0.446761
167.055	5.67746	CAC'SCC'SAC		0	bp				0.09	0.22	376075	286	0.819149	0.100161			18	217357	376075	224188	321902	261633	310564	206848	245971	210439	231801	249786	257307	312776	308845	213501	332951	277756	213985	286	bp	0.953417	1	376075	n2964	1	167:100	0.623073	0.170203
133.014	6.84556	CAC'SCC'SAC	2,2-Bis(4'-chlorophenyl)ethanol	0	bp				0.15	0.48	375808	287	0.69604	0.187162	Double-charge	neg	18	168795	243614	375808	325657	119037	118172	119513	156911	148040	186112	180126	149707	125135	114247	130607	128268	108848	115328	287	bp	0.947354	1	375808	n2965	1	133:100	0.378169	0.0364081
91.0573	9.01884	CAC'SCC'SAC		0	bp				0.08	0.17	373015	288	1.63857	1.64983e-05			18	177937	206351	175197	237121	205482	256484	373015	354550	328683	320685	371830	313498	186998	182345	170155	190892	258201	239379	288	bp	0.949617	1	373015	n2966	1	91:100	10.4258	0.0969739
168.051	5.57953	CAC'SCC'SAC		0	bp				0.15	0.37	371104	289	0.987927	0.866657			18	333394	291396	325696	298577	276127	342563	371104	318329	329190	236047	312338	278197	319288	370963	361332	282531	82757.9	309549	289	bp	0.949592	1	371104	n2967	1	168:100	0.0050123	1
78.015	5.65161	CAC'SCC'SAC		0	bp				0.07	0.4	368442	290	1.75289	0.0033128			18	175105	132563	291596	254688	135309	130095	312339	310680	368442	342244	310787	317614	302513	165373	318652	128950	150407	174910	290	bp	0.949231	1	368442	n2968	1	78:100	3.61092	1
84.0889	5.73667	CAC'SCC'SAC		0	bp				0.09	0.24	367079	291	1.20421	0.099714			18	310654	287003	194052	313262	306862	172209	367079	307152	319816	310098	284640	318738	283026	315770	315091	322769	326994	315698	291	bp	0.970398	1	367079	n2969	1	84:100	0.605719	0.875663
143.052	10.4615	CAC'SCC'SAC	Salicin	0	bp				0.12	0.12	366019	292	0.976833	0.702711	Double-charge	neg	18	323189	296984	303552	323712	361000	293605	366019	260590	305094	335691	278715	311871	306151	299994	316490	301629	340723	322821	292	bp	0.919068	1	366019	n2970	1	143:100_152:89_366:59_127:44_98:37_139:33_110:24_129:22_125:16_113:10_161:7	0.0259466	0.256381
117.037	12.4493	CAC'SCC'SAC	trihomocitrate	0	bp				0.19	0.22	364871	293	1.34403	0.0302354	Double-charge	neg	18	257039	133749	248746	246579	281640	232526	331196	364871	363893	247477	341054	233534	257101	223794	231239	223795	237970	266624	293	bp	0.928221	1	364871	n2981	1	117:100_303:72_135:44	1.06624	0.0285543
138.018	7.39205	CAC'SCC'SAC	5-Diazouracil	0	bp				0.14	0.14	361866	294	0.928047	0.298015	H	neg	18	301662	277342	302121	303042	361866	282752	354703	264325	277656	293563	255280	251672	276195	280911	280461	275344	302279	279741	294	bp	0.872538	1	361866	n2984	1	138:100_262:97_171:95_276:63_150:8_95:6	0.202147	1
112.125	6.97041	CAC'SCC'SAC		0	bp				0.08	0.1	360044	295	1.12504	0.0442184			18	259042	298392	328428	260681	273284	261062	360044	305829	300461	295578	301868	327288	305571	338803	334030	323662	335224	333302	295	bp	0.944776	1	360044	n2990	1	112:100	0.886038	0.210178
155.107	10.5435	CAC'SCC'SAC		0	bp				0.42	0.46	358888	296	1.24212	0.41229			18	153558	131655	151746	140067	348011	157517	358888	277290	139775	140858	279900	147949	294690	292073	309351	307673	326810	311361	296	bp	0.886445	1	358888	n2991	1	155:100	0.122153	1
203.143	13.4398	CAC'SCC'SAC		0	bp				0.11	0.11	355525	297	0.962014	0.534681			18	282588	271073	308940	322072	353068	294520	355525	277270	265346	299532	272614	292373	275089	292193	308054	290775	310945	300600	297	bp	0.92486	1	355525	n2992	1	203:100_402:26_161:14_175:7	0.068962	1
70.0733	5.79954	CAC'SCC'SAC		0	bp	xC13			0.28	0.28	351828	298	0.790322	0.0675544			18	306643	285842	351828	347101	288229	314445	289122	276176	303535	303915	152767	171423	249209	118924	288492	279163	315417	295936	298	bp	0.977124	1	351828	n2996	1	70:100	0.792662	0.369198	n1840
157.025	8.45279	SCC'SAC		0	bp				0.22	1.54	351433	299	0.839776	0.809815			18	14319.7	29008.8	53908.2	47553.2	16109.6	351433	60338.9	83881	85673.1	73977	81028.5	45346.2	10392.3	8623.43	17534.9	8307.09	13570.5	9531.32	299	bp	0.849015	1	351433	n2997	1	157:100	0.0106971	1
198.092	7.34128	CAC'SCC'SAC	Lys-Phe-Cys	0	bp				0.2	0.22	350843	300	1.16814	0.228075	Double-charge	neg	18	173117	255782	166738	223990	262346	294752	269307	206862	221693	300729	350843	258769	279016	171700	201704	283167	244018	179749	300	bp	0.867286	1	350843	n2998	1	198:100_106:46_187:23_109:6	0.274824	1
167.055	10.5103	CAC'SCC'SAC		0	bp		C6	xC13	0.07	0.14	350191	301	0.912098	0.196403			18	244134	345227	342772	340862	278612	297415	283890	282892	250707	300790	304553	263657	315481	269065	288126	345064	350191	307006	301	bp	0.963093	1	350191	n3002	1	167:100_139:59_168:10	0.336426	0.158488
112.125	6.06787	CAC'SCC'SAC		0	bp				0.4	0.44	349826	302	0.635652	0.0194302			18	340393	318646	213461	340612	232146	318894	113904	213560	211049	112431	308180	162263	193831	341553	119668	324149	349826	131919	302	bp	0.970437	1	349826	n3005	1	112:100	1.32373	0.204214
100.058	6.08951	CAC'SCC'SAC		0	bp				0.07	0.49	346507	303	1.71726	0.0142219			18	118914	280507	109478	117656	137996	291397	346507	284440	298262	294738	290279	299113	288999	293806	296139	293659	314133	307709	303	bp	0.967266	1	346507	n3006	1	100:100	2.02874	0.157886
168.051	5.70357	CAC'SCC'SAC		0	bp				0.28	0.71	342563	304	0.285693	3.56235e-08			18	333394	291396	325696	298577	276127	342563	95687.1	99230.6	87643.7	41432	114496	95116	68527.6	176960	82085.1	65143.1	104222	309549	304	bp	0.962638	1	342563	n3007	1	168:100	37.6322	0.923092
85.1012	16.5706	CAC'SCC'SAC		0	bp				0.11	0.11	342406	305	1.03137	0.634923			18	301713	255020	326756	298387	290539	241662	341189	295612	288094	303069	242173	297718	342406	301487	338479	278251	311398	342266	305	bp	0.940318	1	342406	n3008	1	85:100_71:98_185:36_99:24_203:20_113:12_139:9_141:6	0.0399647	0.030648
84.089	6.64698	CAC'SCC'SAC		0	bp	xC13			0.14	0.3	342297	306	1.24694	0.0843703			18	198930	187680	225317	183135	321103	303034	221300	315777	283777	317607	288904	342297	291857	311497	106089	254507	297479	250615	306	bp	0.974208	1	342297	n3016	1	84:100	0.62886	0.816546	n1561
112.125	6.06273	CAC'SCC'SAC		0	bp				0.2	0.32	341186	307	0.963353	0.80778			18	331070	110591	326538	321301	322626	301313	249405	321110	301719	200781	236444	341186	102756	304191	329336	306043	323151	336369	307	bp	0.965229	1	341186	n3017	1	112:100	0.0105042	0.19917
102.073	6.64616	CAC'SCC'SAC	3-Hydroxy-N6,N6,N6-trimethyl-L-lysine	0	bp				0.35	0.5	341112	308	1.14566	0.590036	Double-charge	neg	18	304361	84417.3	322534	321764	86116.8	273786	341112	290192	284072	78698.7	294994	306807	281935	83063.1	306697	295250	331443	309348	308	bp	0.953833	1	341112	n3018	1	102:100	0.0517712	0.177601
74.0464	6.80184	CAC'SCC'SAC		0	bp				0.16	0.55	340694	309	1.11928	0.630025			18	171321	340694	94596.2	204745	114843	99434.4	175051	229533	219866	200496	161310	161715	175920	196662	168498	193074	180969	163174	309	bp	0.961046	1	340694	n3019	1	74:100	0.0429056	0.0493453
219.141	8.69021	CAC'SCC'SAC		0	bp				0.08	0.08	337137	310	1.38917	0.000176016			18	218389	214968	204137	217640	233052	211711	337137	301791	300595	300783	306702	258767	230616	189599	186293	194584	201750	211125	310	bp	0.849987	1	337137	n3020	1	219:100_129:31_135:28	9.92931	1
110.109	5.37175	CAC'SCC'SAC		0	bp	x2-mer			0.27	0.27	326630	311	0.932917	0.549974			18	301872	285590	322202	310525	316841	284635	326630	314136	129947	318196	284372	326183	302195	125277	322813	291476	307623	313554	311	bp	0.967585	1	326630	n3023	1	110:100	0.0676483	0.533401	n2025
210.991	23.5475	CAC'SCC'SAC		0	bp				0.06	0.06	324130	312	0.991007	0.784931			18	288908	304695	323042	310314	300545	278752	324130	292811	311474	293911	272446	295241	289638	318415	317319	298178	306254	306658	312	bp	0.8747	1	324130	n3024	1	211:100	0.0131088	0.15424
130.05	6.09102	CAC'SCC'SAC	L-alpha-glutamyl-L-hydroxyproline	0	bp				0.19	0.31	323978	313	1.11323	0.323821	Double-charge	neg	18	215658	216847	272986	184039	177212	216497	323978	205066	240938	194539	231470	232546	179343	323735	279352	172251	150687	218791	313	bp	0.96585	1	323978	n3025	1	130:100	0.181065	0.181931
137.133	5.48563	CAC'SCC'SAC		0	bp				0.05	0.37	322622	314	1.27516	0.128735			18	322622	282262	280282	285792	144856	109247	315427	303263	308024	304056	272349	314068	285834	320174	285691	279208	279570	273906	314	bp	0.975273	1	322622	n3026	1	137:100	0.538118	0.177028
210.991	21.3127	CAC'SCC'SAC		0	bp				0.04	0.04	319661	315	1.00756	0.733128			18	312788	291365	311483	313995	300393	289619	310730	311503	305459	311271	282395	312043	292981	314420	319661	301396	308873	315472	315	bp	0.80574	1	319661	n3027	1	211:100	0.020495	0.152114
279.114	10.4472	CAC'SCC'SAC		0	bp				0.15	0.2	318511	316	0.990135	0.924455			18	206256	246472	179682	243171	318511	264123	287948	187438	229666	247330	271856	219591	267639	181177	202651	249842	270633	200400	316	bp	0.861941	1	318511	n3028	1	279:100_80:34_134:28	0.00158171	1
78.015	5.77326	CAC'SCC'SAC		0	bp			xACN	0.39	0.39	317614	317	1.01804	0.934663			18	181044	138801	291596	136672	160729	143314	178784	156878	136893	153649	127316	317614	302513	196663	166341	148852	147721	186338	317	bp	0.950745	1	317614	n3031	1	78:100	0.00117953	0.862046
210.991	18.0251	CAC'SCC'SAC		0	bp				0.03	0.05	316733	318	1.02177	0.356955			18	306447	279854	313066	297973	295433	280838	304044	302909	299001	316733	288217	301320	284020	311344	299430	286171	298796	310609	318	bp	0.881593	1	316733	n3032	1	211:100	0.15739	0.15072
109.101	6.96383	CAC'SCC'SAC		0	bp				0.09	0.09	312636	319	1.0217	0.600663			18	254136	254771	266291	263361	279541	255633	312636	251578	269956	264317	247352	262051	230860	238546	273787	239257	252784	274165	319	bp	0.948055	1	312636	n3033	1	109:100	0.0502716	0.267473
102.023	9.88879	CAC'SCC'SAC		0	bp				0.1	0.1	311793	320	0.947887	0.262526			18	276138	270298	306228	282589	306435	279211	311793	257553	245206	290086	248869	277711	272910	271415	277470	266534	283170	297165	320	bp	0.863749	1	311793	n3034	1	102:100_99:23	0.241304	1
194.996	18.8884	CAC'SCC'SAC		0	bp				0.05	0.05	310945	321	1.03892	0.135744			18	272862	277699	287240	271700	278071	263805	310945	272668	288708	283244	274749	285329	270651	272642	301271	281188	274246	299143	321	bp	0.821102	1	310945	n3036	1	195:100	0.459283	0.0945383
167.055	11.1058	CAC'SCC'SAC		0	bp				0.22	0.22	310780	322	0.981696	0.862124			18	198426	235624	213908	250401	187602	186024	254978	227474	149150	229302	151176	236623	254437	285302	263998	310780	291002	309625	322	bp	0.956688	1	310780	n3037	1	167:100_168:11_169:8	0.00536167	0.140652
58.0289	5.51088	CAC'SCC'SAC		0	bp				0.09	0.13	308342	323	1.06391	0.276442			18	268987	218485	270817	247861	251493	221105	272299	262221	284371	251534	218876	283953	232900	308342	271410	225527	252059	295444	323	bp	0.916116	1	308342	n3040	1	58:100	0.221072	1
98.109	7.17782	CAC'SCC'SAC		0	bp				0.28	0.28	306915	324	0.743433	0.0282356			18	291088	264372	305368	274307	306915	271185	128976	193099	165169	272931	240612	272889	255345	272688	259987	257154	282704	295609	324	bp	0.964302	1	306915	n3041	1	98:100	1.38736	0.0591473
361.168	16.3335	CAC'SCC		0	bp				0.25	0.83	303849	325	0.598641	0.00107807			18	247734	217469	256670	303849	281623	200051	205966	171551	98274.3	152886	118253	155459	20934.9	8617.85	12711.4	9877.96	4362.97	41790	325	bp	0.968039	1	303849	n3042	1	361:100_169:21	3.43255	1
109.101	5.75298	CAC'SCC'SAC		0	bp				0.05	0.08	301027	326	0.996261	0.920996			18	290577	238981	283443	273623	294900	262800	291165	264107	279836	262059	258736	282273	259856	284847	280036	272966	282269	301027	326	bp	0.961561	1	301027	n3044	1	109:100_155:47_81:24_96:21_107:10	0.00174004	0.257541
148.061	6.40044	CAC'SCC'SAC		0	bp	xNH3			0.14	0.28	300321	327	1.1963	0.0894257			18	197233	148594	224760	190236	163329	132667	222512	225075	227778	187275	162825	238810	171815	300321	211695	151101	162672	188386	327	bp	0.916018	1	300321	n3049	1	148:100_164:46	0.592472	0.158243	n26
277.128	12.6973	CAC'SCC'SAC	Thr-Ala-Ser	0	bp				0.24	0.24	299287	328	4.69655	0.00038526	H	neg	18	64492.2	39349.9	47972.9	37095.2	44566.4	37769.3	299287	160127	186050	247548	194613	186294	35094	27579.4	34175	36627.6	33593.8	30363.5	328	bp	0.900757	1	299287	n3051	1	277:100	10.159	1
137.133	6.43353	CAC'SCC'SAC		0	bp		C9	xC13	0.11	0.11	298154	329	1.07515	0.216655			18	248713	230428	260453	231901	258101	231000	298154	298005	244788	252278	224774	252360	238184	232805	258504	228438	239249	238303	329	bp	0.956987	1	298154	n3052	1	137:100_138:10	0.306363	0.163602
58.0289	5.7576	CAC'SCC'SAC		0	bp				0.11	0.14	295444	330	1.07694	0.319213			18	219506	209093	292696	230447	213297	219406	255972	250174	264878	244132	198197	277613	225944	254179	261383	195512	223360	295444	330	bp	0.882545	1	295444	n3054	1	58:100	0.183464	0.95817
278.106	8.47175	CAC'SCC'SAC		0	bp				0.19	0.19	293362	331	1.1174	0.294213			18	199708	213179	167984	205784	244859	257669	256503	195767	209046	293362	288244	197614	247056	152293	188911	254822	219826	181938	331	bp	0.909871	1	293362	n3055	1	278:100	0.206555	1
114.073	8.88275	CAC'SCC'SAC	Leu-Pro	0	bp				0.32	0.33	292992	332	1.43493	0.073477	Double-charge	neg	18	99322.9	134967	120239	111720	164240	185887	250833	139660	155785	240773	259863	124529	181380	292992	158904	164752	119677	152787	332	bp	0.933387	1	292992	n3056	1	114:100	0.715976	0.295021
84.0808	9.99505	CAC'SCC'SAC		0	bp				0.11	0.11	285486	333	1.00214	0.965999			18	239511	224042	244123	232373	251056	232173	285486	229222	217484	250887	224981	218268	229447	221035	227976	238259	249044	254312	333	bp	0.918121	1	285486	n3057	1	84:100_131:7	0.000327724	0.583289
68.9947	9.30707	CAC'SCC'SAC		0	bp				0.1	0.1	285168	334	0.988143	0.826905			18	244224	247790	256614	226227	278300	227866	252140	209552	243441	245103	228057	285168	222209	240615	210480	237268	236727	220763	334	bp	0.958377	1	285168	n3059	1	69:100_148:74_156:41_78:38_76:36_61:35_58:32_92:28_116:22_76:17_127:17_126:15_142:11	0.00842839	0.385768
173.099	6.83679	CAC'SCC'SAC	(3S,4S)-3-Hydroxytetradecane-1,3,4-tricarboxylate	0	bp				0.25	0.41	284223	335	3.02895	0.000531406	Double-charge	neg	18	94830.6	32980.2	71570.1	109070	77063.5	42111	145055	240226	284223	255190	210697	159864	106825	65658.3	82457.6	115263	82414	74127.9	335	bp	0.864452	1	284223	n3072	1	173:100_191:84_117:77_129:25	5.41065	1
123.117	5.43336	CAC'SCC'SAC		0	bp		C10	xC13	0.05	0.09	282633	336	1.03815	0.377643			18	282633	234694	251770	246888	248897	217370	266024	248623	257203	258554	237557	270843	222483	218365	248989	243931	248468	259506	336	bp	0.958483	1	282633	n3076	1	123:100	0.145752	0.102152
192.98	22.8352	CAC'SCC'SAC		0	bp				0.08	0.13	281355	337	1.02914	0.647016			18	236709	191483	262444	219049	216785	189578	231720	214002	238500	232917	194891	242369	209970	223568	281355	203068	211136	239875	337	bp	0.900403	1	281355	n3077	1	193:100	0.0375173	0.130747
415.106	22.0141	CAC'SCC'SAC		0	bp				0.07	0.07	279904	338	1.08634	0.0688526			18	247647	226169	251581	239909	229549	206759	261268	247873	279904	262506	229783	241303	246194	236015	257407	246706	250255	250452	338	bp	0.860741	1	279904	n3078	1	415:100	0.693392	1
117.037	8.28052	CAC'SCC'SAC	trihomocitrate	0	bp				0.12	0.35	279022	339	1.48191	0.000701296	Double-charge	neg	18	57573.7	53560.7	58457	62294.8	63894	52749.7	93466.5	81800	70531.2	94084.7	97926.3	78681.5	167820	109118	168292	279022	277625	278901	339	bp	0.983782	1	279022	n3079	1	117:100	5.80816	0.0218359
234.134	9.76279	SCC		0	bp				0.51	1.12	278574	340	0.882627	0.819787			17	50000.9	44654.8	43622	41374.9	49262.1	278574	49651.3	54830.6	142555	57969.2	98446.7	44470.4	31017.4	0	23757.8	101995	45224.9	39479.4	340	bp	0.883616	1	278574	n3080	1	234:100	0.00936859	1
68.9947	9.67003	CAC'SCC'SAC		0	bp				0.38	0.56	278300	341	1.29356	0.352827			18	244224	89872.6	117847	91708.9	278300	96927.8	115304	217625	248782	266200	94124.8	246588	92580	259710	213125	209213	214922	231734	341	bp	0.930868	1	278300	n3081	1	69:100	0.158527	0.376477
98.0965	9.57815	CAC'SCC'SAC		0	bp				0.6	0.6	276608	342	0.782001	0.316364			18	208258	186256	210626	204125	276608	209916	245426	41012.9	239751	236219	212657	38241.9	209949	200115	183671	212984	215714	202996	342	bp	0.942311	1	276608	n3082	1	98:100	0.199422	0.238684
86.0964	6.70231	CAC'SCC'SAC		0	bp	xNH3			0.59	0.59	276344	343	0.785741	0.365481			18	140187	231098	145315	134785	257812	242648	276344	116398	60332.2	110582	94848.5	246545	211735	135605	134423	222669	247270	271520	343	bp	0.949131	1	276344	n3083	1	86:100	0.152126	0.115716	n711
248.988	23.7984	CAC'SCC'SAC		0	bp				0.1	0.14	274248	344	1.0717	0.341159			18	258787	188586	256885	230545	220834	186612	274248	230774	235230	241471	204856	251905	231099	242442	254976	214170	232219	245763	344	bp	0.810731	1	274248	n3084	1	249:100_401:64	0.168029	0.181787
175.053	8.45307	SCC'SAC	Biapenem	0	bp	xMSnoise			0.1	1.18	273893	345	0.892928	0.833617	Double-charge	neg	18	26201.8	47398.8	62109.2	55004.3	21592.6	273893	61726.3	73743.7	72894	80784.1	78984	66009	19038.2	13101.3	20562.8	14527.7	15690.4	13159	345	bp	0.873276	1	273893	n3086	1	175:100	0.00815207	1	n462
117.07	5.93498	CAC'SCC'SAC		0	bp				0.09	0.09	272675	346	1.00247	0.958725			18	249983	236577	263445	269827	252904	222517	272675	271909	243279	228490	220498	262099	227492	243049	241554	262297	245445	246563	346	bp	0.954377	1	272675	n3087	1	117:100_118:49_169:12	0.000470787	1
86.0421	6.39981	CAC'SCC'SAC		0	bp				0.29	0.29	271428	347	1.37269	0.0857154			18	135740	145841	149146	221763	129456	110497	271428	226331	217762	97475.6	189341	222712	211056	229224	146239	100524	246206	220102	347	bp	0.96826	1	271428	n3090	1	86:100	0.627365	0.0708498
85.0968	6.38839	CAC'SCC'SAC		0	bp	xC13			0.39	0.58	270185	348	1.18891	0.545962			18	122626	112093	262141	111879	256417	46573.8	270185	120421	106321	232950	226738	127345	246308	247792	71900.9	239212	236165	133287	348	bp	0.953944	1	270185	n3091	1	85:100	0.0653093	0.256046	n2121
98.0965	12.8584	CAC'SCC'SAC		0	bp				0.12	0.16	269927	349	1.01881	0.826363			18	181438	193722	182568	195436	269927	201722	246306	178414	189785	228795	204950	199596	199636	160954	175913	180362	202843	169520	349	bp	0.954741	1	269927	n3092	1	98:100_404:67_405:15	0.00848355	0.232919
74.0502	8.4637	CAC'SCC'SAC	Nornicotine	0	bp	xC13			0.14	0.32	268547	350	1.35183	0.0470838	Double-charge	neg	18	230654	119877	234746	122919	133155	157537	268547	203958	181722	243428	218085	234585	225224	231629	243104	236879	267769	246549	350	bp	0.94505	1	268547	n3095	1	74:100	0.915865	0.062318	n1519
140.156	5.32205	CAC'SCC'SAC		0	bp				0.1	0.1	267942	351	0.979915	0.697473			18	243355	230443	228864	204063	222812	253279	249151	241985	231138	184932	228354	219483	223348	205211	240129	250014	267942	250616	351	bp	0.947522	1	267942	n3096	1	140:100	0.0268034	0.728182
224.077	9.47321	CAC'SCC'SAC	Asn-Asn-Asp-Ser	0	bp				0.09	0.34	266779	352	0.887028	0.194013	Double-charge	neg	18	121499	168017	150838	168330	107406	134155	118772	118057	141004	135714	114202	126442	215974	124417	118232	266779	155031	251892	352	bp	0.917071	1	266779	n3097	1	224:100	0.346335	1
165.063	8.24059	CAC'SCC'SAC		0	bp				0.09	0.09	263549	353	0.953699	0.329065			18	221921	223892	217966	238844	263549	227269	252500	201815	220950	228892	224448	200319	219705	187599	205484	247489	228786	217015	353	bp	0.91915	1	263549	n3098	1	165:100_153:43_136:17_222:17	0.17576	1
265.135	7.19105	CAC'SCC'SAC		0	bp				0.1	0.1	263000	354	1.19988	0.0102092			18	184270	178199	181771	169781	223438	189739	228166	199370	219856	263000	232947	209162	219161	190345	192792	203080	211623	183480	354	bp	0.892028	1	263000	n3102	1	265:100_236:59_218:51	1.68269	1
283.048	20.9312	CAC'SCC'SAC		0	bp				0.1	0.13	261444	355	1.05	0.485275			18	247724	185069	253009	220932	217488	189358	261444	217692	243242	234888	191613	230386	209158	220124	249908	211024	219576	234597	355	bp	0.838858	1	261444	n3105	1	283:100	0.0877285	0.183166
100.058	7.18856	CAC'SCC'SAC		0	bp	xACN			0.4	0.4	260689	356	0.830689	0.284584			18	194911	201642	212287	260689	221162	198239	220226	36629.3	183316	213791	186369	230369	205929	205376	197802	191439	209625	196911	356	bp	0.960778	1	260689	n3106	1	100:100	0.228995	0.118783	n2825
140.032	9.37668	CAC'SCC'SAC	Sulfamonomethoxine	0	bp				0.29	0.34	260156	357	1.06537	0.734038	Double-charge	neg	18	129543	123281	130436	206326	260156	242423	257664	124350	159326	252155	215981	154086	205425	131369	166427	199865	225362	124763	357	bp	0.937438	1	260156	n3107	1	140:100	0.0203588	0.35485
146.082	6.72665	CAC'SCC'SAC		0	bp				0.17	0.26	257679	358	1.00396	0.975839			18	223715	144340	257679	183303	157216	136939	218963	179471	196795	174054	130925	207356	105370	171564	170439	139584	126255	155929	358	bp	0.924504	1	257679	n3108	1	146:100	0.000162034	0.0505215
112.125	5.75994	CAC'SCC'SAC		0	bp				0.2	0.25	254666	359	0.753396	0.070085			18	237602	219237	152354	195739	112462	187927	147951	145679	160796	169031	97316.8	111971	137844	235150	176617	230464	243526	254666	359	bp	0.96237	1	254666	n3109	1	112:100	0.718789	0.148663
227.022	14.3043	CAC'SCC'SAC		0	bp				0.04	0.05	254464	360	1.01087	0.680911			18	251977	242235	242583	225293	225011	231964	243378	237982	237456	238152	223050	254464	225985	241532	249700	238131	228465	253005	360	bp	0.961927	1	254464	n3110	1	227:100_229:27	0.0298961	0.021382
82.0652	6.6631	CAC'SCC'SAC		0	bp				0.25	0.37	254021	361	0.922248	0.46054			18	215540	215088	224154	230354	246087	218946	254021	204057	239131	106923	208922	232138	89935.6	206272	199541	93923.1	213962	228571	361	bp	0.950417	1	254021	n3112	1	82:100	0.104837	0.343935
68.9947	6.14802	CAC'SCC'SAC		0	bp				0.1	0.19	254005	362	1.11536	0.24769			18	218455	171858	254005	156355	188306	164277	227098	228323	221153	192462	180627	236633	174939	252816	220902	176353	157498	236051	362	bp	0.84833	1	254005	n3113	1	69:100	0.258234	0.343612
239.095	9.76719	CAC'SCC'SAC	N-Hydroxy-2-acetamidofluorene	0	bp				0.17	0.23	249996	363	0.907866	0.431538	H	neg	18	135461	189461	249996	147244	166748	180050	154938	132144	131438	182970	171054	197928	161144	165443	179513	168530	142287	209772	363	bp	0.933299	1	249996	n3114	1	239:100	0.113321	0.0202382
248.988	18.9301	CAC'SCC'SAC		0	bp				0.11	0.11	249535	364	1.02607	0.690849			18	245796	186201	233095	238841	225080	198874	247244	220062	244975	229535	180185	240507	218350	225403	247315	202220	221199	249535	364	bp	0.81777	1	249535	n3115	1	249:100	0.0279463	0.165406
86.0964	5.89469	CAC'SCC'SAC		0	bp	xNH3			0.04	0.09	249314	365	0.973351	0.513758			18	230437	195804	249314	216276	236864	212248	217976	218862	218007	200421	222686	227256	200897	236202	234579	224309	213026	227900	365	bp	0.963643	1	249314	n3116	1	86:100	0.078652	0.104398	n1830
233.163	7.59408	CAC'SCC'SAC	[ST (3:0/3:0/3:0)] (5Z,7E)-(1S,3R)-24,24-difluoro-24a-homo-9,10-seco-5,7,10(19)-cholestatrien-1,3,25-triol	0	bp				0.11	0.11	247795	366	0.953464	0.441404	Double-charge	neg	18	201476	193838	209429	196948	247795	199165	236607	180469	192924	211084	185715	183746	198445	216677	215205	213010	215914	212148	366	bp	0.871421	1	247795	n3117	1	233:100_217:10	0.107146	1
152.041	7.47612	CAC'SCC'SAC	phenylthiourea	0	bp				0.47	0.47	246851	367	0.910495	0.651954	H	neg	18	178540	195377	130961	167111	137549	123085	159822	246851	79609.8	179888	100319	82659.4	165804	174282	110632	167005	222099	103379	367	bp	0.962661	1	246851	n3119	1	152:100_89:63	0.0370407	1
153.003	6.17175	CAC'SCC'SAC		0	bp				0.35	0.59	245501	368	1.01376	0.955686			18	62264.2	201795	72517.5	217157	245290	211914	165374	211605	140234	74820	187312	245501	85192.1	57219.8	75028.4	86659.6	213505	68158.5	368	bp	0.96011	1	245501	n3121	1	153:100	0.000543248	1
248.988	17.9471	CAC'SCC'SAC		0	bp				0.11	0.14	245056	369	1.08682	0.273149			18	229442	159297	228443	216770	205454	181139	239421	215877	245056	225565	175868	224725	208866	212013	241378	194118	171869	225012	369	bp	0.810978	1	245056	n3122	1	249:100	0.224563	0.162437
211.008	19.8867	CAC'SCC'SAC		0	bp				0.02	0.08	244093	370	1.00045	0.985202			18	235470	209510	225467	216806	217627	202694	226145	215153	220981	217633	212116	216138	206756	244093	229405	202618	202682	231310	370	bp	0.87793	1	244093	n3123	1	211:100	6.17197e-05	0.0305688
245.114	7.84361	CAC'SCC'SAC	Glu-Glu-Ile-Thr	0	bp				0.15	0.15	242560	371	0.949446	0.479654	Double-charge	neg	18	191351	194388	201672	203907	218158	170674	242560	175205	181127	186548	159993	175056	176555	201557	191230	185703	200631	220770	371	bp	0.874268	1	242560	n3124	1	245:100	0.0918743	1
100.003	5.92422	CAC'SCC'SAC	Sevoflurane	0	bp	x-H2O			0.08	0.35	237631	372	1.15112	0.0167225	Double-charge	neg	18	173030	171120	176220	193573	210861	172031	237631	213677	202982	221034	193083	194176	218620	191191	59098	191189	235143	182297	372	bp	0.96573	1	237631	n3125	1	100:100	1.37349	0.509065	n1722
164.092	5.77443	CAC'SCC'SAC		0	bp				0.16	0.3	235252	373	1.14068	0.225891			18	221255	149558	162688	174819	129991	152365	202260	214145	170136	168121	147521	227862	123894	233960	231182	123486	163155	235252	373	bp	0.954881	1	235252	n3126	1	164:100	0.2776	0.474794
114.073	8.02282	CAC'SCC'SAC	Leu-Pro	0	bp				0.24	0.27	235243	374	1.34294	0.0647065	Double-charge	neg	18	101508	137345	106956	107828	167836	172941	146798	138662	186025	219439	235243	140681	145251	100837	82014.8	170059	119139	102413	374	bp	0.950755	1	235243	n3127	1	114:100	0.731043	0.236872
183.107	7.31723	CAC'SCC'SAC		0	bp				0.08	0.12	234942	375	1.08226	0.204759			18	182149	173685	186428	186671	234942	175687	224883	219710	191887	216086	193261	187480	193539	182821	200243	183801	196209	184104	375	bp	0.87599	1	234942	n3128	1	183:100	0.310913	1
58.0289	6.15244	CAC'SCC'SAC		0	bp				0.08	0.15	232092	376	1.08371	0.222782			18	168156	184316	227258	203300	193877	160787	216584	211565	207669	207511	171706	217892	196535	168295	187867	148396	179299	232092	376	bp	0.878375	1	232092	n3129	1	58:100	0.285885	0.75271
126.14	6.83798	CAC'SAC		0	bp				0.84	0.84	231817	377	1.0903	0.826392			18	40780.2	77225.3	82950.6	100039	109038	76376.4	40191.9	40815.9	92984.8	231817	87557.8	36967.2	95539.1	106965	98522.2	94348.2	120556	80432.4	377	bp	0.949734	1	231817	n3130	1	126:100	0.00874889	0.579463
128.053	15.0745	CAC'SCC'SAC	1-(beta-D-Ribofuranosyl)-1,4-dihydronicotinamide	0	bp				0.4	0.4	229752	378	5.58121	0.00377206	Double-charge	neg	18	25881	21055	21531.6	23918.2	25340.9	29429.8	229752	127902	140276	61168.6	123167	139047	32942.7	25410.4	23864.7	22609.1	32133.2	34938.2	378	bp	0.928266	1	229752	n3131	1	128:100_144:74_338:37_206:7	4.29696	0.225353
103.057	10.5012	CAC'SCC'SAC		0	bp				0.53	0.54	225386	379	1.43901	0.280416			18	61284.6	99134.6	150375	125254	33849	46607.7	85073.6	72609.8	225386	179302	122000	58888.3	15348.2	26193.1	31180.1	17349.6	35469.9	54183.9	379	bp	0.947638	1	225386	n3135	1	103:100	0.219888	0.119343
125.133	6.45989	CAC'SCC'SAC		0	bp				0.08	0.08	224714	380	1.00578	0.889763			18	190297	180645	200237	205242	206913	183461	224714	185020	194195	196220	179148	194247	193320	174578	190637	177538	197373	191265	380	bp	0.934838	1	224714	n3136	1	125:100_124:46_113:10	0.00338684	0.217107
160.078	12.6536	CAC'SCC'SAC		0	bp				0.51	0.51	224286	381	0.964323	0.8708			18	136569	97250.8	137845	102079	135743	105004	135497	77747.7	224286	96725.2	75385.5	79359.6	116271	126591	110091	178055	126497	98371.2	381	bp	0.922316	1	224286	n3139	1	160:100	0.00479422	1
193.104	17.221	CAC'SCC'SAC	[FA oxo,hydroxy(2:0)] 9-oxo-11R,15S-dihydroxy-17-phenyl-18,19,20-trinor-5Z,13E-prostadienoic acid	0	bp				0.15	0.25	222543	382	0.821089	0.162075	Double-charge	neg	18	126565	195073	222543	178564	137508	121331	159540	158430	111053	122794	119683	134466	146551	139779	157415	222004	139713	147979	382	bp	0.9602	1	222543	n3140	1	193:100_119:68_163:20_120:15_117:13	0.402823	0.850833
119.049	9.49582	CAC'SCC'SAC	HEPES	0	bp				0.14	0.17	222387	383	1.6844	0.000282105	Double-charge	neg	18	108705	90998.5	81956.5	105061	114222	122263	178234	156535	164528	156567	222387	171479	91185.4	104893	85690.3	92640.1	132487	103102	383	bp	0.929103	1	222387	n3145	1	119:100	6.05217	0.0994879
78.0339	5.51129	CAC'SCC'SAC		0	bp				0.09	0.09	217518	384	1.03427	0.433678			18	180320	186386	172575	174903	190772	173912	183037	172613	176691	189660	217518	176326	189897	164094	182822	185681	180454	178172	384	bp	0.810657	1	217518	n3146	1	78:100	0.115104	0.448909
74.0464	6.83831	CAC'SCC'SAC		0	bp				0.11	0.11	214739	385	0.942697	0.272029			18	194082	199789	181677	204745	214739	183503	163801	203700	207196	197009	165003	174290	175920	173726	168498	193074	180969	163174	385	bp	0.961309	1	214739	n3147	1	74:100_60:9	0.229818	0.0311023
158.063	10.5202	CAC'SCC'SAC		0	bp				0.5	0.5	214373	386	0.83028	0.409991			18	205135	142498	104905	148315	197978	159385	47324.8	133847	206222	107429	214373	86391.6	78804.2	118893	79929.7	78354.8	188172	72927.1	386	bp	0.933633	1	214373	n3149	1	158:100	0.126202	0.897589
170.136	10.3317	CAC'SCC'SAC		0	bp				0.24	0.24	212866	387	1.10969	0.437873			18	115778	145953	130896	145522	200028	136980	212866	134910	109991	199916	159852	153622	174138	138968	140185	129275	150310	139990	387	bp	0.916913	1	212866	n3150	1	170:100	0.109583	0.0283433
221.099	5.56043	CAC'SCC'SAC	[Fv] Exiguaflavanone M	0	bp	xMSnoise			0.14	0.14	211169	388	0.946409	0.399215	Double-charge	neg	18	174722	172027	174217	164207	189847	166842	209212	154483	150774	172003	147881	151675	152169	169060	161592	155773	174190	211169	388	bp	0.915031	1	211169	n3151	1	221:100_222:77_238:40_117:23	0.135872	1	n193
65.0387	5.77007	CAC'SCC'SAC		0	bp	x-NH3			0.23	0.23	208387	389	0.9464	0.675558			18	157529	113605	196813	129279	148731	195095	162002	208387	124130	149695	121098	125299	151226	125628	190140	129557	159274	122244	389	bp	0.951559	1	208387	n3155	1	65:100	0.0309711	0.412932	n2062
149.023	12.5659	CAC'SCC'SAC		0	bp	xMSnoise			0.24	0.24	208076	390	3.11682	0.000997771			18	53549.9	45913.3	52763.8	55346.4	57222.9	52051.7	119725	157072	195871	208076	191669	115145	62233.3	53034.6	37771.8	54504.9	53966.8	55923.6	390	bp	0.934114	1	208076	n3156	1	149:100	7.62722	0.500852	n763
118.068	9.44738	CAC'SCC'SAC		0	bp				0.34	0.44	208032	391	0.580099	0.00297857			18	130865	208032	150247	207502	170397	173204	150210	84985.8	53608.7	126918	95296.9	92426.5	89491.7	40051	61832.1	155181	121316	96963.3	391	bp	0.909186	1	208032	n3157	1	118:100	2.54377	0.580074
98.109	7.26821	CAC'SCC'SAC		0	bp				0.09	0.09	207237	392	1.00242	0.960469			18	187352	167275	185851	180265	206802	173283	207237	193099	165169	186605	165299	186081	179915	185256	187007	179540	184512	191614	392	bp	0.956703	1	207237	n3158	1	98:100_139:100_139:90_248:68_225:59_240:58_278:57	0.000431117	0.0399378
130.05	6.7563	CAC'SCC'SAC	L-alpha-glutamyl-L-hydroxyproline	0	bp				0.29	0.39	205788	393	0.920026	0.54279	Double-charge	neg	18	172848	144171	184923	142333	150404	122464	186391	159170	154316	71536.3	112922	159459	76387.7	105356	205788	129330	172328	89274.4	393	bp	0.954163	1	205788	n3165	1	130:100	0.0675283	0.115561
155.175	5.91952	CAC'SCC'SAC		0	bp				0.15	0.29	204595	394	1.07314	0.606255			18	183381	115394	196406	107737	117794	108592	144581	174609	132896	124669	176842	136365	116532	175605	204595	110017	140444	104504	394	bp	0.954724	1	204595	n3166	1	155:100	0.0480786	0.934356
82.0652	5.47858	CAC'SCC'SAC		0	bp			x-NH3	0.06	0.15	203822	395	1.02639	0.571777			18	168458	133520	168032	159614	156343	145082	167276	167689	158391	154490	141356	166414	136642	180858	165035	140338	160577	203822	395	bp	0.949216	1	203822	n3167	1	82:100_156:74_92:73_157:30_126:17	0.057248	0.275968
77.0218	7.87795	CAC'SCC'SAC		0	bp	xS34			0.06	0.12	203162	396	1.03649	0.2842			18	171084	171650	160882	160940	179683	181361	183031	173541	174722	189921	181582	160230	173662	138911	175038	203162	192727	183268	396	bp	0.948095	1	203162	n3172	1	77:100_130:33_93:32	0.213967	0.0487768	n555
93.0367	5.84856	CAC'SCC'SAC		0	bp				0.13	0.13	202989	397	0.983092	0.810601			18	176511	187991	170177	140973	190818	195455	172353	189971	175816	138843	202989	163997	202643	173185	169555	190396	171679	164305	397	bp	0.957188	1	202989	n3175	1	93:100	0.0100974	0.113106
76.0257	6.17972	CAC'SCC'SAC		0	bp				0.09	0.33	201918	398	0.640299	0.0447196			18	127638	152396	92030.1	113079	201918	87811.3	92782.9	88133.6	73940.1	83963.4	74058.9	83271.2	123640	87433	180009	90919.5	172267	151783	398	bp	0.834034	1	201918	n3176	1	76:100	1.13968	0.196938
240.087	9.94223	CAC'SCC'SAC		0	bp				0.18	0.33	201348	399	1.07851	0.616457			18	100574	130726	85147.3	125201	201348	159667	142889	108732	143203	173772	173826	123261	169572	69836	94040.7	149422	140229	94293.7	399	bp	0.957956	1	201348	n3177	1	240:100_255:26_168:23_170:7	0.0450733	1
98.109	6.57465	CAC'SCC'SAC		0	bp				0.07	0.25	199041	400	1.32523	0.0238933			18	165987	102052	148671	102685	175968	107115	199041	174544	165482	177123	178276	169005	172487	187249	192639	174308	187064	185556	400	bp	0.960799	1	199041	n3181	1	98:100	1.47521	0.0383583
151.148	6.89982	CAC'SCC'SAC		0	bp				0.06	0.07	197831	401	1.0056	0.88398			18	180881	165445	183648	193567	195244	169521	197831	181254	184550	172167	167599	191004	188231	177445	185605	174363	177105	192575	401	bp	0.949643	1	197831	n3182	1	151:100	0.0037358	0.284491
151.148	6.96171	CAC'SCC'SAC		0	bp				0.06	0.39	197831	402	2.22311	0.000271997			18	116077	53991.4	126711	75214.3	65201.2	55090.2	197831	181254	184550	172167	167599	191004	128918	105950	185605	132964	177105	111512	402	bp	0.963113	1	197831	n3183	1	151:100	8.92952	0.284491
114.073	8.14858	CAC'SCC'SAC	Leu-Pro	0	bp				0.22	0.24	197583	403	1.28351	0.0849257	Double-charge	neg	18	101508	137345	94181	107828	171526	131038	135636	111111	186025	182418	197583	141425	141974	100837	82014.8	126415	112715	77535.7	403	bp	0.944509	1	197583	n3184	1	114:100	0.613437	0.198952
228.021	5.64706	CAC'SCC'SAC		0	bp				0.11	0.42	196323	404	1.2137	0.284326			18	166041	155163	161665	148658	20627.6	180363	196323	149047	155744	180314	176520	152478	149333	133545	162165	167241	151423	151047	404	bp	0.968281	1	196323	n3185	1	228:100	0.230189	0.0999887
269.168	10.9284	CAC'SCC'SAC		0	bp				0.17	0.17	196134	405	0.982423	0.820711			18	157127	147020	149830	141318	177780	151901	196134	128377	138159	162641	150827	132579	148459	135806	160023	158560	165254	141588	405	bp	0.89214	1	196134	n3186	1	269:100_233:17	0.00919234	1
223.064	5.85489	CAC'SCC'SAC	Trisphaeridine	0	bp				0.07	0.32	195676	406	1.07822	0.501074	H	neg	18	181601	177708	173428	167792	77609.9	184263	191171	183320	167133	175914	159537	160604	177913	146352	177808	194862	61570.4	195676	406	bp	0.961183	1	195676	n3188	1	223:100	0.0854384	0.0249586
168.055	7.11005	CAC'SCC'SAC	Cys-Gln-Ser	0	bp				0.25	0.25	195374	407	0.95979	0.739016	Double-charge	neg	18	132864	174588	123643	170836	151934	187588	123554	175943	96412.4	172936	195374	139377	153893	144104	141268	157320	155243	145405	407	bp	0.966317	1	195374	n3189	1	168:100_168:48	0.0197123	0.94163
68.9947	7.12502	CAC'SCC'SAC		0	bp				0.07	0.15	195172	408	1.04929	0.415297			18	161261	130075	173376	138137	153871	131075	166197	159143	152886	145717	140047	167560	140987	195172	167905	134894	144207	172495	408	bp	0.895724	1	195172	n3191	1	69:100	0.122353	0.264024
172.115	7.2187	CAC'SCC'SAC		0	bp				0.74	0.74	194336	409	1.33162	0.460677			18	42499.1	54618.5	63715	71767.9	42466.8	35437.3	154717	68947	15743.3	71482.6	17100.9	85483.3	54381.7	194336	115301	22692.6	85809	102983	409	bp	0.973819	1	194336	n3192	1	172:100_98:77	0.104108	0.080193
93.0367	5.73645	CAC'SCC'SAC		0	bp				0.13	0.19	193719	410	1.09366	0.354524			18	116725	161527	166150	168016	120949	188232	177535	147058	150750	191857	193719	147001	115794	158703	156462	146434	105827	120876	410	bp	0.962271	1	193719	n3194	1	93:100	0.157949	0.107941
191.092	9.85582	CAC'SCC'SAC		0	bp				0.31	0.37	191185	411	0.881544	0.352272			18	158868	144821	154014	154007	188836	141484	191185	78739	159627	160520	142323	98047.8	89795.4	66432.1	147061	146006	150011	67269.7	411	bp	0.928832	1	191185	n3195	1	191:100	0.167047	0.00909276
211.027	5.68702	SCC'SAC		0	bp				0.17	0.83	190948	412	2.10378	0.0213334			18	139866	144808	30418.3	29316.6	38687.8	28536.4	190948	122121	134277	140747	140811	137080	146217	115294	151585	157787	182392	148800	412	bp	0.936271	1	190948	n3196	1	211:100	1.49077	0.0717587
117.037	14.0316	CAC'SCC'SAC	trihomocitrate	0	bp				0.43	0.43	190437	413	0.623042	0.0166187	Double-charge	neg	18	155760	153513	190437	175760	176474	155747	86455.1	65963.1	78308.1	74791.3	148550	173766	76892.3	69191	77494.7	66429.1	77402.3	78916.7	413	bp	0.920829	1	190437	n3197	1	117:100	1.77937	0.0149033
169.092	6.82705	CAC'SCC'SAC		0	bp				0.12	0.12	190053	414	1.01454	0.805944			18	176162	146921	171084	160303	174253	158771	190053	174719	159662	186797	140390	150230	150635	173413	153239	152507	160640	166618	414	bp	0.90043	1	190053	n3198	1	169:100	0.0107615	1
134.096	8.39026	CAC'SCC'SAC		0	bp				0.08	0.11	189412	415	1.00614	0.913386			18	138612	156899	154534	148059	189412	155654	163607	143055	153060	175549	147715	165972	160941	154343	147221	145574	168244	149198	415	bp	0.942399	1	189412	n3199	1	134:100_106:51	0.00208486	1
110.097	6.77869	CAC'SCC'SAC		0	bp				0.06	0.07	188455	416	1.08336	0.0368753			18	151496	146051	151196	145694	167841	148665	173765	145541	167661	168561	163538	167815	172212	170421	188455	152420	162231	168249	416	bp	0.941133	1	188455	n3201	1	110:100_197:88_183:45_196:34_108:28_204:23_166:19	0.974824	1
203.134	7.46231	CAC'SCC'SAC		0	bp				0.16	0.18	186933	417	1.19599	0.0588377			18	116311	127005	121241	119846	146936	146222	164648	132336	128849	177249	186933	139937	149258	94083.8	117405	145495	121643	107504	417	bp	0.880746	1	186933	n3208	1	203:100_72:36	0.815023	1
149.06	5.8655	CAC'SCC'SAC	[Fv] Aurentiacin	0	bp				0.52	0.52	186461	418	0.80993	0.321857	Double-charge	neg	18	160366	143747	163626	149290	167229	160741	186461	50699.4	170308	36250.3	172437	149227	175222	155768	176015	166110	170382	160342	418	bp	0.95995	1	186461	n3210	1	149:100	0.199745	1
104.053	6.23824	CAC'SCC'SAC		0	bp				0.3	0.34	183548	419	0.979511	0.913796			18	177739	169456	175282	160514	45433.3	170701	57765.6	160327	161661	159127	168694	173130	145190	183548	170520	171275	171802	163177	419	bp	0.967326	1	183548	n3211	1	104:100	0.00205686	0.175789
169.068	9.48062	CAC'SCC'SAC	1-Peroxyferolide	0	bp				0.34	0.34	181451	420	1.50764	0.0662699	Double-charge	neg	18	85585.4	131386	63359.7	102460	80859.6	79364.7	50646	143191	181451	172210	144712	126459	106064	71923.6	103234	106590	50890.4	82839.9	420	bp	0.916641	1	181451	n3212	1	169:100	0.771906	0.154792
131.089	11.7463	CAC'SCC'SAC		0	bp				0.14	0.65	181307	421	1.80517	0.0276585			18	142364	49435.5	58975.4	153230	36416.4	44317	181307	143125	128924	155052	135649	130976	152167	148526	162364	136903	152038	151629	421	bp	0.924327	1	181307	n3213	1	131:100	1.3426	0.0585737
134.043	6.48705	CAC'SCC'SAC		0	bp				0.08	0.1	180210	422	0.9708	0.593865			18	159918	153720	166004	131097	180210	150596	170257	146524	138619	163479	147569	147602	139737	157406	146185	146496	144488	163224	422	bp	0.938808	1	180210	n3214	1	134:100_83:68_69:22_140:18_125:12	0.0508795	0.0282544
58.0289	6.74318	CAC'SCC'SAC		0	bp				0.18	0.18	179660	423	1.03266	0.754454			18	116933	119524	169096	124227	155208	160787	137969	122758	140193	175333	117488	179660	112085	142999	136273	148396	128717	127271	423	bp	0.913013	1	179660	n3219	1	58:100	0.0172402	0.582665
113.084	7.62798	CAC'SCC'SAC		0	bp		C7	xC13	0.18	0.29	178613	424	1.22212	0.169014			18	97487.1	109858	93489.4	92270.7	178613	111438	147245	97047.1	175840	146446	134781	133538	127375	100183	81415.2	103155	98225.6	84064.1	424	bp	0.965397	1	178613	n3220	1	113:100_98:60_84:57_70:36_112:31_84:11_114:8_85:6	0.369614	1
489.125	19.4459	CAC'SCC'SAC		0	bp				0.09	0.09	178577	425	1.00421	0.93291			18	165439	152177	171818	176154	163879	140126	175136	156027	178577	169452	146053	148431	170267	145155	161842	151576	156983	149874	425	bp	0.883524	1	178577	n3228	1	489:100	0.00124222	1
127.024	5.69647	CAC'SCC'SAC	Sulfamethoxazole	0	bp				0.08	0.22	178026	426	0.975495	0.773852	Double-charge	neg	18	138226	122395	174493	120833	116043	107806	121845	133346	136501	133954	109137	125904	115908	178026	147458	99257.8	113680	131182	426	bp	0.860983	1	178026	n3229	1	127:100	0.0149083	1
169.035	6.24075	CAC'SCC'SAC		0	bp				0.31	0.56	177425	427	1.76766	0.0164871			18	55573.9	74212.7	92247.2	56071.8	42238.4	75605.3	131113	119478	73520.8	93593.2	177425	104774	70578.5	53648.6	53842	152274	47527.6	53492.4	427	bp	0.945404	1	177425	n3230	1	169:100	1.59123	0.669753
98.0965	5.82024	CAC'SCC'SAC		0	bp	xNH3			0.09	0.35	176162	428	1.09869	0.526557			18	166189	153198	154654	168666	42369.2	163364	176162	143638	140264	157390	164282	150437	157102	136843	150243	155450	164162	155841	428	bp	0.952342	1	176162	n3231	1	98:100	0.0756714	0.15201	n1892
70.0733	5.47074	CAC'SCC'SAC		0	bp	xC13			0.05	0.25	175942	429	1.4904	6.06278e-07			18	119609	102205	112810	113670	113651	110594	160316	170419	171486	175942	152767	171423	95365.7	167295	159188	107662	100995	119289	429	bp	0.951816	1	175942	n3232	1	70:100	27.9514	0.184629	n2230
164.092	6.07422	CAC'SCC'SAC		0	bp	xNH3			0.16	0.28	175650	430	1.13997	0.193277			18	168199	125169	127110	127799	129991	101292	165385	147124	160619	127193	113764	174589	89551.7	138843	175650	84551.8	121239	110884	430	bp	0.925502	1	175650	n3233	1	164:100	0.324625	0.354503	n1509
127.024	5.69758	CAC'SCC'SAC	Sulfamethoxazole	0	bp				0.12	0.19	174915	431	0.980142	0.807388	Double-charge	neg	18	129471	125374	174493	124454	117866	125702	136193	133346	136501	119274	106230	149981	111742	151308	147458	113954	117939	174915	431	bp	0.882624	1	174915	n3234	1	127:100	0.0104936	0.982525
164.092	6.30049	CAC'SCC'SAC		0	bp	xNH3			0.12	0.29	174851	432	1.01558	0.80565			18	111138	85990.7	99397.2	92300	98464.3	91246.2	104165	93989.2	98893.4	94261.9	80721.3	115521	90422.9	174851	141624	90325.1	92675.8	127967	432	bp	0.892983	1	174851	n3235	1	164:100	0.0106826	0.352891	n28
74.0502	5.98813	CAC'SCC'SAC	Nornicotine	0	bp				0.12	0.25	172782	433	1.03019	0.797384	Double-charge	neg	18	89974.2	128945	92263.5	128647	172782	119016	140875	112534	145938	128497	113361	112511	137154	157772	165588	127442	142148	131176	433	bp	0.962824	1	172782	n3236	1	74:100	0.0118119	0.0400951
200.129	6.9327	CAC'SCC'SAC		0	bp				0.06	0.34	172294	434	1.10826	0.473489			18	151811	151817	146799	45073.1	164889	172294	166768	154871	145745	162228	144286	148935	147374	151875	156671	155469	161773	152921	434	bp	0.904481	1	172294	n3237	1	200:100	0.0989313	1
76.0257	6.28086	CAC'SCC'SAC		0	bp				0.07	0.42	172189	435	0.660056	0.102401			18	63876.5	126385	92030.1	95820.7	172189	59069.9	71054.4	66166.9	60835.6	74380.8	63537.8	66243.8	77625.6	87433	122740	81169.2	150593	95963.6	435	bp	0.854719	1	172189	n3238	1	76:100	0.656667	0.167942
107.052	6.28283	CAC'SCC'SAC		0	bp	x-CO2			0.15	0.46	170974	436	1.41422	0.0872569			18	34970	95766.4	28511.9	98594.1	67676.2	102073	104843	86329.4	106375	123471	80439.5	103251	136135	137895	136916	164238	170974	102132	436	bp	0.967169	1	170974	n3239	1	107:100	0.655611	0.237032	n106
137.133	5.91959	CAC'SCC'SAC		0	bp				0.13	0.17	169737	437	0.917282	0.345951			18	116293	117555	169737	125369	159284	150987	135974	114839	124010	158558	114159	122266	119563	77532.4	124669	118617	132489	122623	437	bp	0.96012	1	169737	n3240	1	137:100	0.164566	0.0931375
169.052	7.46493	CAC'SCC'SAC		0	bp				0.3	0.3	169506	438	0.97044	0.842794			18	96256.1	162097	98005.8	124140	141266	133194	133466	147124	118762	138053	144932	50305.2	140784	94862.7	105016	144942	169506	117955	438	bp	0.976506	1	169506	n3241	1	169:100_89:100	0.00694767	1
263.077	9.33874	CAC'SCC'SAC	Asp-Asp-Asp-Tyr	0	bp				0.19	0.24	169259	439	0.990836	0.9206	Double-charge	neg	18	143243	134231	135707	161903	120676	123677	169259	156881	118944	142929	99814.6	124100	63697	45866.6	47256	80908.6	57748.9	79189.4	439	bp	0.862661	1	169259	n3243	1	263:100	0.00176355	1
112.125	5.48155	CAC'SCC'SAC		0	bp			x2+	0.07	0.32	169031	440	1.05384	0.241838			18	137387	137848	152354	142109	161033	133861	147951	145679	160796	169031	138299	149383	46193.6	152617	137024	141692	154574	138982	440	bp	0.963454	1	169031	n3244	1	112:100	0.258078	0.0986731
117.037	10.6112	CAC'SCC'SAC	trihomocitrate	0	bp				0.15	0.28	168281	441	0.879933	0.375409	Double-charge	neg	18	99250.9	83723.4	96529.4	168281	109667	91975.9	123273	92505.3	89513.9	86459.2	89525.7	90175.7	100547	88136.9	99856.8	97061.7	107015	95741.9	441	bp	0.91341	1	168281	n3245	1	117:100	0.149407	0.0131694
129.037	12.5233	CAC'SCC'SAC		0	bp				0.37	0.44	167443	442	1.32128	0.262302			18	121979	61389	86274.4	129838	128145	30436.3	40481.6	167443	160142	118066	139040	112184	118152	92602.7	106688	109206	108412	111094	442	bp	0.927866	1	167443	n3246	1	129:100	0.235573	0.0260472
122.063	7.54358	CAC'SCC'SAC		0	bp				0.24	0.25	166292	443	0.898817	0.466155			18	125412	166292	86019.7	99359.1	157989	127130	97633.4	123233	85946.7	147333	142064	88870.2	128984	106068	105246	152312	120810	101375	443	bp	0.958326	1	166292	n3247	1	122:100_121:69	0.0958318	1
401.054	21.8871	CAC'SCC'SAC		0	bp				0.07	0.07	165498	444	0.980735	0.649309			18	162859	148383	153319	163079	165256	137141	147793	150856	165498	156596	133084	158294	146268	134321	158951	142028	158459	150002	444	bp	0.833828	1	165498	n3249	1	401:100	0.0366197	0.947875
110.109	5.52473	CAC'SCC'SAC		0	bp				0.09	0.11	163683	445	1.01246	0.765806			18	123861	120151	111323	127741	121959	116842	130623	129083	129947	120189	117219	103809	125939	125277	151379	152568	136228	163683	445	bp	0.921012	1	163683	n3250	1	110:100	0.0158652	0.267302
174.113	12.0066	CAC'SCC'SAC		0	bp				0.25	0.25	162846	446	0.520082	0.00355782			18	150434	121397	72726.9	117206	125898	162846	54697.3	50394.7	85749.2	77984	74932.9	46567.6	41231	40332.6	45158	40132.9	45410.8	46772.3	446	bp	0.919451	1	162846	n3251	1	174:100	2.88608	0.0043572
130.068	7.07277	CAC'SCC'SAC	Glu-Leu	0	bp				0.26	0.41	162790	447	1.16671	0.252946	Double-charge	neg	18	66765.6	60546.4	63677.4	70232	77981.7	73967.1	120914	61187.2	73897.5	68507.4	84039.1	73505.4	58201	162790	94087.6	72971.6	74188.2	80850.8	447	bp	0.978542	1	162790	n3252	1	130:100	0.267162	0.11252
82.0733	5.68092	CAC'SCC'SAC		0	bp				0.41	0.41	161274	448	1.09555	0.626322			18	83551.6	74663	75616.6	80050.7	91780.2	80980.6	160987	78724.8	80584.3	76172.4	77911.9	58762	57126.2	79073.8	161274	142655	80173.8	82047.5	448	bp	0.945003	1	161274	n3253	1	82:100	0.0444708	0.928736
192	20.4642	CAC'SCC'SAC		0	bp				0.1	0.14	161195	449	0.983365	0.81272			18	161195	120772	152167	136139	133674	111856	136438	130278	143041	139918	108858	143698	122293	137987	146837	116830	124467	139411	449	bp	0.810477	1	161195	n3254	1	192:100	0.00992004	0.0195332
96.0808	9.2627	CAC'SCC'SAC		0	bp				0.09	0.09	159337	450	1.04868	0.372844			18	133038	124672	137101	136640	154927	124270	151079	125968	148361	159337	131170	134194	137050	129688	123105	135875	124017	133897	450	bp	0.914862	1	159337	n3255	1	96:100	0.145373	0.320241
356.129	12.3141	SAC		0	bp				2.45	2.45	158275	451	1.70081	0.363217			7	0	0	0	0	0	0	0	10204.8	0	0	0	0	86346.1	58136.2	106879	137566	126769	158275	451	bp	0.877605	1	158275	n3256	1	356:100_188:25	0.166667	1
247.172	10.1151	CAC'SCC'SAC		0	bp				0.14	0.17	156311	452	1.81968	0.000129239			18	79913.2	64199.3	62896.5	66260.6	86806.9	93158.3	156311	150238	122866	133688	153741	107897	75979.1	71184.5	61377.2	72250.2	72196.6	69835	452	bp	0.849889	1	156311	n3258	1	247:100	7.05796	1
99.1124	5.57846	CAC'SCC'SAC		0	bp	xC13			0.07	0.34	154953	453	1.2591	0.124681			18	65089	127448	152801	64938.3	141710	128303	142504	134201	154953	126497	147996	150404	129256	137734	72625.1	128431	147442	143018	453	bp	0.964504	1	154953	n3259	1	99:100	0.53751	0.387938	n2364
220.118	13.2873	CAC'SCC'SAC	1D-1-Guanidino-3-amino-1,3-dideoxy-scyllo-inositol	0	bp				0.13	0.13	153523	454	0.901673	0.16575	H	neg	18	132955	119200	131393	118247	153523	116714	127262	112532	108701	135715	92197.1	119714	130336	124262	124074	128677	146049	141233	454	bp	0.924347	1	153523	n3260	1	220:100	0.372971	0.0173689
76.0257	6.08089	CAC'SCC'SAC		0	bp				0.16	0.28	152396	455	0.851024	0.249378			18	102391	152396	86245.9	91073.1	83952.2	87811.3	93847.1	66166.9	84303.1	105934	79721.2	83935	82329.8	87433	89263.9	90919.5	78052.6	151783	455	bp	0.913295	1	152396	n3261	1	76:100	0.260096	0.148637
111.026	13.3287	CAC'SCC'SAC	2-Succinylbenzoate	0	bp	x-H2O			0.44	0.44	151995	456	1.1684	0.477005	Double-charge	neg	18	89229.5	76228.1	79864.5	83524.7	51595	82279.7	151995	96821	69435.9	94750.8	30378.9	97262.6	83193	69700.8	68707.3	71771.7	78882.1	90976.5	456	bp	0.868767	1	151995	n3262	1	111:100	0.0956496	1	n1251
68.0576	6.26874	CAC'SCC'SAC		0	bp	xC13			0.12	0.29	151277	457	1.1138	0.417751			18	142508	112544	127267	49303.9	126199	135642	145031	119591	113307	151277	117825	125348	127502	149469	137622	127756	57362.3	128890	457	bp	0.963344	1	151277	n3263	1	68:100	0.123488	1	n672
93.0367	6.41205	CAC'SCC'SAC		0	bp				0.11	0.14	151255	458	0.917122	0.19245			18	134646	124695	116358	115834	134493	151255	110338	113413	107853	120308	116917	144032	116795	150543	105228	121172	119166	148499	458	bp	0.949444	1	151255	n3264	1	93:100	0.3256	0.0842799
192.067	6.79757	CAC'SCC'SAC		0	bp				0.24	0.24	150852	459	0.9574	0.686816			18	97529.8	102656	118928	107068	107063	117805	150852	92831.2	84986.8	106016	80993.2	107636	105938	125946	109259	99824	110465	114488	459	bp	0.936656	1	150852	n3265	1	192:100_188:43_272:32	0.0298265	0.354628
73.0285	11.5872	CAC'SCC'SAC		0	bp				0.27	0.38	149698	460	1.11584	0.463535			18	80745.6	134106	86721.7	93242.7	81136.4	115568	78474.9	106592	141643	98911.3	149698	84721	92314.7	57038.5	63607.9	123062	55914.9	53551.1	460	bp	0.952237	1	149698	n3268	1	73:100_113:48	0.0975172	1
181.17	10.1785	CAC'SCC'SAC		0	bp				0.17	0.17	149604	461	0.917712	0.358698			18	144528	112228	119351	132792	149604	103565	116308	135716	100179	122189	88383.1	136583	135168	133446	133202	102425	133658	128566	461	bp	0.925895	1	149604	n3270	1	181:100	0.154305	1
98.0965	7.50232	CAC'SCC'SAC		0	bp				0.33	0.39	149543	462	0.983705	0.911563			18	84368.4	67895.9	67488.5	69964.7	81670.7	68478.7	119206	55140.1	67564.9	66361.3	53699.1	70728	68063.4	149543	91255.7	62258.8	66410.9	73294.6	462	bp	0.979833	1	149543	n3271	1	98:100	0.00223659	0.12904
107.052	8.03616	CAC'SCC'SAC		0	bp			x-H2Ox-H2O	0.27	0.27	149425	463	1.3944	0.04982			18	61897.7	72485.1	72477	68265.7	73686.9	86596.4	146367	103615	94200.2	109508	90184.6	63259.6	149425	142664	113434	114641	99146.3	90911.8	463	bp	0.926776	1	149425	n3272	1	107:100_89:94	1.01002	0.207157
82.0652	8.71341	CAC'SCC'SAC		0	bp				0.15	0.15	148283	464	0.940422	0.38532			18	118644	109614	120447	119267	134192	134969	148283	100866	105659	113520	114948	109939	115724	112063	126821	132561	111690	120071	464	bp	0.962222	1	148283	n3274	1	82:100_171:81	0.140407	0.20077
127.024	6.06819	CAC'SCC'SAC	Sulfamethoxazole	0	bp				0.21	0.21	147505	465	0.975006	0.800321	Double-charge	neg	18	108023	122395	130027	106112	101083	95030.5	115946	133346	81920.1	110877	79581.2	124438	105074	147505	147458	115020	117939	121699	465	bp	0.926849	1	147505	n3276	1	127:100	0.0113823	0.828559
174.113	14.2012	CAC'SCC'SAC		0	bp				0.1	0.52	146607	466	1.42061	0.107567			18	7326.21	11613.2	13253.8	28772.5	14825.5	10491	22351.7	21421.7	16643.3	21561.8	19507.3	21087.8	90046.2	48710	96558.4	146607	121312	141623	466	bp	0.949541	1	146607	n3277	1	174:100	0.604255	0.0039227
99.1124	6.02895	CAC'SCC'SAC		0	bp				0.05	0.07	145213	467	1.06454	0.0432482			18	124182	121025	126293	124023	134871	130539	135592	124523	142859	136446	129645	140973	121419	137083	131774	123739	134447	145213	467	bp	0.947675	1	145213	n3278	1	99:100_151:41	0.916028	0.363553
143.016	21.2193	CAC'SCC'SAC	[PS] 2-acyl-sn-glycero-3-phosphoserine	0	bp				0.22	0.25	144961	468	1.06417	0.655406	Double-charge	neg	18	70751.3	120913	138869	97690	103518	80237.5	144961	88392.3	100136	92052.2	93175.2	132532	107766	129168	107339	103280	120196	105581	468	bp	0.982048	1	144961	n3280	1	143:100_132:79_178:59_89:46_161:46_73:39_142:33_115:28_114:24_105:22_113:16	0.0352607	1
342.017	22.9275	CAC'SCC'SAC		0	bp				0.12	0.12	144828	469	1.0434	0.520668			18	132878	103041	134189	123864	122661	108905	142125	130591	134378	116502	101658	131775	111258	120774	144828	115898	118579	133191	469	bp	0.807892	1	144828	n3291	1	342:100	0.0739715	1
119.049	17.249	CAC'SCC	HEPES	0	bp				0.16	0.86	144730	470	0.814464	0.192347	Double-charge	neg	18	66948.7	128149	144730	140800	96705.7	87325.2	112193	97017.7	76238	93622.4	71886.5	90383.2	98500	91523.1	18133.7	24254.9	21730.5	16816.1	470	bp	0.907646	1	144730	n3292	1	119:100	0.346415	0.064747
103.021	8.37221	CAC'SCC'SAC		0	bp				0.06	0.1	144697	471	0.984461	0.749563			18	116245	110205	117976	122399	144697	124510	131079	108307	122023	123689	123050	116448	125950	100004	104846	121956	121183	108819	471	bp	0.951409	1	144697	n3293	1	103:100_121:86_108:86_144:59_200:35	0.0181156	0.8917
86.0964	6.8832	CAC'SCC'SAC		0	bp				0.49	0.61	143535	472	0.989816	0.975078			18	35003.2	119894	35872.7	34113.2	123523	123821	132792	38638.5	80073.4	49287.2	53070.7	113557	106102	32809.9	31373.4	118698	141452	143535	472	bp	0.964038	1	143535	n3298	1	86:100	0.000171428	0.0601039
72.0808	6.38667	CAC'SCC'SAC		0	bp	xMSnoise			0.11	0.47	143361	473	1.09211	0.354506			18	73693.4	128908	100394	99973.8	127570	120265	119772	117485	106050	127738	137134	102568	83262.2	130907	23349.6	72705.2	143361	124492	473	bp	0.958916	1	143361	n3299	1	72:100	0.160335	0.259434	n2
168.051	10.5389	CAC'SCC'SAC		0	bp				0.42	0.42	142673	474	0.868142	0.449054			18	109227	140408	83182.2	130502	125146	129857	18858.5	116059	111429	142673	128093	106493	130866	102494	97109.7	117162	101758	91229.5	474	bp	0.914778	1	142673	n3300	1	168:100	0.106921	0.384456
169.052	7.08258	CAC'SCC'SAC		0	bp				0.17	0.32	141686	475	1.10279	0.511817			18	63280	127831	60424.8	119673	105346	132494	94323.6	116560	112908	117538	141686	88635.2	99609.8	94862.7	102209	111410	109650	95285.1	475	bp	0.962662	1	141686	n3301	1	169:100	0.0784473	0.835876
98.0965	7.82599	CAC'SCC'SAC		0	bp				0.1	0.1	141669	476	0.986412	0.793156			18	114331	117114	121896	120587	141669	125262	135440	110207	129344	131143	107393	117265	137202	120422	119325	118041	124851	124418	476	bp	0.983611	1	141669	n3302	1	98:100_99:8	0.0121132	0.122246
124.125	6.91468	CAC'SCC'SAC		0	bp				0.23	0.23	141171	477	1.05561	0.663192			18	91703.9	113111	122185	104336	134482	81669.4	141171	89994.2	118922	133268	74180.1	125960	83940.8	134632	123566	108658	127197	125460	477	bp	0.949593	1	141171	n3304	1	124:100	0.0337277	0.363078
89.0417	7.9789	CAC'SCC'SAC		0	bp	x-H2O			0.28	0.41	140782	478	1.5103	0.0285326			18	54889.4	63552.1	67292.5	63601.7	77074.2	77079.7	140782	92194.7	84690.5	117578	112715	61431.3	81660.8	134705	46935	67924.9	63511.6	59515.6	478	bp	0.957246	1	140782	n3305	1	89:100	1.37741	0.0302216	n3272
74.0421	6.06173	CAC'SCC'SAC		0	bp				0.26	0.26	140574	479	0.863592	0.316954			18	120682	115630	140574	82897.4	79534.8	125499	88128	78954.3	77951.6	124684	73759.6	130654	71318.2	122655	80850.5	69974.1	94057.4	118393	479	bp	0.954127	1	140574	n3306	1	74:100	0.184958	0.159606
134.021	7.54458	CAC'SCC'SAC	3-Dehydro-L-threonate	0	bp	xMSnoise			0.16	0.28	140398	480	1.04767	0.728778	H	neg	18	60473.3	130654	86990.1	98371.1	127752	82506.3	102980	103726	115967	122832	91836.7	77375.5	129608	111860	78440.5	140398	131353	88367.8	480	bp	0.915025	1	140398	n3307	1	134:100	0.0214629	1	n265
160.079	5.64358	CAC'SCC'SAC		0	bp				0.12	0.18	139030	481	1.09041	0.245582			18	90534.7	120923	96762.7	121290	106290	115168	105873	139030	117243	98728.5	121231	127720	128068	76933	91623.9	120064	110302	101465	481	bp	0.949062	1	139030	n3308	1	160:100	0.254102	0.619878
92.9922	6.34417	CAC'SCC'SAC		0	bp				0.35	0.35	138449	482	0.993244	0.968735			18	66652.9	83243.9	85661.2	120363	116581	108267	92192.6	73294.2	138449	136904	69974.1	66032.3	70201.6	70265.4	84848.7	92703.1	84024.5	72579.9	482	bp	0.932243	1	138449	n3309	1	93:100	0.000271502	0.883089
92.9922	6.25148	CAC'SCC'SAC		0	bp				0.5	0.5	138449	483	1.13088	0.611419			18	46705.1	65088.7	70781.6	77065.2	62480.4	47417.6	64624.7	57160.1	138449	63743.6	53354.2	40573.8	70201.6	88187.1	84848.7	92703.1	84024.5	82476.1	483	bp	0.928327	1	138449	n3310	1	93:100	0.0476412	0.883089
60.0027	7.58382	CAC'SCC'SAC		0	bp				0.37	0.39	138382	484	1.13475	0.481949			18	82084.7	83674.8	65690.7	99169.5	84415.1	89736	49794.2	130936	92706.7	138382	62966.6	98005	24317.2	127418	88081.8	106561	107959	90355	484	bp	0.937072	1	138382	n3311	1	60:100	0.0936969	1
71.0811	5.59969	CAC'SCC'SAC		0	bp	xC13			0.09	0.35	137750	485	1.16874	0.30676			18	113935	109290	132791	117708	127027	31400.4	130470	128681	114214	137750	106741	120963	111817	125336	135778	107238	110032	109522	485	bp	0.961177	1	137750	n3312	1	71:100	0.208353	0.303629	n2329
188.092	8.89236	CAC'SCC'SAC		0	bp	xACN			0.3	0.3	135816	486	1.42447	0.0768797			18	53662.4	57625.8	50183	63145.9	68782.8	103998	101758	67657.5	76552.9	116485	135816	67813.2	51709.2	46134.2	58637.1	84797.6	59730	52326.6	486	bp	0.93104	1	135816	n3313	1	188:100	0.66648	1	n2304
112.12	5.35375	CAC'SCC'SAC		0	bp	xC13			0.03	0.06	135518	487	1.01036	0.539255			18	120584	125935	126243	125081	124225	117360	121638	122800	124011	129937	121373	127328	118695	123326	135518	112743	127319	129299	487	bp	0.967133	1	135518	n3314	1	112:100_101:55	0.0673539	0.483527	n2416
84.0889	5.60859	CAC'SCC'SAC		0	bp	xC13			0.07	0.07	133925	488	1.01115	0.754182			18	118232	116817	130796	113783	119266	116781	129950	120163	126848	116738	106975	122979	116480	114686	114835	112724	133925	128302	488	bp	0.938478	1	133925	n3316	1	84:100_58:25	0.0173563	0.319477	n2258
142.159	8.08035	CAC'SCC'SAC		0	bp				0.1	0.1	133783	489	0.983035	0.748289			18	124036	103438	116792	128479	128216	112918	133783	109346	113727	125858	102572	116482	109846	112394	127491	121044	131661	123789	489	bp	0.888275	1	133783	n3318	1	142:100_217:83	0.0181568	1
216.16	7.99368	CAC'SCC'SAC		0	bp				0.11	0.11	133700	490	1.01334	0.815738			18	113372	112224	109684	105385	128136	124382	122887	102780	102439	127283	133700	113345	123211	109410	114155	120846	120466	103875	490	bp	0.941661	1	133700	n3320	1	216:100	0.00960961	1
76.0214	7.54459	CAC'SCC'SAC		0	bp			xACN	0.35	0.35	132756	491	0.84567	0.386711			18	98850.9	132756	71284.5	87558.9	119587	60442.3	93697.9	108806	64341.8	113216	49932.5	52443.8	71885.5	113427	79534.7	91824.7	88834.2	67373.3	491	bp	0.89793	1	132756	n3321	1	76:100	0.136533	1
110.021	5.92187	CAC'SCC'SAC		0	bp				0.09	0.1	132687	492	1.06198	0.228779			18	111319	99464.4	113951	103711	113665	120814	132687	126323	116308	112967	103789	111936	104243	125605	125757	99662.6	106222	106425	492	bp	0.963074	1	132687	n3322	1	110:100	0.277102	0.205014
149.064	5.87028	CAC'SCC'SAC		0	bp	xC13			0.34	0.34	132573	493	1.47705	0.085014			18	20073.9	66194.4	55565.9	52898.8	60896.8	66976.5	70240.2	56972.2	64522.5	79590.3	72607	132573	71009.4	67583.3	56530.4	67101.7	73260.2	58448	493	bp	0.960303	1	132573	n3323	1	149:100	0.632512	1	n1713
107.052	12.4317	SCC'SAC		0	bp				0.67	1.14	131472	494	0.992751	0.989614			18	19692	21031.2	22942	19842.9	131472	21486	77659.1	21582.2	21479.8	67346.1	22959.1	23726.3	21295.6	20886.9	18954.1	79435.9	22248.9	23975.5	494	bp	0.94418	1	131472	n3324	1	107:100	3.00557e-05	0.182268
134.043	5.71184	CAC'SCC'SAC		0	bp				0.16	0.16	131075	495	1.25291	0.0323778			18	97377	88133.3	93773.6	87546.7	84615.1	60867.9	131075	93119.2	113114	97144.8	88444.1	118984	82355.1	102242	78230.7	78177.7	90338.4	90813.4	495	bp	0.909233	1	131075	n3325	1	134:100	1.04896	0.0205507
147.081	5.51059	CAC'SCC'SAC		0	bp				0.19	0.34	129844	496	1.0701	0.603841			18	112899	93978.8	129844	76571.6	80842.5	69292.5	104116	110497	111326	78229.4	76375.4	122380	76452.6	129163	73027.7	44713	76476.4	88746.5	496	bp	0.932503	1	129844	n3326	1	147:100	0.0479726	0.71735
56.0622	14.9799	CAC'SCC'SAC		0	bp	x2+			0.17	0.17	129412	497	1.2775	0.0289206			18	85226.8	88269.8	80392.9	89254.6	91544	60773.4	120571	107538	94889.4	101532	79011.2	129412	108247	77779.1	99344.3	80216.3	81372.7	81300.4	497	bp	0.939519	1	129412	n3327	1	56:100	1.15274	0.147947	n1870
146.1	15.19	CAC'SCC'SAC		0	bp				0.28	0.28	129170	498	1.15313	0.305618			18	75459.4	73321.8	76347.9	80179.7	83791	96492.8	129170	83713	69704.5	122666	80218.9	74481	108165	75562.7	96673.3	102091	109356	128165	498	bp	0.926083	1	129170	n3328	1	146:100_130:61	0.208541	0.365723
108.081	7.37888	CAC'SCC'SAC		0	bp	x-H2O			0.24	0.31	128275	499	0.956098	0.786236			18	121581	38934.7	119222	108570	103846	106901	128275	98885.9	93139.4	56811.3	90794.1	104849	92463	114441	117034	108960	116558	118255	499	bp	0.930211	1	128275	n3330	1	108:100	0.0129864	1	n2805
112.112	6.37313	CAC'SCC'SAC		0	bp	xNH3			0.31	0.33	127287	500	0.79406	0.209315			18	118211	77113.9	97336.5	64332.7	59679	67110.8	82995	76101.3	50632.9	33664.7	82719.3	58040.1	70613.2	70945.9	127287	58849.4	83983.5	56849	500	bp	0.951063	1	127287	n3331	1	112:100	0.300803	0.430579	n676
112.112	9.12282	CAC'SCC'SAC		0	bp				0.68	0.68	126992	501	1.18884	0.600766			18	29478.5	44275.1	53551.9	43330.7	35341.1	42272.5	110070	36177.9	22315.5	47613.1	19083	59870	48395.2	126992	72937.3	35849.5	54510.8	60177.6	501	bp	0.912909	1	126992	n3332	1	112:100	0.0512129	0.429581
244.118	9.56753	CAC'SCC'SAC		0	bp				0.09	0.11	125869	502	1.04265	0.495828			18	100027	103306	92751.1	104310	125869	95471.9	119161	94676.4	110881	117894	105582	100061	106384	92869.2	86421.8	106572	100755	98540.7	502	bp	0.926802	1	125869	n3333	1	244:100_82:42	0.0834752	1
257.093	7.77204	CAC'SCC'SAC		0	bp				0.07	0.07	124889	503	0.920721	0.0461464			18	110890	122478	124889	108972	122807	115687	118950	107335	105212	113568	107505	97204.4	105540	97478.6	107764	110885	115561	114754	503	bp	0.88073	1	124889	n3335	1	257:100_155:86	0.86512	1
80.045	5.57349	CAC'SCC'SAC		0	bp				0.05	0.15	124492	504	1.05716	0.395354			18	124492	96326.2	81153	108352	100033	114246	103213	107166	113717	112007	117171	107031	108567	91137.2	96157.7	92660.6	84830.4	83741.9	504	bp	0.815208	1	124492	n3337	1	80:100_121:65	0.139118	1
211.001	11.0243	CAC'SCC'SAC		0	bp				0.21	0.52	123881	505	0.980634	0.852354			18	38142.7	34959.9	38080.3	33691.8	28339.6	27097	31028.3	42325.5	23786.1	31592.9	28815.5	38883.9	42645.6	80447.1	39084.8	38545	123881	64407.3	505	bp	0.979385	1	123881	n3339	1	211:100	0.0061167	0.0680943
166.071	5.75239	CAC'SCC'SAC	1-Dehydro-9-fluoro-11-oxotestololactone	0	bp				0.39	0.45	123449	506	1.03958	0.875044	Double-charge	neg	18	123449	50385.7	74707.6	47495.9	52136.9	50869.5	59874	67328	68216.2	49382.4	48856.8	121180	50052.1	116008	72679	35483.7	115811	59615.4	506	bp	0.945934	1	123449	n3340	1	166:100	0.00434021	0.850475
112.12	6.71236	CAC'SCC'SAC		0	bp	xC13			0.1	0.55	122747	507	0.975365	0.6486			18	95349.1	108912	122747	109965	107396	108237	116597	121314	98667.5	101065	92995.9	105890	22825.1	113059	105535	95730.7	23218.5	105389	507	bp	0.972887	1	122747	n3341	1	112:100	0.0368893	0.43796	n2456
181.071	7.54481	CAC'SCC'SAC		0	bp				0.15	0.3	121903	508	1.18525	0.231804			18	57042.1	115741	65282.7	57715.5	100689	83609.5	97842.4	108450	90454.5	81287.3	112498	78483.9	121903	55958	71708.7	104645	74420	91204.7	508	bp	0.858762	1	121903	n3342	1	181:100	0.279164	1
90.0734	8.45264	SCC'SAC		0	bp	xNH3			0.14	1.29	121791	509	0.963192	0.947074			18	10147.5	21271.9	25707.7	16147.1	8129.45	121791	25449.3	37343	36797.1	30195	32489.5	33441.3	8245.53	7984.47	11215.8	2857.25	10300.3	3661.37	509	bp	0.864579	1	121791	n3343	1	90:100	0.000809906	1	n1519
89.0418	6.98218	CAC'SCC'SAC		0	bp				0.24	0.24	120273	510	1.52349	0.0148133			18	53998.7	56959.1	47552.2	64959.8	50447.4	53594.8	63065.7	72468.2	85571.7	120273	78159.3	79423.6	55663	66272.9	66502.4	69807.2	59324.1	54804.8	510	bp	0.943854	1	120273	n3344	1	89:100	1.92447	0.0258189
152.024	13.3272	CAC'SCC'SAC		0	bp				0.25	0.25	119804	511	1.57165	0.0165126			18	42005.1	69456.1	45938.1	67499.2	38481.8	48644.5	119804	63658.4	68717.7	88622.2	70893.1	78698.6	55120.8	62999.2	57503.2	69488.2	44570.4	74048	511	bp	0.848194	1	119804	n3345	1	152:100	1.47528	0.181529
131.089	10.6913	CAC'SCC'SAC		0	bp				0.57	0.57	119545	512	0.708651	0.138172			18	107622	103661	118388	100872	119545	110078	27780.5	14443.8	105809	111742	102200	105852	114375	111514	114122	104979	114651	119207	512	bp	0.910265	1	119545	n3346	1	131:100	0.507453	0.0386206
176.024	5.65739	SCC		0	bp				0.16	1.18	119353	513	14.0133	1.30824e-05			14	5851.64	0	6646.53	12420.9	11225.5	4613.95	100184	76081.7	85547.9	86702.9	119353	103290	11690.2	0	6751.81	0	6645.79	0	513	bp	0.891265	1	119353	n3347	1	176:100_246:93_60:26	29.8803	1
96.9938	21.7605	CAC'SCC'SAC		0	bp				0.16	0.21	118887	514	1.02151	0.849508			18	108589	78153.2	118887	84924.5	89346.5	66154.1	112021	86683.3	99830.6	101538	69117.4	88606.7	94277.3	98199.3	108188	85121	92873.2	115273	514	bp	0.801095	1	118887	n3350	1	97:100	0.00634248	1
162.97	19.3293	CAC'SCC'SAC		0	bp				0.15	0.15	118763	515	1.00751	0.922328			18	112344	86331.1	112031	108225	97418.5	91040.8	110799	103976	118763	101632	74846.6	101937	95222.9	106724	114803	89219.7	90940	110235	515	bp	0.836619	1	118763	n3351	1	163:100	0.00167254	0.0285218
72.057	6.59045	CAC'SCC'SAC		0	bp				0.12	0.12	118733	516	0.977529	0.713454			18	98142.7	87631.2	102119	94184.8	111911	102113	118733	92257.1	83757	100336	93601.1	94022.1	93998.3	105240	105083	88697.4	105807	93267.3	516	bp	0.947273	1	118733	n3352	1	72:100_189:86	0.0239584	0.302479
175.148	8.63377	CAC'SCC'SAC		0	bp				0.2	0.2	118218	517	1.02286	0.804077			18	93593.1	96293.6	89196.5	89582	101978	80776	105752	102068	96162.3	94578.3	107841	57624.8	81433.9	95315.5	93939.5	102085	118218	104177	517	bp	0.916065	1	118218	n3354	1	175:100	0.011133	1
112.112	6.3634	CAC'SCC'SAC		0	bp	xNH3			0.12	0.41	118211	518	1.09532	0.563027			18	118211	47895.3	62671.7	92598.4	67483.9	54838.2	82995	90967	65458.7	73674.9	82719.3	90175.2	67039.6	65609.1	40926.8	54884.5	37268.1	108820	518	bp	0.946429	1	118211	n3355	1	112:100	0.0620176	0.399878	n676
162.97	23.3159	CAC'SCC'SAC		0	bp				0.11	0.14	118163	519	1.03326	0.661716			18	109190	80880.2	111170	110052	98998.3	84272.2	115259	99268.8	106354	103374	81229.8	108850	100675	99163.3	103631	92151.8	102273	118163	519	bp	0.833712	1	118163	n3356	1	163:100	0.0339226	0.0283777
169.068	13.3279	CAC'SCC'SAC	1-Peroxyferolide	0	bp				0.37	0.37	117389	520	0.698631	0.0684351	Double-charge	neg	18	79326.3	58217.7	69367.4	117389	73895.9	84059	91403.1	33654.7	44288.9	42079.7	64694	60797.8	69769	72029.1	51260.4	39548.6	65360.6	94173.7	520	bp	0.932579	1	117389	n3357	1	169:100	0.695051	0.100142
162.97	22.662	CAC'SCC'SAC		0	bp				0.13	0.13	116939	521	1.04304	0.582459			18	107126	85406.3	113586	110052	99083.5	84702.6	116939	99227.7	111313	110817	78970.2	108513	94637.8	96761.1	114382	92834.5	94387.4	104063	521	bp	0.829419	1	116939	n3358	1	163:100	0.0538288	0.0280838
92.9922	6.5812	CAC'SCC'SAC		0	bp				0.33	0.37	116581	522	0.744882	0.192407			18	50666.9	54275	72921.5	60041.8	116581	108267	57535.2	40300.8	58367.2	93013.6	49050.9	46428.8	63055	41602.8	49348	50526.5	55108	67717.2	522	bp	0.923733	1	116581	n3359	1	93:100	0.333176	0.743606
98.9842	10.4554	CAC'SCC'SAC		0	bp				0.3	0.3	116258	523	2.35824	0.00526507			18	33382.9	34186.8	35806.5	38782.5	35662.4	36726.8	73799.6	61948.3	90079.8	116258	109618	54252.5	48994.1	37323.1	31240.2	41057.8	42741.6	33168.8	523	bp	0.902863	1	116258	n3360	1	99:100	3.65529	1
83.0492	10.6454	CAC'SCC'SAC		0	bp				0.08	0.08	115820	524	0.97605	0.584946			18	100014	94009.9	101666	99316.4	115309	98549.3	110047	101572	98179.7	94470.9	87521.3	102490	106527	93529.6	108714	99988.5	109069	115820	524	bp	0.946949	1	115820	n3361	1	83:100_114:72_99:40	0.0530944	0.31396
168.059	7.54425	CAC'SCC'SAC	3-Fluoro-1-(4-hydroxyphenyl)-1-propanone	0	bp	xC13			0.22	0.28	115657	525	0.89874	0.39842	H	neg	18	91741.7	99741	52055.3	87165.1	78156.5	84148.5	55470.2	71647.2	63292.5	90836.2	96316.1	65524.1	115657	78783.2	60136.5	56016.7	86962.2	72024.2	525	bp	0.960313	1	115657	n3364	1	168:100	0.129691	1	n284
88.0577	6.852	CAC'SCC'SAC		0	bp			xACN	0.27	0.4	113909	526	1.45292	0.0339274			18	55850.5	58396.8	65504.6	51997.7	53713.1	48208	47964.4	86557.8	86214.9	76704.9	113909	73445.8	33105.5	94859.7	64415.5	35978.3	57807.5	53002.2	526	bp	0.951163	1	113909	n3365	1	88:100	1.27655	0.262975
168.055	6.31009	CAC'SCC'SAC	Cys-Gln-Ser	0	bp				0.17	0.26	113624	527	0.781526	0.102348	Double-charge	neg	18	89809	112110	97525.8	113624	49374.4	86834	79237.3	50586.8	66855	84299.7	76327	71969	76207.5	82986	92744.4	94342.3	90471.7	74202.1	527	bp	0.959764	1	113624	n3366	1	168:100	0.578749	0.547625
429.089	16.2669	CAC'SCC'SAC		0	bp				0.08	0.2	112396	528	0.997469	0.96375			18	108018	97873.9	98480.5	92316	88984.7	78262.7	95333.5	90281.3	100245	93620.3	81410.4	101618	64283	73132.9	76870	112396	87887.8	95573.2	528	bp	0.821302	1	112396	n3367	1	429:100	0.000363592	1
191.092	9.59158	CAC'SCC'SAC		0	bp				0.13	0.16	112281	529	1.15268	0.10981			18	78493.4	85632.6	69241.8	77339.9	107606	85778	92042.1	78739	108210	112281	91735.2	98047.8	89795.4	66432.1	63620.7	80611.6	80400.6	67269.7	529	bp	0.926469	1	112281	n3368	1	191:100	0.513735	0.00534008
198.058	9.11405	CAC'SCC'SAC		0	bp				0.1	0.15	111764	530	1.07795	0.297988			18	75608.4	100673	76467.6	81796.4	102279	96582.9	111764	84874.5	94768.9	98417.3	96029.3	89131	92938.1	62826.9	76278.2	89469.6	88309.3	69430	530	bp	0.894491	1	111764	n3369	1	198:100_170:42	0.202624	1
136.033	7.49045	CAC'SCC'SAC		0	bp	xC13			0.28	0.28	111094	531	0.873926	0.399865			18	66236.1	111094	72996.5	57800.6	85947.4	64160.7	54953.3	61230.6	53047.7	72304.9	101588	57338.7	97185.4	92029.5	54259.4	81365.2	57785	55550.6	531	bp	0.849036	1	111094	n3371	1	136:100	0.128908	1	n281
126.016	5.68371	CAC'SCC'SAC		0	bp				0.15	0.17	110124	532	1.00675	0.937906			18	103009	74729.4	91742.6	88960.7	110124	85836.4	96069.3	72048.5	100293	101916	78886.9	108932	105865	96825.6	92932.7	60992.4	101814	96153.5	532	bp	0.910177	1	110124	n3372	1	126:100	0.00106449	1
124.125	6.61452	CAC'SCC'SAC		0	bp				0.21	0.21	109694	533	0.977042	0.806772			18	84505.6	96031.7	89648.9	81937	80584.3	95752.6	109694	72763.1	96398.3	98026.3	61469.1	77977	93450.4	79035.7	78408	81341.8	108381	83270.5	533	bp	0.917886	1	109694	n3373	1	124:100	0.0108358	0.282122
139.148	6.55021	CAC'SCC'SAC		0	bp				0.21	0.28	109510	534	0.933219	0.64478			18	109510	60272.4	65045.7	59060.6	70600.9	57275	91142.8	56593.9	56272.1	54840.3	67403.6	67345.7	52090.5	60517.3	62325.1	69306.8	75385.2	62943.8	534	bp	0.929675	1	109510	n3374	1	139:100	0.037938	0.486462
184.115	9.89371	CAC'SCC'SAC	Perindopril	0	bp				0.72	0.72	109200	535	1.56556	0.273345	Double-charge	neg	18	23383.4	28791.4	26660.8	26441.3	32818.9	32481.5	109200	28189.5	29891.9	35707.8	36232.8	27826.9	30598.4	25922.4	22144	26738.5	30186.6	25911.2	535	bp	0.964984	1	109200	n3375	1	184:100	0.250625	0.775998
126.016	5.66542	CAC'SCC'SAC		0	bp				0.1	0.35	108932	536	1.73618	2.1938e-05			18	68412.6	47327.2	64529.1	50041.8	56061.1	48931.9	96069.3	96049.5	100293	101916	78886.9	108932	48686.2	96825.6	92932.7	45300.3	48327.1	64701.8	536	bp	0.83864	1	108932	n3376	1	126:100	9.45915	0.989176
72.039	5.84019	CAC'SCC'SAC		0	bp				0.38	0.38	108690	537	1.4373	0.10837			18	50481.9	39856.8	47781.4	38965.9	55685.2	41087.7	49420	72874.1	72632.8	47482.4	108690	42518.1	41817.4	39329.1	37513.8	42382.2	46047.5	48292.5	537	bp	0.951676	1	108690	n3377	1	72:100	0.601875	0.05984
135.029	13.3299	CAC'SCC'SAC		0	bp				0.27	0.43	108136	538	1.2143	0.358091			18	26140.3	62547.2	54928.4	97656.7	45526.7	91310.1	86949.8	47721	71667.1	64444	80219.5	108136	71098.8	57608.5	33802.3	76975.3	89857	36400.1	538	bp	0.952765	1	108136	n3378	1	135:100	0.155805	0.0333004
117.097	5.49799	CAC'SCC'SAC		0	bp				0.13	0.33	108074	539	1.05758	0.707358			18	91675.1	95052.6	97702.5	86650.1	102930	27786.1	102015	95997.8	86190.9	71710.9	80197	94580.3	94847.2	101576	104645	95387.8	108074	99802.4	539	bp	0.923925	1	108074	n3379	1	117:100	0.0256259	1
131.076	7.17203	CAC'SCC'SAC		0	bp				0.1	0.17	107817	540	1.03534	0.552622			18	83270.5	86854.6	87826.7	78953.3	103751	85657.6	107817	82983.5	84483.5	88224.6	92627.9	88777	89038	62057.3	79917	104127	84181.9	73940.3	540	bp	0.94123	1	107817	n3380	1	131:100	0.0629466	0.252971
130.073	13.3287	CAC'SCC'SAC		0	bp				0.29	0.33	107566	541	1.01099	0.943009			18	81080.2	65969.8	107566	58282.6	88673.3	75268.1	107510	77066.7	88367.4	94332.8	39343.5	75457.6	87007.7	30021.4	62301.8	63014.1	91787.2	80760	541	bp	0.912963	1	107566	n3381	1	130:100	0.000899128	1
82.0288	9.22644	CAC'SCC'SAC		0	bp				0.24	0.29	107195	542	0.957179	0.755094			18	82810.9	66955.4	61767.4	59575.5	107195	73077.1	53080.1	62629.7	99509.5	61680.5	83833.7	71318.9	65901.5	41465.2	42490.2	39711	43199.3	73138.5	542	bp	0.932036	1	107195	n3382	1	82:100	0.0171352	0.221079
184.206	13.8127	CAC'SCC'SAC		0	bp				0.22	0.22	107143	543	0.936707	0.561048			18	69031.1	83348.2	78742.4	90258.8	107143	90577.5	98094.1	70952.9	54846.6	104441	77705.3	80205.8	87571.5	68377.9	103102	91240.6	94319.8	89949.3	543	bp	0.911745	1	107143	n3383	1	184:100	0.0606917	1
110.021	8.61615	CAC'SCC'SAC	thidiazuron	0	bp				0.08	0.09	106838	544	0.951947	0.352004	Double-charge	neg	18	97835.5	91108.2	106271	92179.4	106838	84131.1	104928	90904.3	85460.1	94967	88009.9	86301.5	94346.4	95724.4	99539.4	86606.9	104460	100624	544	bp	0.928107	1	106838	n3384	1	110:100	0.159459	0.165074
110.06	9.12921	CAC'SCC'SAC		0	bp				0.17	0.26	106179	545	0.969535	0.745529			18	77136.8	79894.1	68430.8	79208.2	106179	86438.9	73052.3	69457.1	80148.6	95670.6	97504.2	66305	86978.4	43742	59426.7	92410	80538.6	64702.5	545	bp	0.945464	1	106179	n3385	1	110:100	0.0185567	1
107.086	5.54432	CAC'SCC'SAC		0	bp				0.08	0.18	105959	546	1.0217	0.607935			18	82601.6	69244.1	81149.2	74205.8	74877.1	75238.9	76511.3	72902.8	73129.8	87279.2	82746.8	74671	81289.8	64422.1	105959	74055.5	74854.3	87573.3	546	bp	0.949631	1	105959	n3386	1	107:100	0.0468403	0.308016
137.009	19.4017	CAC'SCC'SAC		0	bp				0.04	0.07	105776	547	1.02088	0.428381			18	101010	89234.4	101067	96150.9	97427.6	93724.5	100582	99570.3	101408	95675.1	91863.7	101598	89369.6	93283.8	100780	104460	97354.5	105776	547	bp	0.806077	1	105776	n3387	1	137:100	0.113776	0.0813817
92.9922	5.64269	CAC'SCC'SAC		0	bp			xCl37	0.19	0.33	105146	548	1.30154	0.107293			18	44634.7	55235.3	66375.4	95874.1	92519.3	47763.2	97203.7	69042.6	91758.3	64048.3	100254	101434	105146	71583.9	79256.3	89438.5	92613.5	89222.7	548	bp	0.944232	1	105146	n3388	1	93:100	0.530659	0.670668
126.14	6.31932	CAC'SCC'SAC		0	bp				0.09	0.09	105099	549	0.975918	0.609793			18	96986.8	87646.1	90898.9	91858.8	105099	93108.9	103789	85516.5	87584.3	85395	87569	102123	82617.9	83777.6	88884.1	86271	92264.9	99041.2	549	bp	0.940916	1	105099	n3389	1	126:100_99:48	0.0465711	0.262711
107.052	6.55385	CAC'SCC'SAC		0	bp	x-CO2			0.4	0.4	102791	550	0.729075	0.0719097			18	90388.4	95766.4	87834.2	98594.1	89316.1	86065.3	94826.6	28629.1	71034	79450	39429.7	86137.8	86667	102791	89871.4	83074.5	97573.6	86012.8	550	bp	0.945388	1	102791	n3391	1	107:100	0.836217	0.142505	n996
174.058	6.49088	CAC'SCC'SAC		0	bp				0.21	0.25	102359	551	1.45894	0.0169473			18	46416.5	73211.2	57710.7	70550.2	46805.8	39594.7	101082	102359	75562.2	73369.9	60407.1	74927.7	46238.4	39343	48085.6	46859.2	63054.5	45667.9	551	bp	0.916137	1	102359	n3392	1	174:100	1.38308	1
369.122	8.35673	CAC'SCC'SAC	6-Hydroxyprotopine	0	bp				0.24	0.35	101986	552	0.972734	0.877303	H	neg	18	50021.7	64928.8	101986	38539.4	54407.5	64208.1	55045.3	45446.5	44174.3	73497.8	66933	78794.3	64715	58050.9	73261.1	67477.5	49802	86005	552	bp	0.895923	1	101986	n3393	1	369:100	0.00421171	0.108019
248.103	12.6602	CAC'SCC'SAC		0	bp				0.37	0.37	101111	553	0.840528	0.303265			18	79150.3	72615.5	62273.1	71890.2	82434.5	101111	83050.3	85925.7	59414.6	83481.2	60340.7	22394	83515.3	74811.7	73144.5	75603.2	87040.9	83207.3	553	bp	0.931656	1	101111	n3394	1	248:100	0.202826	1
114.073	10.2957	CAC'SCC'SAC	Leu-Pro	0	bp				0.2	0.24	100990	554	1.04357	0.745429	Double-charge	neg	18	58938.3	74571.3	54592.7	59825.7	100914	77210.8	80545.2	68689.4	65531.3	100990	60347.3	68511.4	82615.1	57755.6	52958.5	75207.3	70319.6	68812.3	554	bp	0.941287	1	100990	n3395	1	114:100	0.0185945	0.10169
179.001	21.4049	CAC'SCC'SAC		0	bp				0.1	0.16	100879	555	1.05524	0.496384			18	89619.8	70235	100879	83359.1	82148.5	64669.7	90187.8	90846.8	90034.6	89395.3	69101	88463.9	84417.6	90063	91919	78755.8	81161.2	98302.7	555	bp	0.857562	1	100879	n3396	1	179:100	0.0840857	0.0878243
228.066	10.6767	CAC'SCC'SAC	Metoxuron	0	bp				0.14	0.14	100794	556	1.00104	0.987735	H	neg	18	80855.8	76712.3	84250.3	72627.3	91107.5	77574.6	100794	71591.2	77669.8	81743.2	82542.8	69291.2	72708.8	76231.7	79576.4	76627.7	78341.1	74140	556	bp	0.890319	1	100794	n3397	1	228:100	4.19151e-05	0.0430344
178.143	5.50468	CAC'SCC'SAC		0	bp				0.29	0.32	99976	557	0.989624	0.953959			18	99975.7	56666.1	76809.8	39433.8	98879.8	71076.3	78195.6	92998.9	56118.3	94501.7	75537.7	40894.5	66765.7	78819.2	45115.8	68533.4	45211.9	76535.9	557	bp	0.898163	1	99975.7	n3398	1	178:100	0.000584516	1
184.04	9.97488	CAC'SCC'SAC		0	bp				0.47	0.49	99237	558	1.31208	0.276479			18	33607.5	33685.2	38295.8	40173.2	49643.9	31988.3	48352.3	35702.2	42143.9	96205.4	38878.6	37076.7	99237.4	43961.9	33280.1	43114.7	42155.5	37345.4	558	bp	0.926809	1	99237.4	n3399	1	184:100	0.240492	0.0126957
139.148	6.00893	CAC'SCC'SAC		0	bp				0.11	0.11	98606	559	1.02021	0.69075			18	85597	83544.1	90108.5	83117.1	87441.6	83963.6	96628.7	88599.8	86167.8	98605.6	72091.6	82063.8	89812.5	79326.5	91793.2	77861.5	77862.5	86013	559	bp	0.959353	1	98605.6	n3400	1	139:100_223:79	0.0291835	0.438025
143.108	5.50265	CAC'SCC'SAC		0	bp	xC13			0.31	0.33	98124	560	1.12835	0.529821			18	45540.6	30493.9	62457.1	37509.3	71912.5	70419.2	52203	72842.1	75799.7	32000.9	48147.1	78197.8	38920.9	98123.9	75997.6	61056.8	75719.4	65918.3	560	bp	0.804733	1	98123.9	n3402	1	143:100	0.0706132	1	n144
155.052	13.3281	CAC'SCC'SAC	Mellitoxin	0	bp				0.28	0.45	97833	561	1.03371	0.847531	Double-charge	neg	18	76401.1	54316.9	80028	38839.8	66219.5	97832.8	92008.8	73457.8	34080.7	78271.8	66907.1	82855.1	94169.9	44015.5	75032.3	31088.6	40247.9	42034.7	561	bp	0.911771	1	97832.8	n3403	1	155:100	0.00648939	1
179.001	20.1066	CAC'SCC'SAC		0	bp				0.1	0.15	97826	562	1.07778	0.333778			18	89882.1	68438.6	97825.9	75909.9	85047.2	67696.9	87532.3	89341.9	90785.6	89678.8	69672.5	95495.6	82154.7	78319.3	90688.1	80719.4	83338.1	95827.7	562	bp	0.843635	1	97825.9	n3404	1	179:100	0.173449	0.0851664
94.9893	6.38296	CAC'SCC'SAC		0	bp				0.21	0.62	97151	563	0.633468	0.212983			18	36633.3	30712.9	26454.1	33777.6	97150.6	33013.5	20667.6	26151.1	20804	33259.9	30057.7	32330.9	27680.7	32527.7	37029.2	22088.7	30539.2	26850.2	563	bp	0.839751	1	97150.6	n3405	1	95:100	0.331587	1
126.016	5.96238	CAC'SCC'SAC		0	bp				0.22	0.34	96826	564	1.21635	0.223923			18	61306.2	53166.4	91742.6	44036.6	47813.2	47525	67529.8	96049.5	65725	53390.5	78886.9	58778.4	51609.6	96825.6	92932.7	51180.7	43617.3	62872.3	564	bp	0.86922	1	96825.6	n3406	1	126:100	0.280914	0.879245
118.068	5.50315	CAC'SCC'SAC		0	bp				0.15	0.26	96764	565	0.955806	0.728725			18	96764.2	71076.9	77287.4	77151.6	40163.5	63096.3	59645.3	64145.1	82117.8	72407.6	54402.2	74015.5	38130.4	71398.8	67289	74176.7	69310.9	45173.7	565	bp	0.940089	1	96764.2	n3407	1	118:100	0.0215571	0.269816
179.064	10.3061	CAC'SCC'SAC	202-791	0	bp				0.23	0.47	96393	566	0.76595	0.0679825	Double-charge	neg	18	29394	39077.5	29446.1	42442.2	27710.4	24706.1	30294.7	29024.8	14461.6	25233.9	23472.9	25169.3	45882.8	19502.3	42368.7	96392.9	74326.6	71387.3	566	bp	0.947575	1	96392.9	n3408	1	179:100	0.705551	1
175.112	11.5457	CAC'SCC'SAC		0	bp			x-H2O	0.45	0.45	96009	567	1.1412	0.616656			18	40290.1	39740.1	43462.1	92779	38321.7	43482.5	50582.6	40182.2	34658.5	37999.4	80732.3	96008.9	44578	38159.6	41408.7	42879.5	50492.2	40222	567	bp	0.938974	1	96008.9	n3409	1	175:100	0.0445781	0.0298762
179.001	18.734	CAC'SCC'SAC		0	bp				0.09	0.15	95971	568	1.01828	0.806428			18	95480.3	70367.9	92118.1	82293.6	77532.6	64244.4	90836.4	78372.7	85304.9	82825	69183.9	84325.3	85146.5	81241.3	95971	71887.9	73205.8	86037.1	568	bp	0.842085	1	95971	n3410	1	179:100_106:85	0.0106719	0.0835514
76.0295	5.46519	CAC'SCC'SAC	N1-Methyl-2-pyridone-5-carboxamide	0	bp	xC13			0.08	0.11	95907	569	1.16716	0.0184727	Double-charge	neg	18	69148.4	64882.8	84654.6	67064.4	82981.9	77459.1	84668.9	76743	90954.5	87947.2	95906.9	84554.5	80112.1	75516.7	90708.8	80656.5	78930.7	79273.1	569	bp	0.960753	1	95906.9	n3412	1	76:100_63:55	1.34985	0.224097	n1524
74.0421	6.42639	CAC'SCC'SAC		0	bp	xMSnoise			0.33	0.48	95520	570	0.936479	0.731749			18	83082.8	66216.9	85868	36766.9	42858.8	70972.4	44771.1	40144.9	43720.7	72141.5	73759.6	86723.7	39163.8	95519.7	44411	33451.2	40245.7	86305.5	570	bp	0.954058	1	95519.7	n3414	1	74:100	0.0207158	0.108452	n22
164.985	21.6188	CAC'SCC'SAC		0	bp				0.14	0.18	94917	571	1.01455	0.876582			18	85011.2	60290.4	94916.7	84924.1	72912.9	63674.2	85281.2	76907	78648.7	91021.9	59813.8	76777.1	73052.9	73887.1	87947.9	65468.3	78320.8	84009.8	571	bp	0.805349	1	94916.7	n3415	1	165:100	0.00424412	0.0284803
166.071	7.56248	CAC'SCC'SAC	1-Dehydro-9-fluoro-11-oxotestololactone	0	bp	xNH3			0.06	0.36	94546	572	1.13217	0.408801	Double-charge	neg	18	31931.6	48735.6	82119.7	88284.7	94545.8	89055.2	82545.8	76698.1	82941.6	79659.9	90578.8	79699.1	84952	91574	82359.7	87831.4	84929.5	77500.6	572	bp	0.957464	1	94545.8	n3416	1	166:100	0.133805	0.651354	n263
116.053	7.18111	CAC'SCC'SAC	gamma-Glutamyl-gamma-aminobutyraye	0	bp	xMSnoise			0.13	0.41	94404	573	0.981902	0.801383	Double-charge	neg	18	70114.3	78779.8	70181.8	75684.3	94404.1	75186.5	91412	64010.2	71352.3	82409.8	76525.4	70237.3	78949	53987	73822.2	80318.5	79002	14957.4	573	bp	0.941955	1	94404.1	n3417	1	116:100	0.0111274	0.351666	n1823
70.0108	5.50501	CAC'SCC'SAC		0	bp				0.24	0.43	92432	574	1.07171	0.735263			18	37122.2	40635.7	42383	92432.2	87325.2	49084.9	78605.9	62644	35032	64020.1	59558	74148.5	69650	75582.8	61257.9	34945.9	84484.9	79436.8	574	bp	0.847676	1	92432.2	n3418	1	70:100	0.0203867	1
96.0042	22.8445	CAC'SCC'SAC		0	bp				0.16	0.2	92178	575	0.969385	0.771079			18	78221.5	57221.4	92177.6	73027.3	69317.2	54623.7	87620.9	59357.3	71304.6	69578.5	56421.1	67307.5	63567.3	72083.8	84161.8	58978.2	65142	80236.6	575	bp	0.80918	1	92177.6	n3419	1	96:100	0.0149404	0.149826
357.282	14.2199	CAC'SCC'SAC		0	bp			x-H2O	0.15	0.15	92148	576	0.97152	0.687941			18	73148.8	72332.1	86527	76236.7	87410.6	78368.5	91738.6	73354.8	68364.2	90255.7	64384	72426.2	87775.6	64367	73979.4	78254	90071.2	92148	576	bp	0.885764	1	92148	n3420	1	357:100_339:86	0.0289404	1
69.9564	5.86788	CAC'SCC'SAC		0	bp	xMSnoise			0.39	0.39	91321	577	0.896482	0.508666			18	73530.2	67723	75957.6	86691.2	85128	84181.8	91321.1	76781.8	78234.4	78197.6	83732.5	15958.5	83630	31064	77456.7	81016.5	76312.6	61031	577	bp	0.962192	1	91321.1	n3422	1	70:100	0.0826701	0.923703	n1830
57.0157	5.50349	CAC'SCC'SAC	[FA oxo(5:0)] 3-oxo-4-pentenoic acid	0	bp	x-NH3		xCl	0.29	0.44	91293	578	1.14794	0.528358	Double-charge	neg	18	42016.4	37907.3	50905.3	86302.9	82805.8	29354	39177.1	52137.5	77350.9	60078.1	91292.9	57969.9	69771.1	85952.4	86072.1	74240.3	73551.7	78798.1	578	bp	0.923886	1	91292.9	n3423	1	57:100	0.0714354	1	n162
72.0808	9.52942	CAC'SCC'SAC		0	bp				0.08	0.36	91060	579	1.21499	0.213492			18	77830.2	86637.7	76546.8	71836.8	18579.9	74631.6	82125.3	73181.9	88801.7	91060.1	77046.3	81149.1	82021.5	79661.7	72760.1	71436	82823.4	75216	579	bp	0.961224	1	91060.1	n3424	1	72:100	0.325853	0.164787
168.055	8.8699	CAC'SCC'SAC	Cys-Gln-Ser	0	bp				0.3	0.3	91055	580	0.922963	0.536527	Double-charge	neg	18	68293.8	83889.7	72890.6	87303.7	73237.2	79251.2	81713.3	86487	91055.3	80469.4	44616.5	44712.7	59953.5	58294.9	56740.6	61798.3	60917.4	62936.6	580	bp	0.952455	1	91055.3	n3425	1	168:100	0.0713567	0.438851
223.081	6.74668	CAC'SCC'SAC		0	bp				0.1	0.1	89986	581	1.15033	0.0257876			18	64760.7	63696.5	65147	67698.7	71482.8	63313.6	75585.5	68433.7	76142.2	76957	68539.8	89986.2	62377.2	63034.5	64944.1	71430.4	72496.1	64212.4	581	bp	0.948499	1	89986.2	n3426	1	223:100_241:73	1.37811	0.0140928
153.003	7.51633	CAC'SCC'SAC		0	bp				0.43	0.43	89921	582	0.986358	0.951629			18	38116	59336.6	34829.8	45379.7	43611.2	78310.7	42784.9	42829.7	21118.3	55295.8	85982	47486.3	39181.6	23542	57198.2	89921.1	56029.7	62417.1	582	bp	0.944352	1	89921.1	n3428	1	153:100	0.000647027	0.366275
193.089	8.72865	CAC'SCC'SAC	2-Anthramine	0	bp				0.18	0.35	89583	583	1.06576	0.490079	H	neg	18	64412.8	58338.4	64814.2	76946.1	70518.1	58462.7	89583.3	64495.8	57428.3	81742.7	63544.9	62571.9	16190.6	51308	63610.8	56223	65557.1	59180.8	583	bp	0.957811	1	89583.3	n3429	1	193:100	0.0872997	0.0599297
164.985	19.9079	CAC'SCC'SAC		0	bp				0.12	0.12	89337	584	1.09235	0.231326			18	82480.9	65307.2	81431.9	74148.5	74940.2	60222	89336.6	87192.8	80082.4	81810.9	62484.2	78121.5	74540.5	75831.5	81828.4	73269.1	69265.1	83425.1	584	bp	0.803655	1	89336.6	n3430	1	165:100	0.270901	0.026806
360.028	22.9894	CAC'SCC'SAC		0	bp				0.06	0.06	88487	585	1.03155	0.325658			18	80875.9	75085.2	80967	75827.5	74829.4	76026.2	84550.8	73719.3	82947	84792.1	75827.5	76401	86308.2	82469.5	79449.5	83252.5	82532.4	88487.2	585	bp	0.808601	1	88487.2	n3431	1	360:100	0.182651	1
131.089	17.0122	CAC'SCC'SAC		0	bp				0.12	0.15	87741	586	1.01319	0.87094			18	86601.8	60910.6	72227.3	64925.4	86040.8	67388.7	87741.3	72574.4	69580.7	79801.3	61541.1	72634.5	79051.1	66554.4	79814.3	65402.2	79273	78503.5	586	bp	0.930533	1	87741.3	n3432	1	131:100	0.00463993	0.0283459
360.028	19.4326	CAC'SCC'SAC		0	bp				0.09	0.09	87431	587	0.970133	0.464044			18	81612	75535.3	81608.3	74732.6	82751.7	79143.4	80292.5	79156.9	87431	69255.4	72703.8	72345.5	72143.7	82866.1	75766.1	73481	75049.1	80229.4	587	bp	0.845995	1	87431	n3433	1	360:100	0.0993198	0.988066
119.049	16.6156	CAC'SCC'SAC	HEPES	0	bp				0.2	0.39	84752	588	0.793144	0.267672	Double-charge	neg	18	36917.5	57512.6	84752.5	59885	30905.3	39666.3	53206.6	45580.1	40058.3	30871.2	32479.5	43392.6	37389.8	46539.1	22873.2	57326.5	36233.3	39960.7	588	bp	0.958274	1	84752.5	n3434	1	119:100	0.243427	0.037915
107.052	10.6606	CAC'SCC'SAC		0	bp			x-H2O	0.28	0.28	83830	589	1.20359	0.208086			18	51973.2	52519.6	39053.3	53354.4	52416.5	58807.5	40731.7	71506.7	83830.2	71286.3	60291	43209.4	54518.5	42652.3	40281.2	40548.3	47602.9	40936	589	bp	0.931558	1	83830.2	n3435	1	107:100	0.32629	0.116219
83.0811	12.7224	CAC'SCC'SAC		0	bp	xC13			0.3	0.3	83770	590	1.11993	0.47516			18	49540	53369.6	60035.4	75000.9	56312	42165.9	83770.1	69974.8	52436.6	51061.8	82633.5	36893	43796.3	69374	66017.4	61531.1	66476.7	74656.2	590	bp	0.928764	1	83770.1	n3436	1	83:100	0.0934854	0.273245	n1114
170.063	7.9209	CAC'SCC'SAC		0	bp				0.06	0.1	83751	591	0.971292	0.571463			18	72241.6	68143	63349.9	69555.2	83750.8	65609.5	68422.9	60969.7	71356.5	73720.1	68483.9	67563.3	70932.8	56130.4	53422.6	66104.1	63198.6	60031.9	591	bp	0.966937	1	83750.8	n3437	1	170:100_96:62_129:44_143:40	0.057919	0.10521
89.0417	5.63846	CAC'SCC'SAC		0	bp				0.15	0.15	83559	592	1.208	0.0349644			18	60480	54458.8	56607.4	62338.8	54411.7	60892.1	60607.4	58630.2	79476	64694.3	74851.9	83559	59313.1	44653.8	54608.1	52425.5	64881.1	58562.1	592	bp	0.914113	1	83559	n3441	1	89:100	1.21554	0.0179375
135.063	7.70969	CAC'SCC'SAC	[Fv trimethyl(5:1/2:0)] 4-Hydrocinnamoyl-2,2,5-trimethyl-4-cyclopentene-1,3-dione	0	bp				0.31	0.31	83488	593	1.37768	0.0910005	Double-charge	neg	18	48515.6	58387.4	53268.2	51268.5	43877	33859.5	26979.4	83487.9	76719.3	81173	66858.2	63175	46866.1	37346	46350.9	36424.1	38010.9	35301.8	593	bp	0.945625	1	83487.9	n3442	1	135:100	0.651055	1
105.034	13.2846	CAC'SCC'SAC		0	bp				0.28	0.28	83240	594	0.906868	0.457762			18	66199.4	56855.6	76254.8	58619.8	50047	62521.5	83239.7	53771.4	39223.1	48531.2	64076	47151.4	37420.8	38952.5	34527.2	44529.5	44196.6	64667	594	bp	0.917072	1	83239.7	n3443	1	105:100	0.101497	0.21599
129.073	18.1662	CAC'SCC'SAC		0	bp				0.23	0.34	83153	595	1.36922	0.0785516			18	33225.2	49794.7	52419.9	42094	24528.1	22653.5	62266.4	55457	47410.4	43402.2	34245.4	64903.8	47400.8	59541.5	50415.5	57028.6	54064.8	83152.6	595	bp	0.93304	1	83152.6	n3444	1	129:100_145:73_329:53_159:41	0.640486	0.0455538
169.052	6.45082	CAC'SCC'SAC		0	bp				0.18	0.18	82140	596	0.835632	0.118395			18	63280	82140.3	60424.8	71262.8	47371.1	70943	58698.2	70160.6	52323.7	50214.2	58695.8	40334.7	61379.1	45447.4	56695.8	70334.4	62609.3	50201.6	596	bp	0.960701	1	82140.3	n3448	1	169:100	0.48877	0.484585
97.0969	5.73794	CAC'SCC'SAC		0	bp	xMSnoise			0.07	0.2	82113	597	1.27218	0.0192969			18	78674.6	49840.6	51337.9	48280.4	62834.3	66739.2	78458.2	82112.7	71124.5	78063.1	68592	76715.5	78765.6	73490	54534.6	65320.2	72608.6	57775.8	597	bp	0.943141	1	82112.7	n3449	1	97:100	1.56059	0.777563	n1855
201.154	6.62217	CAC'SCC'SAC		0	bp				0.12	0.14	80545	598	1.05393	0.4951			18	60575.7	56163.2	68461.8	57010.8	80310.3	68692.1	75785.5	59264.2	80545.1	63798.4	67844.5	65072.4	61611	54272.5	60620.4	55405	62678.5	57012.6	598	bp	0.877475	1	80545.1	n3450	1	201:100	0.0836747	1
113.071	9.85803	CAC'SCC'SAC		0	bp				0.11	0.14	80361	599	1.05862	0.444233			18	58341.6	65458.8	72235.8	55489	78919.8	60300.8	80360.7	65136.8	64775	71125.2	59001.9	73251.8	63514.6	57394.5	57739.4	60167.8	65855.1	67871.5	599	bp	0.934115	1	80360.7	n3451	1	113:100_111:65_258:58	0.105997	1
84.0808	9.37478	CAC'SCC'SAC		0	bp				0.32	0.32	80167	600	0.716251	0.034141			18	60932	55357.3	80167.3	63380.7	61297.7	50871.9	70502.4	43447.3	34385.9	39235.8	31277.7	47601.2	53943.1	65538.4	68869.1	48909.6	61683.7	70338.9	600	bp	0.903439	1	80167.3	n3454	1	84:100	1.03639	0.163793
207.102	14.1637	CAC'SCC'SAC	Magnoshinin	0	bp				0.13	0.19	80112	601	1.11021	0.283071	Double-charge	neg	18	79435.3	65400.5	59711.8	63333.9	70280.9	43329.6	75148.7	75071.8	77115.6	77427.1	63167.9	55603.6	67621.1	63996	71834.8	66115.5	80111.7	71309.9	601	bp	0.948428	1	80111.7	n3455	1	207:100	0.216378	0.815165
217.107	17.3167	CAC'SCC'SAC		0	bp				0.14	0.27	79595	602	0.74592	0.0751428			18	38815.6	65690.3	79594.6	56979.9	54766.5	40662	48946.8	46798.5	32565.1	41472.7	39263.5	41962.4	45323.1	46234.4	56055.9	53375.7	50469.7	53273	602	bp	0.946374	1	79594.6	n3456	1	217:100	0.751244	0.00233821
184.079	8.59026	CAC'SCC'SAC		0	bp				0.13	0.13	79569	603	0.947097	0.392284			18	63783.2	65777.3	66437.8	75138.7	76097.1	73299.8	79568.8	62749.1	61403.8	73647.5	64256.9	56660.3	68312.5	60442	60764.7	65199.1	71518.9	59970.3	603	bp	0.939213	1	79568.8	n3457	1	184:100_202:55	0.135515	1
146.082	9.17936	CAC'SCC'SAC		0	bp				0.17	0.17	79235	604	1.06492	0.45206			18	59119.7	56453.4	69483.2	63940.2	71031	59831.3	76483.6	54472	79234.8	61715.8	56127.2	76486	58287.6	71505.6	54778.3	47125	60434.1	53355.3	604	bp	0.920103	1	79234.8	n3459	1	146:100	0.104737	0.0155351
106.068	7.17863	CAC'SCC'SAC		0	bp				0.25	0.25	79092	605	1.18677	0.230194			18	40339.9	51116.9	60959.3	55761.9	37222.6	48686.9	56067.2	53803.5	38612.1	71552.9	79091.9	49886.1	52101.3	41357.1	35165.7	55783.2	43953.5	34525	605	bp	0.957214	1	79091.9	n3460	1	106:100	0.279624	0.134177
563.145	23.6131	CAC'SCC'SAC		0	bp				0.1	0.14	77603	606	1.0479	0.36598			18	73690.9	60165.4	65242.2	66166.9	65601.5	64174.3	63154	77602.6	76907.1	68550.4	65739.3	62009.6	59751.7	49904.9	68874.1	56259.8	64467.4	74899.2	606	bp	0.810177	1	77602.6	n3461	1	563:100	0.151824	1
236.096	16.54	CAC'SCC	Asn-Asp-Gln-Pro	0	bp				0.36	0.36	77380	607	0.797758	0.174948	Double-charge	neg	12	67357.6	59760.4	58118.1	77379.5	50522.2	52406.7	73546.5	41343.3	25512.8	59959.6	35742.9	55511	0	0	0	0	0	0	607	bp	0.884145	1	77379.5	n3462	1	236:100	0.369877	0.498692
237.097	5.83789	CAC'SCC'SAC		0	bp				0.14	0.14	77146	608	0.990882	0.908778			18	57156.3	53307.9	69359.6	60816.4	74059.6	56385	77145.8	57732.4	53025	58576.6	57554	63667.6	64751.8	50464.1	65702.6	62318.7	61321.7	61654.3	608	bp	0.899798	1	77145.8	n3463	1	237:100_108:86_78:52_140:44_95:43_123:37	0.00230188	1
136.112	15.3105	CAC'SCC'SAC		0	bp				0.28	0.39	76958	609	1.04871	0.786577			18	50377.4	24058.1	28369.2	24153.7	39763.7	42504	53114	31237.3	38469.6	22022.4	35942.9	38631.9	76958.2	34120.6	29084.2	61235.4	45435.9	37258.7	609	bp	0.957623	1	76958.2	n3469	1	136:100_122:89_150:47_178:27_164:27	0.012896	0.75714
324.987	9.01338	CAC'SCC'SAC		0	bp				0.12	0.12	76831	610	1.02018	0.735811			18	62585.7	63435	71925.2	67651.5	61647.9	57367.7	58146.3	58993.9	67073.1	76831.2	60261.5	71067.9	57456.6	73147.9	64548.6	68088.7	68406.4	73311.9	610	bp	0.934705	1	76831.2	n3474	1	325:100_429:83_360:52_343:40	0.0202276	1
79.0011	6.99812	CAC'SCC'SAC		0	bp				0.19	0.26	76701	611	0.908625	0.492251			18	46138.4	40045.5	45220.3	52906.7	76700.9	45421.4	54706.2	45764.5	41255.2	39460.3	59720.3	37526.3	63569.5	67662.8	66943.5	60948.8	71531.8	66117.4	611	bp	0.956389	1	76700.9	n3478	1	79:100	0.0855734	0.313979
563.145	21.6181	CAC'SCC'SAC		0	bp				0.08	0.15	76576	612	0.993212	0.863701			18	70141.8	63723.4	68937.2	66005.5	64462	60723.3	68812.5	65806.2	72588.2	58031.6	62150.4	63929.8	73079	56370.7	72436.3	52838	66379.5	76576.5	612	bp	0.805753	1	76576.5	n3479	1	563:100	0.00520643	0.986766
86.0601	7.41141	CAC'SCC'SAC		0	bp			x-H2O	0.14	0.27	76334	613	1.18866	0.179777			18	40324.7	50365.7	43208.8	41604.1	76334.1	48710.8	65774.8	46963.5	68172.6	60455.4	63683.9	52198.4	56653.6	41892.9	35989.7	50481.7	47817.6	39261	613	bp	0.975555	1	76334.1	n3480	1	86:100_58:56	0.357521	1
158.1	10.2087	CAC'SCC'SAC		0	bp				0.46	0.74	75872	614	0.625568	0.0253319			18	67748	51169.3	51290	58654.4	75872.2	70680	16193.8	61349.6	39220.6	35252.7	58707.8	24122.5	20651.1	8550.13	10529.7	62127.1	33097.9	24881.4	614	bp	0.931768	1	75872.2	n3482	1	158:100	1.25574	0.102504
143.089	10.5196	CAC'SCC'SAC		0	bp				0.16	0.31	75841	615	1.25167	0.130607			18	36653.5	52304.2	35050.5	40295.7	74856.5	52303.3	63813.6	47084.5	61829.6	75840.6	63593.2	52653.9	58696	36473.1	35639.3	42456.2	43874.4	32405.1	615	bp	0.930991	1	75840.6	n3483	1	143:100	0.463939	1
170.1	5.72973	CAC'SCC'SAC		0	bp				0.17	0.17	75720	616	0.883489	0.138289			18	66586.8	62550.3	74039.4	65660.1	67752.2	57693.3	75720.4	50753.8	47246.5	61030.9	57618.8	55973.4	54479.2	63874.3	60157.3	56146.2	63016.8	66189.6	616	bp	0.928081	1	75720.4	n3484	1	170:100_216:84_108:74	0.45502	0.0766795
137.009	8.60424	CAC'SCC'SAC		0	bp				0.16	0.16	74487	617	0.818435	0.0167378			18	68695.8	63094.3	63735.1	68696.2	73775.5	74487.4	48062.5	47064.4	58738.6	71442.7	55213.5	57070.1	61490.2	47616.3	61410.4	54268.3	71418	63988.7	617	bp	0.957983	1	74487.4	n3487	1	137:100	1.54113	0.0573086
283.153	12.3103	CAC'SCC'SAC	Ala-Pro-Pro	0	bp				0.28	0.28	74034	618	0.804464	0.0958028	H	neg	18	66713.3	70504.5	59279.1	74033.8	72475.6	55256.5	51464.4	66080.9	29850.5	72181	47803.4	53007.9	62039.1	44070.5	54496.7	55109.2	60169.9	43993.8	618	bp	0.886957	1	74033.8	n3488	1	283:100	0.60581	0.0966289
124.112	5.79759	CAC'SCC'SAC		0	bp				0.12	0.12	73806	619	1.09937	0.219491			18	64609.6	51043.6	64058.1	61887.1	60193.9	47240.8	73805.8	68657.6	67587.5	59602.4	51031.9	63030.6	56006.7	63231	63822.7	55296.8	63004.6	63140.5	619	bp	0.886215	1	73805.8	n3489	1	124:100	0.286352	0.142232
52.6126	13.3289	CAC'SCC'SAC		0	bp				0.29	0.29	73667	620	1.11802	0.474378			18	55997.7	64300.6	43507.6	49074.7	40517.9	36700.8	72137.7	40351.2	49560.6	51517	37104.7	73666.9	32909.8	52295.9	42018.5	58855.4	44378.7	38478.5	620	bp	0.905649	1	73666.9	n3490	1	53:100	0.0931831	1
223.081	12.6517	CAC'SCC'SAC		0	bp				0.28	0.28	73570	621	1.13355	0.436002			18	67361.8	48688.8	35142.5	36304.6	47348.2	53112.3	43347.6	38737.9	71344.5	73570.4	42912.6	56501.5	36159.5	35238.7	68911.9	43549.3	53189.3	39482.7	621	bp	0.917334	1	73570.4	n3491	1	223:100	0.110283	0.0115219
106.068	5.77316	CAC'SCC'SAC		0	bp				0.3	0.3	72723	622	0.921672	0.54798			18	50869.1	61811.8	64214.5	55901.6	72648.8	66289.4	68106.4	65609.2	23053.3	63972.3	65670.8	56205.8	62194.4	62214.7	68379	58498.6	72723.1	54886.8	622	bp	0.957921	1	72723.1	n3492	1	106:100	0.0664514	0.123373
52.1127	13.3294	CAC'SCC'SAC		0	bp				0.28	0.28	72290	623	1.17455	0.285175			18	41185.9	40895.4	38153.4	45062.7	53179	59991.8	54240.2	54272.7	72290.4	70198.3	33917.7	42155.3	62146.4	31748.3	56816.8	65150.7	43063	48301.5	623	bp	0.8753	1	72290.4	n3493	1	52:100	0.219189	1
83.0811	14.1626	CAC'SCC'SAC		0	bp	xC13			0.19	0.21	71521	624	0.960897	0.719268			18	48767.1	42804.8	54591.1	50866.4	71520.5	57864.6	57900.6	46301.7	59434.4	59802.3	55854.4	34357.2	42584.5	69536.3	55570.9	54804.4	71344.3	46838.4	624	bp	0.936732	1	71520.5	n3494	1	83:100	0.0227886	0.23329	n1288
131.068	5.75012	CAC'SCC'SAC		0	bp				0.42	0.42	71140	625	0.720633	0.0736764			18	62537.5	66648.2	60638	63805	71139.7	57444	29142.2	16573	55461.8	68912.1	51259.1	54086.8	26357.3	60937.5	54672.9	60588.4	62705.2	64411.7	625	bp	0.954435	1	71139.7	n3495	1	131:100	0.803195	1
112.12	10.4971	CAC'SCC'SAC		0	bp	xC13			0.4	0.4	70818	626	0.729158	0.0797898			18	48317.8	58218.1	46594.7	48914	63404.6	46929.7	58945.3	55649.3	32198.9	27639.3	22899.2	30441.5	44284.3	52125.8	52124.5	70817.7	62818.1	65378.3	626	bp	0.95534	1	70817.7	n3496	1	112:100	0.698614	0.252678	n1355
211.162	9.08736	CAC'SCC'SAC		0	bp				0.13	0.16	70590	627	0.879345	0.169886			18	50666	49550.6	61397.8	48481.9	70589.6	49552.6	57026.5	40323.1	48484.6	53461.5	43815.6	47282.3	50811.7	49490.6	49295.4	55744	62955.8	53601.5	627	bp	0.83806	1	70589.6	n3497	1	211:100	0.372381	1
345.046	21.0662	CAC'SCC'SAC		0	bp				0.12	0.12	70221	628	0.953399	0.487027			18	54762.3	52270.3	57789.7	60548.2	58855.7	70220.7	58998.5	49296.6	66024.1	50327.9	61948.2	51334	56950.6	50049.9	63017.1	53647.1	63222.7	53239.8	628	bp	0.884348	1	70220.7	n3498	1	345:100	0.0868891	1
116.065	10.3883	CAC'SCC'SAC		0	bp				0.11	0.11	69973	629	1.20047	0.0109321			18	52258.9	50437	57805.4	48664	51917	45077.9	69973.3	58421	64448.2	65123.3	57796	51775.6	52163.9	45572	50455	53155.2	52907.7	54262	629	bp	0.894038	1	69973.3	n3499	1	116:100	1.74056	1
117.037	15.1681	CAC'SCC'SAC	trihomocitrate	0	bp				0.17	0.17	69778	630	0.977734	0.778279	Double-charge	neg	18	62392.7	47731	54869.3	52466.1	58248.7	54870.4	69777.7	45110.1	55347.3	55662.4	45707.7	51612.3	53561	50324.3	58462.1	52920.7	55823.6	61469.2	630	bp	0.921643	1	69777.7	n3500	1	117:100	0.0141613	0.00546073
205.017	18.8394	CAC'SCC'SAC		0	bp				0.14	0.16	69527	631	1.00118	0.989459			18	69383.5	45898.2	68706.1	62756.3	56737.9	50925.9	59692.5	54620.2	67536.1	67903.7	46410.2	58662.2	62015	63700	69527.4	56584.7	58805.3	60822.2	631	bp	0.801108	1	69527.4	n3501	1	205:100	3.06196e-05	0.205638
92.0526	5.57024	CAC'SCC'SAC		0	bp				0.34	0.34	68955	632	1.12574	0.483552			18	44554.4	35738	48480.6	41382.8	39916.6	30109.4	36906.6	36195.9	59763.5	32270.8	36290.7	68954.8	33630.8	48888	38031.7	27894.6	43167.1	34826.8	632	bp	0.855695	1	68954.8	n3502	1	92:100	0.0915801	0.200274
272.111	8.17476	CAC'SCC'SAC		0	bp				0.11	0.11	67977	633	1.00507	0.925919			18	55305.1	62266.8	58041.7	51739.7	60557.7	62638.3	66313.7	50095.3	53051.4	58885.8	59726.2	64253.9	67976.8	52910.3	61262.6	59588	57703.7	57603	633	bp	0.846458	1	67976.8	n3503	1	272:100_98:96_83:63	0.00152536	1
164.959	8.71943	CAC'SCC'SAC		0	bp	x-H2O			0.24	0.24	67806	634	0.78906	0.0827394			18	61179.3	67805.8	53819.5	52286.2	56947.1	37517.7	63985.9	34369.8	40190.5	39720.5	44139.5	37633	31983.9	28532.6	44839.7	44816.5	46195.8	44410.9	634	bp	0.859093	1	67805.8	n3506	1	165:100	0.619593	1	n629
168.055	13.3252	CAC'SCC'SAC	Cys-Gln-Ser	0	bp				0.29	0.29	67307	635	1.06577	0.672684	Double-charge	neg	18	33245.3	54963.5	42567.5	32331	42527.1	44307.8	32411.4	67306.7	34687.3	48953.9	45592.9	37428.3	50502.1	55696.7	33518.5	36370	59771.9	45363.3	635	bp	0.929621	1	67306.7	n3507	1	168:100	0.0318888	0.324395
245.14	12.6538	CAC'SCC'SAC	Ile-Val-Pro-Tyr	0	bp				0.29	0.42	66766	636	0.811174	0.226418	Double-charge	neg	18	44760.1	61932.9	53286.6	47364.2	50376	24032.6	47353.9	28170.3	26802.8	54331.9	32420.7	39470.6	37394.7	21450.3	23695.9	66766.4	54377.5	49094.3	636	bp	0.831614	1	66766.4	n3508	1	245:100	0.277623	1
81.0574	10.433	CAC'SCC'SAC		0	bp				0.13	0.2	66710	637	1.01553	0.865909			18	43552.9	53048.9	45342.9	50368.6	66709.9	63678.1	58002.4	46951.1	66401.4	55000.3	50880	50476.1	53439.3	45669.2	48554.6	53458.8	28052.2	47914.9	637	bp	0.938299	1	66709.9	n3509	1	81:100	0.005027	1
345.046	23.4086	CAC'SCC'SAC		0	bp				0.05	0.09	66095	638	0.985912	0.749463			18	65705.5	55628.9	55553.8	66095.4	53821.4	60636.1	56134.7	55437.2	62103.4	58612.1	62769.1	57348.9	57658.2	59962.8	62954.5	55891.2	63863.2	56463.7	638	bp	0.835429	1	66095.4	n3510	1	345:100	0.0182243	0.941243
130.068	11.0741	CAC'SCC'SAC	Glu-Leu	0	bp				0.16	0.37	65923	639	0.600214	2.82272e-05	Double-charge	neg	18	34405.2	32896.4	29495.5	29816.6	29640	37031.3	24576.8	20117.4	15178.6	18627	19193.9	18318.6	51480.4	36021.9	29704.4	27676.1	32382.5	65922.7	639	bp	0.934182	1	65922.7	n3511	1	130:100	8.71538	0.0455659
341.018	14.2114	CAC'SCC'SAC		0	bp				0.17	0.17	65659	640	1.07679	0.43559			18	53835.3	49352.1	50532.8	40548.6	47566.9	36193.9	65658.6	44530.2	46625.2	42800.9	47215.5	52549.6	57941.6	51075.3	53088.4	46028.5	48621.1	50971.3	640	bp	0.92869	1	65658.6	n3512	1	341:100	0.110426	1
217.107	9.31606	CAC'SCC'SAC		0	bp				0.11	0.11	65650	641	0.991339	0.885017			18	53401.9	57301.8	54019	49279.3	62359.1	50313.3	51172.2	51224.6	52389	65650.4	55015.7	48393	58896.2	47428.9	46358.9	52549.9	52863.1	51330.9	641	bp	0.9199	1	65650.4	n3513	1	217:100	0.00367807	0.00192856
149.023	13.0281	CAC'SCC'SAC		0	bp				0.15	0.15	65493	642	1.42823	0.0024822			18	44001.9	31628.7	41164.5	38635.2	42573.2	38387.5	55675.9	47578	59700	65492.7	63563.9	45610.4	37594.9	34244.7	37771.8	38959.6	40523.6	38730.9	642	bp	0.929525	1	65492.7	n3514	1	149:100	3.26498	0.157646
153.021	8.58754	CAC'SCC'SAC		0	bp				0.15	0.15	65041	643	0.885753	0.143081			18	48936.3	52188.1	57700.4	65040.5	64777.5	60438	64801.4	46424.4	54336.6	42001.5	52061.5	49573.9	58213.2	41337.3	50065.8	57072.6	56113.3	50354.2	643	bp	0.957383	1	65040.5	n3515	1	153:100	0.422996	0.109948
202.099	12.6544	CAC'SCC'SAC	Tremetone	0	bp				0.28	0.31	64602	644	0.78623	0.124311	H	neg	18	58077.2	36913.9	64602.1	39358.9	49733.2	45505.1	47754.1	38922.8	40399.7	48574.4	18488.3	37162	26313	41700.6	23541.4	51770.1	44393.1	51721.8	644	bp	0.818076	1	64602.1	n3516	1	202:100	0.469194	1
132.047	5.52617	CAC'SCC'SAC		0	bp	xMSnoise			0.25	0.32	64338	645	1.39271	0.0440406			18	30734.7	28578.2	40957.4	23101.7	31823.3	32625.4	40042.6	41000.4	64338.1	42140.2	31040.9	43018.6	25538.1	50001.3	37701.5	24783.5	27289.8	47269.8	645	bp	0.887	1	64338.1	n3517	1	132:100	0.968856	0.0585437	n129
326.19	13.9324	CAC'SCC		0	bp				0.51	0.51	64198	646	0.575338	0.018974			12	36630.8	48253.9	35652	64198.3	50041.5	48495.6	46732.1	32664.1	5510.42	32760	21587.6	23722.8	0	0	0	0	0	0	646	bp	0.889353	1	64198.3	n3518	1	326:100_290:86	1.33886	1
98.0965	8.09023	CAC'SCC'SAC		0	bp	xACN			0.09	0.09	64155	647	0.906242	0.0343454			18	60663.7	57217.9	59043	57855.7	63418.4	58639.8	61738.2	51753.5	48841.7	56617.1	50339.1	54092.6	57583.6	52828.3	57946.8	53707.9	64155.2	55998.2	647	bp	0.970161	1	64155.2	n3520	1	98:100_170:53	1.13233	0.0553591	n1686
118.073	5.84781	CAC'SCC'SAC		0	bp				0.49	0.49	64056	648	0.695485	0.0812728			18	53581.9	53656.2	61814.6	60898.5	56219.7	50222.9	24379.7	15134.7	50000.3	64055.5	28010.8	52375.9	52335.2	43472.4	57514.4	50966.3	63848.5	51895.7	648	bp	0.927592	1	64055.5	n3522	1	118:100	0.753449	0.179333
110.021	9.92547	CAC'SCC'SAC		0	bp				0.11	0.11	63700	649	1.00192	0.974615			18	53139.4	47594.8	57170.1	57174.8	63699.7	58335.4	63463.3	51147.9	56042.3	53484.9	49939.3	63682.9	47596.5	50631.6	51126	51125.2	53065.5	50400.3	649	bp	0.911939	1	63699.7	n3523	1	110:100	0.0001775	0.0984223
70.0652	7.29343	CAC'SCC'SAC		0	bp				0.13	0.13	62832	650	1.09689	0.228579			18	49977.2	48142.4	44569	43958.8	56367	42065	56910.4	44488.1	62832.3	48900.5	45961.7	53607.1	51236.8	43112.4	41233.5	47153.7	38231.1	48390.8	650	bp	0.920006	1	62832.3	n3524	1	70:100	0.27717	0.0521928
179.055	10.0578	CAC'SCC'SAC	melibionate	0	bp				0.19	0.79	62669	651	2.68351	0.000908534	Double-charge	neg	18	10547.2	41539.8	11911.5	11239.2	17219.9	11979.6	62668.9	44049.8	38729.9	49603.6	44750.5	40455.5	11270.6	10553.1	9565.75	13309.9	41843.2	9871.37	651	bp	0.938439	1	62668.9	n3525	1	179:100	3.88916	1
211.008	6.0612	CAC'SCC'SAC		0	bp				0.29	0.29	61834	652	2.21759	0.00528481			18	20610.3	17343.3	25804.9	19733.5	22095.6	18841.6	58314.9	25681	36399.4	45346.7	61834.3	48357.1	21289.6	23735.2	22031.4	21082.2	21292.1	20806.1	652	bp	0.863105	1	61834.3	n3526	1	211:100	3.33103	0.00774372
148.069	14.9778	CAC'SCC'SAC		0	bp	xC13			0.12	0.14	60640	653	1.16513	0.0655797			18	34473.2	48480.3	52989.1	47120	45672.3	42037.2	55532.1	60639.9	45391.8	57558.1	47667.6	48694.5	53041.2	41731.3	44864.9	43898.9	48688.5	38806.9	653	bp	0.949363	1	60639.9	n3527	1	148:100	0.712429	0.0171592	n1860
53.9384	23.0626	CAC'SCC'SAC		0	bp				0.09	0.11	59555	654	1.05592	0.375784			18	56600.5	45094.2	58836.6	50489.5	51042.4	44511	57227.1	52844.4	59004.1	54810.5	45265.6	54566.1	50970.5	55353.8	59555.1	50177.4	51132.8	58224.6	654	bp	0.8079	1	59555.1	n3528	1	54:100	0.143722	0.0398378
142.068	10.357	CAC'SCC'SAC		0	bp				0.16	0.42	59513	655	1.05415	0.778398			18	27433.6	36636	21783.7	26366	59512.8	54305.2	35253.4	47343.5	46038.7	42087.6	30641.2	36912	32441.6	32540.5	41401	50794.5	44637.8	51141.5	655	bp	0.927466	1	59512.8	n3529	1	142:100	0.0143111	0.0515967
82.0733	14.2097	CAC'SCC'SAC		0	bp	xC13			0.18	0.18	59108	656	1.01436	0.880294			18	56582.9	41869.9	44645.5	43646.2	51474.5	39163.2	59107.6	48732.7	45295	50935.3	42655	34639.6	52458.6	47728.2	40700.4	41983.2	53268.2	44569.1	656	bp	0.920574	1	59107.6	n3530	1	82:100	0.00398876	0.340388	n1293
97.0968	12.7234	CAC'SCC'SAC		0	bp	xC13			0.18	0.21	58833	657	1.16846	0.192492			18	38362.4	42707.6	40384.2	35322.2	57884.7	34231.1	49568.5	58832.5	56973.5	40154.2	48129.3	37161.2	43355	44116.7	42299.8	57311.5	55772.5	57945.5	657	bp	0.924574	1	58832.5	n3531	1	97:100	0.325507	0.557115	n1119
98.0601	8.99575	CAC'SCC'SAC		0	bp				0.11	0.14	58648	658	1.06799	0.390877			18	45163.2	45818.9	39684.1	44138.7	58647.7	42701.9	58424.4	41935	47824.3	51376.9	48010.1	47360.9	45028.6	32795.2	41910.6	48979.8	49283.8	46605.4	658	bp	0.94068	1	58647.7	n3532	1	98:100	0.134451	0.0938637
148.078	12.6534	CAC'SCC'SAC		0	bp	xMSnoise			0.34	0.34	58447	659	0.762781	0.0786135			18	50591.8	51802.2	57438.4	45099.2	58447.3	43974.1	49033.8	22411.8	42668.4	55939	25259.7	39130.4	45114.5	42401.1	52180.7	52421.8	45771.1	57550.6	659	bp	0.907304	1	58447.3	n3533	1	148:100	0.705431	0.0416231	n763
108.056	12.6517	CAC'SCC'SAC	gamma-Glutamyl-gamma-aminobutyraldehyde	0	bp				0.25	0.26	57981	660	0.808904	0.121342	Double-charge	neg	18	45469.9	33687.3	54553.7	38429.9	50758.1	55078.8	32455.2	41744.6	54529.9	30081.1	31500.7	34545.9	41183.7	57981.2	45266.5	23900.6	45691.9	47477.1	660	bp	0.900213	1	57981.2	n3534	1	108:100	0.477941	1
88.951	23.6002	CAC'SCC'SAC		0	bp				0.1	0.1	57889	661	1.02478	0.649968			18	51083	47505.6	57357.2	47758.1	51067.9	45528.9	56825.7	52830.3	54423.8	52502.9	42993.9	48166.2	47247.3	55905.4	57889	50559.6	47184.2	53770	661	bp	0.821382	1	57889	n3535	1	89:100	0.0365324	0.343115
116.053	12.3711	CAC'SCC'SAC	N2-Succinyl-L-ornithine	0	bp				0.24	0.28	57816	662	18.7929	0.000215913	Double-charge	neg	18	3684.71	2486.64	2026.99	2141.3	2136.19	2094.45	37927.8	54795.1	57816.1	29155.5	52410.9	41711.7	9515.07	6202.65	9946.85	10233.5	12938.1	14637.3	662	bp	0.901454	1	57816.1	n3536	1	116:100	14.8974	0.215371
72.0444	6.62919	CAC'SCC'SAC		0	bp				0.32	0.4	56866	663	1.11434	0.612141			18	42045.7	39736.2	39468.1	38211	56865.8	10414.7	15708.9	49692.6	44512.6	48759.3	52142.7	41850.9	50342.7	37580.5	44239.3	51116	46576.7	44642.6	663	bp	0.944442	1	56865.8	n3537	1	72:100	0.0456843	0.388974
107.073	7.37321	CAC'SCC'SAC		0	bp				0.06	0.17	56758	664	0.960014	0.611411			18	39590.3	43460.1	38004.8	39338	56757.9	52150.7	46844.1	39855	42004.7	45493	41043.8	43292.9	43718.1	44084	42986	46406.3	47624.8	44296.9	664	bp	0.915664	1	56757.9	n3538	1	107:100	0.0476961	1
265.02	14.9813	CAC'SCC'SAC		0	bp				0.07	0.13	56459	665	1.07621	0.248444			18	55186.5	43514.1	50442	49725	54203.8	39016.4	56459	51038.3	55770.1	53147.7	46102.7	51830.8	52676.6	49901.5	49579.5	42764	49376.5	46648.8	665	bp	0.868701	1	56459	n3539	1	265:100_179:72_85:54_68:44_114:41_113:26	0.257444	0.0098735
169.035	6.65088	CAC'SCC'SAC		0	bp				0.13	0.13	56072	666	0.828585	0.0173386			18	55573.9	55698.4	51087.9	56071.8	42238.4	54253.7	37217.6	45919.6	45720	38292.2	52193.1	41598.9	48442.6	41943.5	49948	44104.3	55051.1	42817	666	bp	0.919789	1	56071.8	n3545	1	169:100	1.35201	0.211664
70.0652	9.00378	CAC'SCC'SAC		0	bp				0.1	0.11	56067	667	1.05636	0.368145			18	43063.7	42186	48452.1	48311.2	56067.1	45595.4	53409.2	42163.3	48512.4	54587.2	47603.3	53387.3	43642.5	49888.6	41409.5	46400.8	46403.4	45579.2	667	bp	0.922417	1	56067.1	n3546	1	70:100_84:82_156:80_71:48	0.148092	0.0465733
159.084	5.54906	CAC'SCC'SAC		0	bp	xMSnoise			0.24	0.27	55076	668	1.00852	0.955063			18	42636	51827.2	29543.7	55075.9	36579.7	29222.1	27629	40969.4	53954.9	50811.4	36521.1	37084.8	40440.2	28680.5	30038.1	39351.1	33286.4	30333.5	668	bp	0.874604	1	55075.9	n3550	1	159:100	0.000556785	1	n125
102.967	23.4672	CAC'SCC'SAC		0	bp				0.13	0.18	54995	669	1.20791	0.057178			18	47079	34256.9	49905.7	35113.2	42644.4	33048	50769	48741.2	50335.3	54994.8	36706.1	50824.7	39906.3	46287.5	52836.7	42319.7	38814.1	47379.2	669	bp	0.858162	1	54994.8	n3551	1	103:100	0.773609	0.0764283
92.0527	6.23065	CAC'SCC'SAC		0	bp				0.4	0.4	54987	670	0.94911	0.805704			18	49299.8	54987.1	49343	41252.6	39067.8	18103.8	49518.3	20457.5	50095.1	17960.5	49229.1	51966.3	37117.9	48159.1	52058.7	40679	45223.6	42226.7	670	bp	0.917656	1	54987.1	n3552	1	92:100	0.0106563	0.159705
131.089	17.8475	CAC'SCC'SAC		0	bp				0.11	0.11	54917	671	1.04935	0.459436			18	44210.2	36353.6	49710.2	42125.9	49007.1	43269.1	54917.1	42429.7	45634.9	42189.3	43692.4	48874.4	50634.9	40870.2	45357.1	40959.6	43807.4	43721.5	671	bp	0.94758	1	54917.1	n3553	1	131:100	0.098666	0.0177417
141.073	5.74009	CAC'SCC'SAC	[PR] Artemisin	0	bp				0.1	0.1	54913	672	0.898043	0.0557161	Double-charge	neg	18	54714	49263.6	50319.2	44515.6	52267.3	46572.4	47442.7	45812	40541.1	51080.1	39985.7	42442.7	46865.1	43131.4	47417.6	46099.4	46724.5	54913.4	672	bp	0.938638	1	54913.4	n3554	1	141:100_121:37	0.785421	1
137.009	7.01969	CAC'SCC'SAC		0	bp				0.18	0.18	54828	673	1.15292	0.163721			18	36452.8	43596.8	36903.2	41595.3	49314.6	36392.4	37229.4	36867.8	53547	54449.6	54828.1	44683.6	46395.9	36190.9	28295.2	42173	38136.4	33325.1	673	bp	0.937335	1	54828.1	n3556	1	137:100	0.389449	0.0421834
116.053	7.67765	CAC'SCC'SAC	N2-Succinyl-L-ornithine	0	bp				0.2	0.2	54187	674	0.954597	0.61291	Double-charge	neg	18	40481.8	43423.2	51170.8	45569.4	47889.7	44262.3	54187.1	37130.2	35079	54071.9	43385.8	36557.3	37476.2	43158.9	42049.2	39944	39420.8	46772.3	674	bp	0.927855	1	54187.1	n3557	1	116:100	0.0468775	0.201853
241.048	7.90061	CAC'SAC		0	bp				0.9	0.9	53872	675	1.0696	0.877223			18	21497.1	17474.5	27494.7	26101.1	9826.41	7460.19	11286.9	23034.5	53872.2	8451.74	8659.81	12195.1	15695.2	12447	10263.8	8863.93	15391.7	16821.8	675	bp	0.966943	1	53872.2	n3558	1	241:100	0.00427397	1
99.1168	17.3379	CAC'SCC'SAC		0	bp				0.15	0.15	53709	676	1.0596	0.499634			18	47450.9	39662.8	52438	45081.1	39263.8	37146	53709.4	42806.1	50369.2	51819.6	36014.4	41880.9	51994.2	47192.4	40806.3	40971.4	40728.7	46172.8	676	bp	0.910305	1	53709.4	n3559	1	99:100_127:37	0.0819343	0.0245127
96.0444	5.71944	CAC'SCC'SAC		0	bp				0.03	0.09	53433	677	1.02482	0.416487			18	42710.8	49185.4	45350.5	44211.6	49103.2	49321.5	46560.9	47746.9	47442.8	49493.3	49688.4	45898.7	47599.4	42387.2	46004.7	48884.6	53433.1	42228.6	677	bp	0.92247	1	53433.1	n3561	1	96:100_166:53	0.123142	0.120627
152.156	6.53792	CAC'SCC'SAC		0	bp				0.18	0.18	52947	678	1.0929	0.391279			18	47880.9	29981.3	37328	35469.4	41472.9	36797	44347.6	39886.9	52947.3	35034.9	32306.7	45673.9	36924.9	43498.9	46646.9	34097.5	44623.3	42248.8	678	bp	0.898234	1	52947.3	n3563	1	152:100	0.13441	0.51945
265.02	14.1656	CAC'SCC'SAC		0	bp				0.19	0.19	52514	679	0.947971	0.54308			18	46912.1	42467.9	49521	42827.6	41082.9	41128.4	45104.2	52514.2	47090.4	39744.9	31021.6	34732.3	35673.9	47285.4	48579.5	44732.4	42324.7	46900.6	679	bp	0.897745	1	52514.2	n3564	1	265:100	0.0683085	0.0091836
72.0808	7.18604	CAC'SCC'SAC		0	bp	xMSnoise			0.12	0.12	52114	680	0.988468	0.867888			18	46879	38846.5	51336.5	42064	45917.8	37688.9	45025.7	44130.5	39749.2	38425.8	52113.9	40257.8	46798.9	46542.6	44444.8	40843.5	39624.1	41659.1	680	bp	0.946184	1	52113.9	n3565	1	72:100	0.00485487	0.0943083	n1979
102.967	20.7618	CAC'SCC'SAC		0	bp				0.11	0.19	52110	681	1.03858	0.669267			18	48567.5	30973.5	50260.8	45042.9	41851.7	35450.2	49626.4	39998.4	48454.1	42975.7	36924.9	43893.8	41330	48406.8	52110.5	29095	45850.9	50464.6	681	bp	0.834692	1	52110.5	n3566	1	103:100	0.0326061	0.072419
72.039	10.3073	CAC'SCC'SAC		0	bp				0.12	0.23	51375	682	0.828843	0.0798567			18	33703.2	44988.2	36319.9	33256.3	48867.9	49357.6	31568.8	34352.7	30554.4	41710.3	34135.7	31982.4	33634.4	25687.5	37217.3	51374.9	43776	41834.2	682	bp	0.937588	1	51374.9	n3567	1	72:100	0.678845	0.0282849
113.071	7.14327	CAC'SCC'SAC		0	bp				0.14	0.17	51056	683	0.935487	0.392093			18	44638.1	35032.2	37176.2	41149.9	47055.8	36803.4	39478.6	44309.8	31004.6	38936.4	40795.5	31727.9	40084.4	30492.7	39811.3	51056.3	38660.3	36038	683	bp	0.89341	1	51056.3	n3568	1	113:100	0.133448	0.635333
72.0808	8.89665	CAC'SCC'SAC		0	bp				0.11	0.18	50561	684	1.03842	0.581419			18	39137	37501.2	41292	37132.9	50561	38870.5	46655.9	36253.7	38298	47621.6	42584.1	42474.4	42675.6	24061.3	35739.6	42264.2	38522.2	37290.3	684	bp	0.959937	1	50561	n3569	1	72:100_129:77_86:33	0.0541515	0.0914979
166.172	6.8075	CAC'SCC'SAC		0	bp				0.09	0.28	50068	685	1.21195	0.0291644			18	41518.2	38699.3	35872.8	42028.7	34564.1	25703.3	45588.2	41992.7	50068.5	43809.4	37920.2	45294.9	24167.6	45932.4	29417.3	44048.8	25539.3	42796.7	685	bp	0.905817	1	50068.5	n3572	1	166:100	1.13054	0.729131
103.021	9.05197	CAC'SCC'SAC	2-Hydroxybutane-1,2,4-tricarboxylate	0	bp				0.31	0.31	49810	686	0.804748	0.130226	Double-charge	neg	18	37795.8	36282.9	37733.7	44196.4	49810.1	38328.8	48592.6	17591.2	28673.9	36725.6	33953.4	30940.7	41684.9	15962.1	31375.3	36993	36722.8	34410.2	686	bp	0.933267	1	49810.1	n3573	1	103:100	0.481492	0.306956
84.0808	5.9176	CAC'SCC'SAC		0	bp				0.12	0.16	49663	687	1.01592	0.817921			18	44139.6	34878.4	42758.9	43700.4	41275.5	34047.8	43408.4	38809.3	36695.3	37275.6	39023.9	49421.6	37072.4	46339.8	44180.4	33779.7	35962.1	49663	687	bp	0.85073	1	49663	n3574	1	84:100	0.00931397	0.101469
167.179	12.7228	CAC'SCC'SAC		0	bp				0.27	0.27	49340	688	1.03024	0.834139			18	41082	36385.1	27114.6	34890.5	32701.4	22960.9	49339.5	36294.4	30442.5	30776.4	32219	21962.6	31481	27192.4	26313.5	43732.4	47112.9	35952.9	688	bp	0.926956	1	49339.5	n3575	1	167:100	0.0077389	0.736517
56.0578	6.90328	CAC'SCC'SAC		0	bp				0.17	0.34	49286	689	0.962106	0.810161			18	37798.3	24483.6	49286.1	23489.6	27822.2	23503.7	29437.3	35979	21678	32643.1	27452.9	32130.4	35435.3	46953.3	45113.8	28777.7	30803.2	28337.4	689	bp	0.913789	1	49286.1	n3576	1	56:100	0.0103561	0.33941
373.09	9.76206	CAC'SCC'SAC		0	bp				0.36	0.4	49199	690	1.10469	0.593111			18	30317.5	26955.4	15743.1	27489.7	35047.3	24826.6	20043.1	29240.3	49198.9	29133.4	28743.3	20810.9	31317.1	10313.2	20917.3	40686.8	31785.5	23975.2	690	bp	0.957565	1	49198.9	n3577	1	373:100	0.0514669	1
96.0444	8.53207	CAC'SCC'SAC		0	bp				0.12	0.13	49133	691	0.954545	0.535355			18	42098.4	43560.8	42613.3	41217.4	46190.6	30694.3	31062.1	38454.3	43690.4	42147.9	42472.3	37348.8	49133.1	35339.8	42368.6	39490	41351.3	40112.2	691	bp	0.936141	1	49133.1	n3578	1	96:100_69:45	0.0687656	0.11092
157.092	11.0284	CAC'SCC'SAC		0	bp				0.35	0.6	48990	692	0.742107	0.363327			18	11081.2	17422.7	19100.3	48990.2	31961.4	14634.4	23882.8	10512.6	14986.4	25164.9	19587.9	12127.8	18047	16525.9	11821.4	25177.5	28873.6	21815.3	692	bp	0.959905	1	48990.2	n3580	1	157:100	0.158193	1
647.424	20.9054	CAC'SCC'SAC		0	bp				0.11	0.18	48813	693	0.926114	0.416575			18	32053	43816.3	31788	30419.2	40620.6	46043.8	41062	32227.7	36162.7	35385.1	33910.5	29388	48813.5	34362.9	38939.5	39411	40262.4	39742	693	bp	0.930732	1	48813.5	n3581	1	647:100	0.122315
158.063	6.22255	CAC'SCC'SAC		0	bp				0.17	0.27	48531	694	0.945459	0.627278			18	27826.5	38995.9	28784.4	36061.5	48530.8	39448.8	31872.7	28932.1	33128.4	41610.9	42589.9	29534.1	45168.1	26487.1	22837.7	42938.6	32690.9	29116.8	694	bp	0.949732	1	48530.8	n3582	1	158:100	0.0419693	0.203201
92.9922	12.6699	CAC'SCC'SAC		0	bp				0.22	0.24	47578	695	0.853038	0.187228			18	45426.8	35504.3	38959.2	31325.3	32859	47578.4	40413.4	28190.4	23674.6	41555.3	34884.7	28890.5	31038.5	22757.9	38483.9	40229.8	25227	25406.9	695	bp	0.875055	1	47578.4	n3583	1	93:100	0.334336	0.303474
246.116	12.7024	CAC'SCC'SAC	Ellipticine	0	bp				0.3	0.3	47340	696	0.709463	0.0464354	H	neg	18	30737.2	25610.7	28600	32875.2	38574.9	47340.3	23158	20806.9	38315	22167.7	18720.5	21376.6	29514.1	23754.8	28533.5	24354	38425.6	40733	696	bp	0.892399	1	47340.3	n3584	1	246:100	0.862515	1
191.143	10.4867	CAC'SCC'SAC		0	bp				0.11	0.13	47295	697	1.11699	0.13922			18	46190.4	36078.1	36498.9	31907	37126.6	36630.8	47295.4	42318	46224.2	37781.2	35043.4	42025.6	38799.9	39931.4	39647.9	41368.9	38012.1	36066	697	bp	0.952705	1	47295.4	n3585	1	191:100	0.430202	1
59.0313	10.3442	CAC'SCC'SAC	5-Hydroxypentanoate	0	bp				0.12	0.33	47143	698	0.842102	0.0115246	Double-charge	neg	18	43441.2	46651.1	43528.3	44572.4	42534	42702.6	44918.2	35978.6	30971.4	36040.3	37718.4	36207.7	39900.6	39322.4	47143.1	13318.7	42371.5	36805.3	698	bp	0.922623	1	47143.1	n3586	1	59:100	2.11129	0.0124078
138.988	5.63386	CAC'SCC'SAC		0	bp				0.3	0.32	46228	699	1.28166	0.132291			18	23364.1	28960.7	25261.2	23213	28043.4	28673.2	40078.3	28861.4	20291.6	46228.2	40138.4	26284.3	28993.5	12122.2	21445.3	34851.1	23424.4	22596.5	699	bp	0.861101	1	46228.2	n3587	1	139:100	0.513667	0.944662
96.057	14.2193	CAC'SCC'SAC		0	bp				0.17	0.17	46030	700	1.00679	0.935788			18	40641.6	31829.3	33270.5	35556.3	40450.4	35510.6	46029.5	32269.4	30299.5	41136.2	37613.2	31386.1	36842.4	28866.3	31770.4	34256	35689.1	41843.6	700	bp	0.908686	1	46029.5	n3588	1	96:100	0.00115152	1
99.1124	6.92495	CAC'SCC'SAC		0	bp				0.22	0.29	45150	701	0.875613	0.181504			18	39821.6	37820.9	44640	41265.5	44648.4	42739.1	44950.6	28002.3	40275.1	45150	33838.5	27506.1	38885.4	26158.7	21655.6	23450.9	21990.3	39150.4	701	bp	0.931781	1	45150	n3589	1	99:100	0.378315	0.113037
138.988	21.6141	CAC'SCC'SAC		0	bp				0.09	0.11	44907	702	0.928193	0.12066			18	37263.8	40961.5	40878.1	39511.3	39704.2	43446.9	34147.9	40722.2	40849.6	34995.8	33489.6	40200.2	43654.4	44906.6	40172.5	35100.1	33968.1	38092.4	702	bp	0.845675	1	44906.6	n3590	1	139:100	0.502545	0.917668
180.187	14.1628	CAC'SCC'SAC		0	bp				0.23	0.23	44640	703	1.1373	0.298629			18	35410.8	34900.9	31939.2	29373.3	26112.8	24521.3	44640.2	32743.3	39245.7	33014.6	36715.9	20923.6	24013.7	30664.6	30637.1	33112.3	41961.5	38236	703	bp	0.916714	1	44640.2	n3591	1	180:100	0.206318	0.052985
273.158	9.60038	CAC'SCC'SAC	Westiellamide	0	bp				0.12	0.3	44505	704	1.11445	0.312217	Double-charge	neg	18	34981	36488.8	35433	35772	17893.9	33789.8	36733.2	34248.8	35414.8	44504.7	31373.4	34328.9	37176.7	33733.4	12528.9	35409.6	32149.9	30485.5	704	bp	0.920645	1	44504.7	n3592	1	273:100	0.192669	1
172.042	7.02042	CAC'SCC'SAC		0	bp			x-H2O	0.12	0.21	43987	705	1.05812	0.573609			18	27517.2	32221.1	33286.2	43986.6	41206.7	26604.1	31809	31397.2	36076.2	41129.7	41130.6	35184.1	29679.2	26892.5	26745.8	36422.5	28587	32442.9	705	bp	0.93848	1	43986.6	n3593	1	172:100	0.0572323	1
107.052	11.2722	CAC'SCC'SAC		0	bp				0.16	0.38	43718	706	1.04991	0.688489			18	21136.6	40741	28515	39724.2	41572.2	42224	40731.7	40527	39524.6	25601.4	38982.4	39222.6	43221.3	38103.9	17657.6	43230.6	16769.2	43718.3	706	bp	0.912837	1	43718.3	n3594	1	107:100	0.0286412	0.0606089
259.142	9.12601	CAC'SCC'SAC	N-(3-oxooctanoyl)-L-homoserine	0	bp				0.08	0.13	42674	707	0.9049	0.147496	H	neg	18	31167.6	33470.8	34555.1	35533.9	42673.9	30624.3	35451.8	30308.2	33492.3	29171.5	29329.9	30488.5	29440.4	31378.7	27660.1	30419.6	32434.5	29476.7	707	bp	0.894105	1	42673.9	n3595	1	259:100_126:82_68:70	0.428152	1
88.951	8.62245	CAC'SCC'SAC		0	bp				0.26	0.48	42061	708	1.02074	0.928003			18	23584.9	30701.4	16674.7	14330.2	13585.2	42060.7	31265	23881.5	23408.3	30056.3	20899.3	14350.2	21719.8	23710.8	19687.1	32001.6	24703.2	27180.9	708	bp	0.91803	1	42060.7	n3598	1	89:100	0.00145124	0.249301
182.063	9.07348	CAC'SCC'SAC		0	bp				0.1	0.17	41823	709	1.24754	0.0173554			18	29896.7	31440.9	29063.9	25056.7	40871.4	30704.5	41823	31893.8	41730.4	41770	37781	38334.5	28167	27662.5	24071.8	28634	26189.2	22962.3	709	bp	0.892946	1	41823	n3599	1	182:100	1.39585	1
105.045	6.53816	CAC'SCC'SAC	Sinapyl alcohol	0	bp				0.08	0.08	41616	710	0.978096	0.60422	Double-charge	neg	18	34727.8	38385.2	37832.1	40049.4	37809.6	34156.7	41615.7	35321.1	33647.9	37109.1	36621.9	33761.3	35846.4	33933.1	33836.8	35044	35566.1	34733.7	710	bp	0.80668	1	41615.7	n3600	1	105:100	0.0479407	0.765831
72.0889	6.7958	CAC'SCC'SAC		0	bp				0.32	0.32	41214	711	1.17042	0.330361			18	27819.1	26638.4	24766.3	27605.9	22454	19293.7	22133.1	24328.6	41213.8	40316.9	21396.9	24508.4	22029.5	27199.6	24146.6	18881.7	21544.5	25789.4	711	bp	0.908947	1	41213.8	n3601	1	72:100	0.185358	0.0700008
150.128	7.27123	CAC'SCC'SAC		0	bp				0.19	0.19	41032	712	0.838454	0.143839			18	38878.8	23045.7	40172.7	41032.4	39325.5	33172.3	38271	26875.7	25494.9	35386.1	30592.9	24173	33885.7	37933.1	39312.8	26996.7	27001.8	36352.4	712	bp	0.95056	1	41032.4	n3602	1	150:100	0.421791	1
243.134	11.7075	CAC		0	bp				0.8	0.8	40830	713	0.277914	0.000108904			10	34612.1	33117.2	26060	40830	32297.9	30468.9	0	10549.3	15281.4	13989.2	15036.5	0	0	0	0	0	0	0	713	bp	0.863095	1	40830	n3603	1	243:100	7.3479	1
66.0664	12.6525	CAC'SCC'SAC		0	bp				0.29	0.29	40820	714	0.690042	0.0303992			18	27904.1	40819.8	22730.4	24495.3	34675.8	34451.2	33235.6	16350.9	17479.3	21157	18938.6	20549.3	28649.9	20173.9	23427.5	32753.1	27082.6	24170.5	714	bp	0.904797	1	40819.8	n3604	1	66:100	1.06369	1
66.042	6.24778	CAC'SCC'SAC		0	bp	x2+			0.38	0.38	40359	715	0.572698	0.00335391			18	36913.9	28177.7	40358.7	28251.7	30175.1	29944.5	15593.5	11730	16655.8	31521.2	15220.2	20280.5	21976.9	30670.1	27809.8	30005.8	16443.8	31902.1	715	bp	0.887855	1	40358.7	n3605	1	66:100	2.56897	1	n1512
58.0281	12.6529	CAC'SCC'SAC		0	bp	xMSnoise			0.34	0.37	40230	716	0.815647	0.220284			18	26638.2	21803.6	15373.6	19245.2	26585.2	19770.6	24633.5	20401.4	9279.99	21792.8	11910.8	17539.7	28375.7	14176.1	19506.5	40230	29342	19789	716	bp	0.888952	1	40230	n3606	1	58:100	0.28809	1	n1107
326.109	11.4441	SCC'SAC		0	bp				0.49	0.83	40021	717	1.99044	0.088869			16	0	3935.81	7362.79	6563.47	7563.31	0	6889.79	12235.8	2569.11	8625.16	6359.33	13928.6	31635.9	7247.07	20942.1	13263.7	34810.9	40021.3	717	bp	0.923789	1	40021.3	n3607	1	326:100	0.595079	1
56.0497	9.41136	CAC'SCC'SAC		0	bp				0.34	0.34	39570	718	0.941748	0.757353			18	38633.6	33307.1	20262.3	21351	22739	18527.6	39570.2	16988.8	23293	19942.7	26770	19237.2	27564.7	26415.2	27172.6	30769.5	27405.9	28787.6	718	bp	0.921366	1	39570.2	n3608	1	56:100	0.0168071	0.0228223
134.109	6.28631	CAC'SCC'SAC		0	bp				0.09	0.12	39185	719	0.874919	0.0524739			18	28070.8	33279.4	31889.3	29420.7	31531.3	24098.7	26668.7	25033.1	28579.5	22275.6	25085.9	28346.5	30759.8	31457.3	30014.4	28070.9	39185.3	31500.7	719	bp	0.814873	1	39185.3	n3609	1	134:100	0.82907	1
152.053	7.72275	CAC'SCC'SAC	indole-3-acetyl-glutamate	0	bp				0.15	0.41	39180	720	1.04335	0.645204	Double-charge	neg	18	39180.1	29051.2	32674.6	26073	31627.2	26828.5	34491.2	32565.3	36619.6	31378.9	22887.6	35529.9	35580	34111.7	13639	20135.9	20227.3	14934.8	720	bp	0.855066	1	39180.1	n3610	1	152:100	0.0375578	0.00357943
112.12	6.97308	CAC'SCC'SAC		0	bp				0.2	0.2	39001	721	0.999448	0.996273			18	39001.4	27780.3	27730.8	25922.8	32104	22319.4	26396.2	38026	27497.6	28499.1	21092.9	33250.6	35631.7	38896.9	31515.6	35810.5	31457.7	34796.4	721	bp	0.905739	1	39001.4	n3611	1	112:100	3.82202e-06	0.139155
62.9898	7.874	CAC'SCC'SAC		0	bp				0.43	0.46	38505	722	1.03676	0.881763			18	11418.9	28882.3	13694.9	23248.7	16454.4	30800	12416.5	22400.3	22401.4	38505.1	17150.1	16201.8	20360	17253.4	7212.77	25543.2	10793.7	10237.3	722	bp	0.88586	1	38505.1	n3612	1	63:100	0.00388312	0.052774
253.111	5.37652	CAC'SCC'SAC	Met-Pro-Pro-Tyr	0	bp				0.12	0.13	38278	723	1.01117	0.857229	Double-charge	neg	18	28653.1	32284.9	31343.2	32142.2	36420.3	35775.6	36470.4	31881.1	36507.9	28068.9	36531.2	29356.6	30882.2	25490.6	34358.3	38278.3	34914.6	32552.7	723	bp	0.886563	1	38278.3	n3613	1	253:100_191:96	0.00570378	1
141.035	5.46403	CAC'SCC'SAC		0	bp	xC13			0.15	0.19	38169	724	1.32382	0.0120596			18	25460.5	21920.3	22888	21074.4	27738.4	17297.8	32437.5	24566.6	35386.9	30999.8	32749.6	24401.4	28103.2	38168.8	35207.7	31876.1	28531.8	21684.4	724	bp	0.811567	1	38168.8	n3615	1	141:100	1.59522	1	n1528
172.147	6.10516	CAC'SCC'SAC		0	bp				0.09	0.16	37342	725	0.990471	0.902532			18	31811	27890.3	37342.4	29008.3	25136.7	24669.3	32203.1	28791.1	25538.7	26834.4	29089.3	31725.5	24284.4	33550.5	36261.1	30889	32534.2	34983.2	725	bp	0.848715	1	37342.4	n3616	1	172:100	0.00266704	1
156.068	10.8672	CAC'SCC'SAC	[Fv] Desmosdumotin C	0	bp				0.21	0.21	37130	726	1.17109	0.181397	Double-charge	neg	18	22705.2	24719.8	22265.3	24617.4	31152	22907.5	25912.1	21720.6	37129.6	34650.1	30790.6	23547.7	27550.6	21945.7	17316.8	25435.7	24700.2	20078.9	726	bp	0.96944	1	37129.6	n3617	1	156:100_155:97_129:42	0.360533	1
124.12	6.63139	CAC'SCC'SAC		0	bp				0.1	0.11	36741	727	1.02873	0.652635			18	33515.3	27292	28197.1	35065.7	34709.9	34575.9	34856.1	29379.6	36259.7	36740.6	28957	32717.5	29326.9	26223	28668.9	31722.2	31099.3	31417.2	727	bp	0.902201	1	36740.6	n3620	1	124:100	0.0358744	0.142277
178.965	14.1636	CAC'SCC'SAC		0	bp				0.08	0.14	36721	728	0.983836	0.807528			18	27703.3	28498.3	36721.3	27926.4	25091.7	28826.1	30560.7	29334	25385.1	26595.4	28582	31485	28066.5	34046.9	29219.6	31141	30516.1	27200.4	728	bp	0.930103	1	36721.3	n3621	1	179:100	0.0105605	0.00836426
165.092	8.43259	CAC'SCC'SAC	Gibberellin A15	0	bp	xNH3			0.23	0.35	36526	729	0.918136	0.523351	Double-charge	neg	18	22187.4	13617.1	23657.3	18207.1	17191.5	25138.7	16684.1	26274.2	19702.1	16262.5	16278.7	14973.9	26719.8	17816.4	36525.6	11882.4	23421.8	27271.5	729	bp	0.902412	1	36525.6	n3622	1	165:100	0.0729033	0.85383	n529
166.172	12.7227	CAC'SCC'SAC		0	bp	x2-mer			0.18	0.18	36056	730	0.955312	0.626769			18	31080.1	31928.6	32201.6	32608.6	28504.9	22443.9	35418.7	33330.3	29325.3	24399.2	26175.8	22129.7	25825.1	33723.2	28306.9	30513.8	27992.5	36056.5	730	bp	0.920257	1	36056.5	n3623	1	166:100	0.0421509	0.525077	n1108
92.9922	10.3595	CAC'SCC'SAC		0	bp				0.16	0.16	35763	731	0.883109	0.107293			18	26351	28340	29223.2	28990.8	30045.3	25116.5	30514.4	19520.1	26691	25417.2	21235.3	25043.2	35763.5	27774.9	26368.2	26768.7	33621.9	34408.8	731	bp	0.866992	1	35763.5	n3624	1	93:100	0.564017	0.228112
171.099	6.72788	CAC'SCC'SAC		0	bp				0.11	0.27	34702	732	1.13605	0.295373			18	17013.7	18614.4	21254.3	25549.4	34702.3	25558.2	30916.1	23340.7	28502	25709.7	28811.7	24825.3	26429	18783.8	23651.6	15231.2	32374.1	22797.4	732	bp	0.848426	1	34702.3	n3625	1	171:100	0.213565	1
74.0183	8.41336	CAC'SCC'SAC		0	bp	xMSnoise			0.26	0.42	34678	733	0.865924	0.429475			18	13536.4	33391.3	34142.8	33479.4	22622.2	20817.8	20748.9	15589.3	24357.5	27330.6	17621.6	31159.3	13220.9	30807.1	29736.9	34678	16846.4	13470.1	733	bp	0.904172	1	34678	n3626	1	74:100	0.114208	0.185886	n463
316.199	20.9083	CAC'SCC'SAC		0	bp				0.25	0.25	34618	734	1.043	0.741586			18	24912.6	23832.7	23743.9	16002.1	23721.1	28001.9	34618	17922.4	23299.1	20000.7	27890	22514.1	24623	25409.9	31821.3	28368.5	18403.9	24563.1	734	bp	0.804705	1	34618	n3627	1	316:100	0.0193289	1
179.179	13.4577	CAC'SCC'SAC		0	bp				0.07	0.08	34350	735	0.954908	0.327938			18	32975.6	30393.2	26881.9	30082.7	34349.6	31305.5	33169.1	28267.6	28867.4	29733.7	27144.4	30419.6	27462.9	31408.1	33500.1	28840.1	31789.8	31864.8	735	bp	0.90055	1	34349.6	n3628	1	179:100	0.177114	0.0345066
191.179	18.2442	CAC'SCC'SAC		0	bp				0.3	0.46	33556	736	0.759108	0.290107			18	14369.8	23956.1	33556.3	24683.6	13096.2	8957.65	21696.2	14842.1	16494.1	7996.47	13184	15832.3	14380.1	15839.1	18432.2	14949.4	17017	13099.3	736	bp	0.925969	1	33556.3	n3629	1	191:100	0.21705	1
133.084	6.20098	CAC'SCC'SAC		0	bp				0.13	0.23	33504	737	0.956593	0.693839			18	21551.4	19722.6	16488	10988.4	19801.5	22485.7	18537.7	13892.3	20909.8	16954.3	18633.5	17290.2	27024.4	24612.8	26550.2	24024.5	33503.9	21611.1	737	bp	0.819845	1	33503.9	n3630	1	133:100	0.0278247	1
127.148	6.87863	CAC'SCC'SAC		0	bp				0.17	0.17	33036	738	0.942106	0.483806			18	30120.1	29351.6	27221	22274.3	28915.1	24283.8	33035.9	22728.2	23834.3	23015.6	22293.7	27869.8	21562.6	26645.1	23934.2	22699.2	27686.5	25604.1	738	bp	0.913759	1	33035.9	n3631	1	127:100	0.088713	0.0425651
120.081	10.7554	CAC'SCC'SAC		0	bp				0.29	0.29	33030	739	1.01739	0.898318			18	24045.6	21730.2	23155.3	26124.6	26406.7	18853.8	14946.6	26083.3	28964.4	22579.4	33030.4	17152.3	17471.6	12642.9	14395.6	24175.1	16214.7	19157	739	bp	0.896918	1	33030.4	n3632	1	120:100	0.00293781	1
92.0527	6.57796	CAC'SCC'SAC		0	bp				0.1	0.22	32505	740	1.0029	0.972241			18	21411.7	21822.9	27178.8	18343.4	17947.8	18103.8	20800.2	20457.5	22557.7	21329.6	17121.5	22904.4	19556.2	32505	22449.8	19440.4	19215.8	23209.4	740	bp	0.802013	1	32505	n3633	1	92:100	0.000214767	0.0944081
113.132	17.3371	CAC'SCC'SAC		0	bp				0.15	0.16	32143	741	0.911549	0.327824			18	24930.1	21437.8	32142.5	25846.1	25818.1	20622.4	27782.2	19665.6	19067.3	23617	22139.3	25187.5	21331.5	21308.7	23904.5	22060.5	20107.3	21861.5	741	bp	0.900861	1	32142.5	n3634	1	113:100	0.177174	0.0286483
68.0495	10.8294	CAC'SCC'SAC		0	bp				0.09	0.12	31762	742	1.16195	0.0311684			18	23559.1	24172.8	22782.2	22143.7	29597.5	22490	29774.1	24673.8	30532.6	30070.8	24957	28177.7	24592.5	29076.9	29885.5	25584.4	27268	31762.2	742	bp	0.938874	1	31762.2	n3635	1	68:100	1.04726	0.310883
110.06	9.55353	CAC'SCC'SAC		0	bp				0.08	0.59	31357	743	1.8979	0.0119906			18	11251.6	12030.2	9774.46	9907.06	31356.6	11687.8	28683.2	24496.7	28883.5	27443.5	29236.6	24490.6	22431.9	20924.7	24034.2	20960	23373.3	23935.6	743	bp	0.892302	1	31356.6	n3636	1	110:100	2.20382	0.295322
275.137	10.7056	CAC'SCC'SAC	Glutarylcarnitine	0	bp				0.36	0.5	30879	744	1.08993	0.675046	H	neg	18	12081	23358.1	12191.5	15865.2	24748.3	24984.8	16073.1	14460.5	21601.5	27468.3	30878.7	12929.8	23452.6	5711.67	10624.2	22643.1	14682	9683.44	744	bp	0.943576	1	30878.7	n3637	1	275:100_212:84_193:28	0.0311295	1
135.014	8.49161	CAC'SCC'SAC		0	bp	xCl			0.1	0.21	30690	745	1.0038	0.955368			18	19496.7	27757.4	25093.9	22092.1	26687.1	26470.4	23628.5	22257.8	28949.2	25766.6	23088.3	24468.3	30690.1	19704.9	17606.4	23702.9	20493.4	21149.6	745	bp	0.948631	1	30690.1	n3640	1	135:100	0.000550871	1	n535
134.096	12.5003	CAC'SCC'SAC		0	bp				0.17	0.17	30067	746	1.85066	0.000532083			18	13198.6	15467.6	11405	11461.3	10645.8	12608.2	20831.4	23601.1	30067.2	20698.9	24062.6	19143.3	12337.3	9340.21	11269.3	10913.5	10077	10518.8	746	bp	0.871632	1	30067.2	n3641	1	134:100	6.15714	0.158739
222.234	14.2191	CAC'SCC'SAC		0	bp	x2-mer			0.16	0.16	29927	747	1.04888	0.584801			18	23941	20390.1	25121.5	24016.2	27744.1	19524.3	29927	20740.3	25601.7	26841.9	19392.8	25113.3	23081.3	26119.9	25092.7	24064.4	26746.6	25054.7	747	bp	0.852239	1	29927	n3642	1	222:100_137:61_123:61_109:59_110:51	0.0533347	0.59574	n1286
145.968	6.15268	CAC'SCC'SAC		0	bp				0.16	0.16	29414	748	1.01169	0.884647			18	25214.2	22693.6	23026.2	24789.8	29224.6	22971.2	27544.3	18928.5	23827.8	29413.9	22086.9	27847	22608.6	22440.2	26139.3	22452.5	23963.1	29195.4	748	bp	0.873301	1	29413.9	n3647	1	146:100	0.00373006	1
191.143	19.4791	CAC'SCC'SAC		0	bp				0.16	0.27	29323	749	0.903967	0.412841			18	17528.2	22144	29322.8	19735.9	16548.6	18086.1	19171.1	16708.6	16791.7	15814.8	24212.8	18819.5	9565.63	22824	23896.5	20873.4	20517.4	18344.1	749	bp	0.88664	1	29322.8	n3648	1	191:100	0.123487	0.620002
156.084	9.46634	CAC'SCC'SAC		0	bp				0.16	0.24	28741	750	1.23617	0.090597			18	16777	16995.4	17374.6	17337.4	27589.5	15472.5	24358.6	17933.6	28741	22757.7	21251.2	22847.9	18459.7	17900.4	14807.7	15910.5	18251	16951.9	750	bp	0.910546	1	28741	n3649	1	156:100	0.590609	0.00221849
157.104	5.55738	CAC'SCC'SAC		0	bp				0.11	0.11	28605	751	0.97721	0.726618			18	22444.1	21472.3	27231	23261	27829.3	27287.6	26025.7	24583.4	22955.5	21509.9	22438.7	28604.5	20404.5	20038.8	19332.9	22140.8	21369.9	25380.6	751	bp	0.866319	1	28604.5	n3650	1	157:100	0.0215598	0.510676
112.1	7.34857	CAC'SCC		0	bp				0.38	0.63	28120	752	0.741414	0.174413			17	14050.3	15520	12547.3	15706.1	28120.2	15989.6	5221.6	11689.3	15352.5	14294.6	18960.2	10056.7	15574.7	0	7099.62	19117	16459.8	9440.04	752	bp	0.950246	1	28120.2	n3651	1	112:100	0.357779	1
95.0366	8.8045	CAC'SCC'SAC		0	bp				0.18	0.18	28025	753	1.27398	0.0340056			18	16638.2	16855.5	17544.2	17344	22986.2	16128	21692.1	18506.1	28025.4	24185.1	18296.2	26242.6	19071.1	19535	18382.6	15852.6	17023.2	16095.5	753	bp	0.901987	1	28025.4	n3652	1	95:100	1.06472	1
110.105	7.0908	CAC'SCC'SAC		0	bp				0.1	0.12	28004	754	1.0319	0.610093			18	23216.1	23287.9	24923.1	24349.4	24886.2	18122.5	23227.9	24387.8	28003.6	21260.2	23631.8	22701	25385.9	21376.9	27207.1	20550.2	23879.2	27250.1	754	bp	0.867918	1	28003.6	n3653	1	110:100	0.0462214	0.263545
191.143	20.9033	CAC'SCC'SAC		0	bp				0.13	0.14	27860	755	1.05516	0.499725			18	18768.9	26184.1	23197.9	24168.2	18975.4	24727.9	25183.1	21650.2	19752.9	22630.2	26449.6	27859.6	24630.3	21533	19784.5	25650.2	21307.6	21732.4	755	bp	0.855449	1	27859.6	n3654	1	191:100	0.0817302	0.589069
90.035	5.69181	CAC'SCC'SAC		0	bp				0.16	0.16	27552	756	0.870538	0.128765			18	19620.2	23056.5	20386.1	21018.2	27551.5	23385.6	24924.6	15597.6	19191.8	17261.4	19972.2	20590.7	22262	17990.6	18877.1	17982.1	21515.2	18043.7	756	bp	0.876989	1	27551.5	n3655	1	90:100	0.457809	0.0847566
111.068	9.83475	CAC'SCC'SAC		0	bp				0.05	0.38	27514	757	0.996387	0.982537			18	11331.6	26993.2	12138.7	13137.9	13562.3	14675.7	14155.7	16212.5	14854	15146.5	16267.6	14871.4	13747.1	27514.3	13195.9	14473.6	14607	12202.2	757	bp	0.94332	1	27514.3	n3656	1	111:100	8.78541e-05	1
80.9967	7.06539	CAC'SCC'SAC		0	bp				0.29	0.29	27179	758	0.932897	0.669624			18	17600.9	27179.2	16752	20864.1	20857.2	12305.8	22231.4	10746.4	13131.1	20151.3	17618.2	23926.5	17883.7	18197.6	18778	19047.6	17874.9	13097.3	758	bp	0.849531	1	27179.2	n3657	1	81:100	0.0322	1
140.152	7.19323	CAC'SCC'SAC		0	bp	xC13			0.17	0.17	26891	759	0.880391	0.188405			18	19380.5	19081.7	26890.8	20311.3	25099.2	21517.7	24028.7	17077.5	20119.2	22155	15697.2	17381.6	17860	23437.2	20214.2	17950.2	19232.8	21088.1	759	bp	0.887426	1	26890.8	n3658	1	140:100	0.332125	1	n3159
112.112	10.8901	CAC'SCC'SAC		0	bp				0.18	0.25	26583	760	1.25775	0.0629274			18	14757.4	16686.6	14778.1	15368.3	23248.8	14406.2	21215.3	18228.4	19921.5	26582.9	16087	22790.5	25369.7	19546.1	16054.1	13739.6	17224.4	13425.1	760	bp	0.86949	1	26582.9	n3659	1	112:100	0.730499	0.0899235
110.06	8.42471	CAC'SCC'SAC		0	bp				0.4	0.4	26455	761	0.978751	0.916697			18	9889.95	19237	25549.6	17154	18750.7	16687.3	26455.5	9882.06	24568.1	9988.03	18066.4	16029.1	19841.4	22421.1	16661.3	15400.8	17548.1	14897.6	761	bp	0.938038	1	26455.5	n3660	1	110:100	0.00192769	0.249155
112.076	10.396	CAC'SCC'SAC		0	bp				0.13	0.14	26207	762	0.260551	1.74015e-06			18	21856.2	23745.3	20406.4	26206.8	20759.8	21546.7	6933.73	5231.55	6651.98	5412.8	5312.92	5506.7	4345.4	6305.36	4726.32	4751.33	4845.68	4982.03	762	bp	0.936917	1	26206.8	n3661	1	112:100	51.308	0.47202
127.099	5.56961	CAC'SCC		0	bp				0.26	0.66	26200	763	1.82813	0.00646186			17	6783.87	10246	7083.97	11225.4	16108.8	12461.2	12926.6	14957.1	26200.1	21150.6	23143	18457	16651.2	0	6354.65	14825.7	10696.3	6913.34	763	bp	0.876801	1	26200.1	n3662	1	127:100	2.07979	1
160.019	21.2195	CAC'SCC'SAC		0	bp	x-H2O			0.22	0.35	26147	764	1.09334	0.606612			18	15824.5	20724.4	24922.5	17046.6	6864.12	16397.1	25281.8	16897.6	15401.1	15797.8	16053.6	21847.2	17327.2	21322.5	26147.2	16617.6	17509.1	15989.4	764	bp	0.950584	1	26147.2	n3663	1	160:100	0.0475227	1	n3282
55.0181	10.1936	CAC'SCC'SAC		0	bp				0.23	0.23	26000	765	0.909151	0.455729			18	18270.4	25999.6	16766.5	18033.7	25186.3	18335.9	25772.7	15692.2	15330.6	21214.6	18352.2	15092.8	15925	18434.5	15136.5	16204.9	25429.7	24007.4	765	bp	0.888855	1	25999.6	n3664	1	55:100	0.100371	0.585203
169.068	17.5488	CAC'SCC'SAC	1-Peroxyferolide	0	bp				0.18	0.3	25773	766	0.770236	0.0172866	Double-charge	neg	18	13108.7	16467.1	14161.6	14795.3	17733.7	11998.1	12263.8	9498.55	9403.92	14399.1	12287.2	10132	20903.2	9762.46	17578.8	25612.4	20075.5	25772.7	766	bp	0.892596	1	25772.7	n3665	1	169:100	1.3548	0.0219865
124.076	9.36651	CAC'SCC'SAC		0	bp				0.24	0.28	25491	767	1.05272	0.740283			18	14316.6	14086.1	12808.9	20523.9	25490.9	20898	25109.8	13990.4	16430.2	19909.7	14929.2	23455.4	15144.1	12986.5	12700	18124.4	20241.2	20570.3	767	bp	0.943427	1	25490.9	n3666	1	124:100	0.0193693	0.0208562
243.087	10.0145	CAC'SCC'SAC	Cys-Met-Pro-His	0	bp				0.3	0.48	24468	768	0.787091	0.159429	Double-charge	neg	18	9445.91	18527.1	13664.8	18738.5	20155	17757.4	11264.9	9501.64	12324.8	17967.1	17379.6	8923.99	23147	6907.08	9964.68	21174.2	24468.5	10745.5	768	bp	0.933752	1	24468.5	n3667	1	243:100	0.385247	1
165.096	5.62724	CAC'SCC'SAC	Leu-Ala-Gln	0	bp	xC13			0.24	0.36	23878	769	0.989599	0.931148	Double-charge	neg	18	14892.6	10951.9	17192.8	13041	12953.7	13521.8	12558.5	15468.3	18164.1	11411.4	8855.96	15236.6	10317.8	23878.3	16353.3	10145.5	11342.3	14896.8	769	bp	0.854495	1	23878.3	n3668	1	165:100	0.00132043	1	n2700
154.032	7.01908	CAC'SCC'SAC		0	bp	x-H2O			0.19	0.19	23714	770	1.06927	0.562314			18	14047	15536.2	16087.1	21373.5	20796.3	14043.6	18918.7	15411.3	13497.2	23714.4	19068.2	18331.9	17192.5	13975.5	16768.6	14497.9	13938.4	14820.7	770	bp	0.896537	1	23714.4	n3669	1	154:100	0.0598747	1	n3593
143.089	9.66926	CAC'SCC'SAC		0	bp				0.4	0.4	22981	771	1.08665	0.652671			18	11446.6	13401.1	14091.8	13798	13637.6	10488.7	22980.8	12208.7	8323.7	18051.2	9859.33	12100.5	13508.2	16958.5	13354.2	10980.8	14712.8	13870.4	771	bp	0.895248	1	22980.8	n3670	1	143:100	0.0375436	0.303016
72.0889	15.8254	CAC'SCC'SAC		0	bp	xC13			0.19	0.19	22948	772	0.957094	0.664766			18	21746.8	15590.1	18659.1	22948.4	18073.1	16331.3	22878.7	15742.4	20460.7	18709.3	13546	17148.4	19189.2	20145.2	16757.2	15016.3	18332.6	18894.9	772	bp	0.818854	1	22948.4	n3671	1	72:100	0.0332592	0.0389765	n2950
71.073	8.52469	CAC'SCC'SAC		0	bp				0.06	0.11	22690	773	0.83917	0.0118835			18	18653.3	18624.7	19094.8	22690.4	16543.8	20316.9	17260.8	15305.7	17112.9	16508.6	16367.7	14724.2	16813.7	15508.1	19103	16546.2	20311.8	16156.6	773	bp	0.87106	1	22690.4	n3672	1	71:100	1.84986	0.198613
126.128	6.05439	CAC'SCC'SAC		0	bp				0.13	0.14	22409	774	1.03045	0.675613			18	20143	15596.6	19357.9	18921.4	16161	16962.3	21806.6	18056.9	16963.5	16478.1	16038	21061.2	16860.9	15004.6	17851.9	17206.1	18506.5	22409.4	774	bp	0.881031	1	22409.4	n3673	1	126:100	0.0310918	0.587084
130.05	12.3721	CAC'SCC'SAC	L-alpha-glutamyl-L-hydroxyproline	0	bp				0.25	0.33	22178	775	1.18388	0.269691	Double-charge	neg	18	16868.7	10017.6	12229.5	9357.49	15161.9	10693.1	20687	15020.9	14617.5	14844.3	9129.67	13696.3	10389.5	16426.9	22177.7	11025.9	11462.2	11816.2	775	bp	0.871609	1	22177.7	n3674	1	130:100	0.228636	0.0124541
67.0417	10.3197	CAC'SCC'SAC		0	bp				0.17	0.24	22052	776	0.932619	0.579045			18	22051.6	12758	15872.5	16613.5	20296.5	12055.1	19899.8	12453.4	14486.7	16808.5	15295.9	13988.7	17489	16544.8	17277.3	14404	19510.2	15890.5	776	bp	0.847999	1	22051.6	n3675	1	67:100	0.0553944	0.914945
191.179	17.9635	CAC'SCC'SAC		0	bp				0.37	0.37	21991	777	0.747184	0.124933			18	14369.8	18593.7	18507.8	18631.9	14429.3	8957.65	17901.8	8104.12	14801	7476.42	13184	8386.96	13386.4	21990.6	15965.7	14949.4	17017	13099.3	777	bp	0.930025	1	21990.6	n3676	1	191:100	0.46849	0.655352
240.094	10.0774	CAC'SCC'SAC	Glu-Met-Thr-Thr	0	bp				0.09	0.2	21925	778	0.899266	0.115385	Double-charge	neg	18	15728.2	19917.7	16142.5	17622.8	19475.1	20884.3	19464.2	15786	15538.2	16240.3	15836.7	15847.7	17061.4	11885.4	16109.2	19041.5	21924.6	15324.3	778	bp	0.893513	1	21924.6	n3677	1	240:100	0.506248	0.0142632
121.089	7.35975	CAC'SCC'SAC		0	bp				0.24	0.41	21795	779	1.04972	0.806882			18	12432.6	9332.72	9936.68	9356.45	21795.2	9040.02	16250.3	10994.1	11550.9	16239.8	9191.67	11241.5	10893.8	8632.31	10968.8	16701.9	11656.1	11291.7	779	bp	0.810387	1	21795.2	n3678	1	121:100	0.0106288	1
71.073	12.8934	CAC'SCC'SAC		0	bp				0.15	0.15	21785	780	0.890292	0.174537			18	14746.1	20779.6	17808.2	21784.9	19487.7	19041.1	17466.5	15912.4	13158.6	18266.5	20368	16007.4	14324.6	17830.1	15727.5	14409.2	16797.3	12748	780	bp	0.827548	1	21784.9	n3679	1	71:100	0.356079	0.190692
231.129	12.6635	CAC'SCC'SAC	His-Leu-Pro-Pro	0	bp				0.26	0.35	21192	781	1.13507	0.486441	Double-charge	neg	18	14655.1	8110.83	18633.4	12499.4	18041.5	7963.28	20198.9	19510.3	11770.9	13388.1	10963.4	14864.5	10808.5	16574.4	21192.3	10509.4	19053.6	14919.9	781	bp	0.931434	1	21192.3	n3680	1	231:100	0.0872416	1
140.152	12.7227	CAC'SCC'SAC		0	bp	xC13			0.23	0.31	20802	782	1.0026	0.987347			18	20801.5	8927.76	11220.4	13185.1	18141.5	12669.6	18760.8	13226.5	15189.4	14554.5	14827	8608.79	8452.88	13865	9933.34	17980.3	18634.3	12924.1	782	bp	0.89507	1	20801.5	n3681	1	140:100	4.42458e-05	0.773567	n1138
113.133	13.231	CAC'SCC'SAC		0	bp				0.12	0.14	20629	783	1.11827	0.159152			18	14987.2	13351.5	17036.3	15606.5	19153.4	13909.1	15439.3	20452.8	17508.5	18273.5	14889.5	18603	20390.6	20628.6	18614.2	14335.7	18617.8	17764.6	783	bp	0.857178	1	20628.6	n3682	1	113:100	0.385791	0.0183861
110.024	5.67759	CAC'SCC'SAC		0	bp				0.16	0.26	20378	784	1.42874	0.0121491			18	10396.5	10393.3	10118.8	9909.39	17862.2	12120.8	19499.8	16051.2	20377.7	16688.6	13664.8	14873.8	13492.4	9065.92	10212	15630.7	12093.4	9116.56	784	bp	0.940822	1	20377.7	n3683	1	110:100	1.5725	1
62.6786	21.5273	CAC'SCC'SAC		0	bp				0.05	0.07	20066	785	0.992568	0.811949			18	18450.7	17621.8	18810.6	17139.6	17575.9	15890.6	18462.1	17248.6	18161.1	17551.9	16226.9	17054.7	16703.5	17157.3	20065.8	16797.1	17193.2	17738.3	785	bp	0.844674	1	20065.8	n3684	1	63:100	0.00997722	0.462937
58.0653	13.8131	CAC'SCC'SAC		0	bp				0.16	0.24	19758	786	0.91334	0.46902			18	11796.4	12219.3	13681.3	10662.4	19758.5	12957.1	13882.1	11764.4	8950.94	14554.8	12117.8	12779.1	14546.3	11223.1	13574.3	12467.3	14361.5	12489.5	786	bp	0.910653	1	19758.5	n3685	1	58:100	0.0959812	0.0583729
150.128	11.8986	CAC'SCC'SAC		0	bp				0.17	0.17	19180	787	1.19896	0.0702679			18	14719.2	12230.5	11062.2	14717.9	13937.3	12200.7	17387.8	11694.1	19180.4	16026.9	16484.5	13785.3	14913.9	13306.4	11742.6	15959.6	11758.8	13947.1	787	bp	0.873847	1	19180.4	n3686	1	150:100	0.727248	0.46744
71.073	9.55364	CAC'SCC'SAC		0	bp				0.1	0.17	18913	788	1.15341	0.0946194			18	14558	11280	14109.9	14793.9	18821.3	13865.7	17115.5	15898.5	18294.7	15969	14650.5	18913.5	14040.5	12787.5	16412.6	17571.7	15909.5	13911.4	788	bp	0.872128	1	18913.5	n3687	1	71:100	0.586818	0.165552
188.107	7.5718	CAC'SCC'SAC	Lys-Met-Val	0	bp				0.13	0.3	18780	789	1.01281	0.915896	Double-charge	neg	18	8791.43	11444.6	11035.3	9175.69	16220.1	9119.74	11377.8	10324.4	10516	12628.4	12756.9	9025.73	11545.8	9695.82	18779.9	16757.2	11784.9	9155.16	789	bp	0.812607	1	18779.9	n3688	1	188:100	0.0019884	1
259.079	9.77434	CAC'SCC'SAC	Esmeraldic acid	0	bp				0.14	0.14	17805	790	1.01579	0.816043	Double-charge	neg	18	15551.2	14573	14896.6	15505.1	17492.2	14284.1	17804.8	12811.5	13141.4	17625.1	16659.2	15717.6	13302.5	13342.3	14370.3	13025.4	16500.1	15972.3	790	bp	0.950848	1	17804.8	n3689	1	259:100	0.00967131	1
141.164	17.3377	CAC'SCC'SAC		0	bp				0.1	0.3	17580	791	1.25689	0.0960935			18	13733.9	12245.8	12763.6	13515	14202.7	4762.73	16100.9	14685.2	15229.4	14131.7	12500.8	16872.1	17580.3	14624.6	16482.1	11668.8	13082.7	16569.5	791	bp	0.808284	1	17580.3	n3690	1	141:100	0.620713	0.0273608
163.039	10.11	CAC'SCC'SAC		0	bp				0.13	0.15	17580	792	1.12244	0.172901			18	14691.9	11701	15067.2	11761.5	10320.1	12805.6	14557.5	14640.9	13427.6	13013.3	12476.3	17579.6	11915.8	14713.9	15124.5	11485.7	15071.4	13783.9	792	bp	0.935479	1	17579.6	n3691	1	163:100	0.35907	1
149.023	11.0028	CAC'SCC'SAC		0	bp				0.21	0.21	17576	793	1.10669	0.330838			18	12565.3	10829.2	11597.5	12612.4	11169.1	12227	10861.2	11707.2	14077.2	17575.7	14401.9	9952.29	12681.3	11821.5	13391.4	16425	10118.9	12851	793	bp	0.902536	1	17575.7	n3692	1	149:100	0.188203	0.0423065
286.165	10.9396	CAC'SCC'SAC		0	bp				0.3	0.3	16999	794	0.704831	0.0334173			18	9637.82	14752	16998.8	11564.3	12481.2	15511.5	14367	8052.48	7030.39	10258.3	10529.8	6815.06	11327.4	13808.3	11985.3	13204.9	11378.7	14088.7	794	bp	0.902617	1	16998.8	n3693	1	286:100	1.01282	1
112.112	7.37297	CAC'SCC'SAC		0	bp				0.19	0.19	16722	795	0.93184	0.479766			18	12394.6	16463.1	12341.6	11505.9	14208	14629.6	11372	10444.5	11777	14640.1	16722.4	11028.8	12091.1	9488.7	9205.23	13665.8	13510.4	11018.4	795	bp	0.867431	1	16722.4	n3694	1	112:100	0.0903611	0.0565662
269.093	11.0815	CAC'SCC'SAC	5'-deoxy-5'-fluoroadenosine	0	bp				0.12	0.22	16567	796	1.21218	0.0839952	H	neg	18	8880.66	9077.48	10314	12084.9	15505.6	10439.8	16567.4	12879.8	12837.2	12885.7	12069.1	13131.2	11481.5	11399.5	11111.4	11917.9	10017.2	10972.9	796	bp	0.89341	1	16567.4	n3695	1	269:100	0.63682	1
285.019	9.03834	CAC'SCC'SAC		0	bp				0.49	0.49	16278	797	1.08348	0.771546			18	13306.1	6175.98	6413.88	6171.23	10017.1	4184.33	5742.39	9314.03	16278.4	6156.49	6666.78	5972.98	5154.23	4467.36	4231.6	5637.75	6144.5	5150.66	797	bp	0.954178	1	16278.4	n3696	1	285:100	0.0148686	1
126.091	8.9923	CAC'SCC'SAC		0	bp				0.37	0.41	16138	798	1.03227	0.850047			18	8923.16	7327.18	8104.19	7151.52	7593.24	6681.05	13762.8	6852.64	5832.76	7468.89	7120.42	6219.98	8424.2	16137.6	6735.92	7004.05	7245.48	7186.01	798	bp	0.876797	1	16137.6	n3697	1	126:100	0.00652083	0.105721
221.126	9.20786	CAC'SCC'SAC		0	bp				0.13	0.13	15353	799	1.00199	0.973052			18	12343.7	12492	13443.6	13811.7	13804.3	13192.1	15222.7	12194	11123.4	15353.5	12918.3	12433	13160.3	11790.5	13913.6	11695.8	15295.8	10982.3	799	bp	0.901828	1	15353.5	n3698	1	221:100	0.000205714	1
56.0578	14.9801	CAC'SCC'SAC		0	bp				0.18	0.18	15280	800	1.30049	0.02576			18	9986.34	9845.84	8905.21	9753.55	11641.7	9274.76	15280.3	13726.6	9874.74	14909.3	10068.9	13398.8	13107.5	12201	14408.1	11495.9	10276.7	11034.9	800	bp	0.890614	1	15280.3	n3699	1	56:100	1.37259	0.105226
119.049	12.9079	CAC'SCC'SAC	HEPES	0	bp				0.12	0.12	15262	801	1.42848	0.000669441	Double-charge	neg	18	9445.04	6905.77	9682.05	9836.56	8533.44	9255.72	12701.8	10736.3	12667.3	15261.9	13329.6	11953.1	7276.96	8205.03	7991.06	7561.67	9275.56	9223.34	801	bp	0.820633	1	15261.9	n3700	1	119:100	4.23073	0.00682767
119.049	13.755	CAC'SCC'SAC	HEPES	0	bp				0.13	0.13	15104	802	1.58469	0.000478847	Double-charge	neg	18	7845.38	7485	8656.84	8934.3	7131.27	8421.25	15103.6	11611.2	10800	13468.2	11670.7	14162.7	7011.5	10072.9	8381.49	8351.2	8748.99	7902.54	802	bp	0.876093	1	15103.6	n3701	1	119:100	6.64632	0.00675698
180.048	8.80985	CAC'SCC'SAC	6-(Ethylthio)purine	0	bp				0.17	0.31	14379	803	1.28926	0.0925741	H	neg	18	3888.84	11102.4	10264.7	7458.79	9313.74	10462.6	14379.3	10462.1	11468.3	12361.4	9415.76	9587.82	12113.3	8148.22	8724.78	9152.66	9112.78	7736.98	803	bp	0.883612	1	14379.3	n3702	1	180:100	0.590822	1
50.7736	6.90171	CAC'SCC'SAC		0	bp				0.14	0.14	13714	804	1.03567	0.672119			18	12180.7	12758	11945	11375.6	9814.22	8787.52	13714	11065.1	9945.39	13424.3	10215.7	10881.3	9761.48	11763.8	12113.2	11133.5	12045.6	12933.5	804	bp	0.925386	1	13714	n3703	1	51:100	0.0316856	0.928252
204.1	9.71383	CAC'SCC'SAC	Diethyl (2R,3R)-2-methyl-3-hydroxysuccinate	0	bp				0.15	0.19	13472	805	0.850764	0.0793418	H	neg	18	9391.16	10391.8	10780.8	12754.8	10521.9	13471.8	10563.9	7311.92	10724.2	10451.3	9893.83	8321.66	10169	8205.66	6766.67	11030.6	11435.7	9093.15	805	bp	0.958453	1	13471.8	n3704	1	204:100	0.637298	0.000893598
121.04	12.0754	CAC'SCC'SAC		0	bp				0.23	0.29	13169	806	1.03209	0.839923			18	7733.7	9676.04	7214.6	10498.3	13021.1	5684.67	8981.34	8675.17	8214.48	13169.1	6796.98	9718.48	6878.11	7154.7	5967.85	7031.7	7078.58	7901.12	806	bp	0.922292	1	13169.1	n3705	1	121:100	0.00717836	0.12719
137.071	10.5079	CAC'SCC'SAC		0	bp				0.17	0.17	13077	807	1.01266	0.882578			18	9759.64	11736.7	10294.7	11423.4	12873.9	10049.7	11950.8	9523.05	12765.4	13077.1	11401.5	8257.62	9894.33	7882.38	9609.11	10916.1	11147.4	12451.1	807	bp	0.877003	1	13077.1	n3706	1	137:100	0.00386282	1
172.063	14.2311	CAC'SCC'SAC	Deoxyelephantopin	0	bp				0.22	0.22	12852	808	0.83057	0.088426	Double-charge	neg	18	10876	10767.3	9620.26	10454.2	8701.62	8638.34	10804	8516.6	5137.59	7647.15	8165.08	8781.24	8748.82	8896.54	12434.4	9628.81	12852.2	9898.49	808	bp	0.909109	1	12852.2	n3707	1	172:100_231:81	0.632122	1
287.085	7.97441	CAC'SCC'SAC		0	bp				0.14	0.17	12789	809	1.12702	0.137354			18	9164.9	10070.9	8805.11	10553.8	10331.4	7811.38	12789.4	8853.58	10971.4	11022.8	11202.6	9104.58	8859.46	7974.18	7381.79	7677.93	7706.88	11216.5	809	bp	0.852317	1	12789.4	n3709	1	287:100	0.442496	1
128.05	10.8873	CAC'SCC'SAC		0	bp				0.14	0.16	12081	810	1.02726	0.763363			18	7856.8	8879.39	9694	9500.76	12080.7	8345.07	11316.4	8880.84	9178.98	11478.9	8552.47	8485.66	10619.8	7869.65	7899.41	8724.92	10439.9	7615.35	810	bp	0.812398	1	12080.7	n3710	1	128:100	0.0159604	1
183.186	9.68047	CAC'SCC'SAC		0	bp				0.31	0.36	11619	811	1.32006	0.180092			18	5140.39	4588.17	6789.73	5437.98	8261.91	2436.12	9309.63	5211.49	6356.41	6158.9	5530.87	10538.4	6185.31	11619.2	7098.64	4865.36	9450.08	5836.23	811	bp	0.901326	1	11619.2	n3711	1	183:100	0.346741	1
214.162	11.5254	CAC'SCC'SAC		0	bp				0.21	0.21	11527	812	0.85272	0.110357			18	11374.5	9785.08	9033.76	9121.75	9973.58	10201.2	11526.6	8949.44	7565.75	7369.3	6484.78	8832.27	9709.22	7566.27	10016.7	9172.99	9251.91	8597.12	812	bp	0.843465	1	11526.6	n3712	1	214:100	0.552131	1
143.052	9.86738	CAC'SCC'SAC	Salicin	0	bp				0.14	0.2	11348	813	1.04257	0.662864	Double-charge	neg	18	7347.12	7948.74	9729.38	7819.92	11347.6	7793.61	10457.6	7806.38	9617.33	10413.9	8024.31	7879.93	10269.4	7430.22	7333.69	11009.3	9885.58	7000.21	813	bp	0.868888	1	11347.6	n3713	1	143:100	0.033707	0.00794881
198.043	7.97847	CAC'SCC'SAC		0	bp				0.09	0.22	11025	814	1.04707	0.63967			18	9548	7761.07	6256.94	7837.28	11024.9	6852.2	9394.8	7728.2	9363.06	8328.97	9045.2	7739.78	9853	6283.51	8212.12	7271.09	7073.02	5058.96	814	bp	0.832058	1	11024.9	n3714	1	198:100	0.0399682	1
219.174	10.812	CAC'SCC'SAC		0	bp				0.09	0.19	10889	815	0.939773	0.460078			18	10628.9	7721.99	10128	9099.08	7503.88	7108.21	9373.84	7819.2	8350.25	7442.2	7511	8550.29	8091.55	10889.4	9195.47	6637.66	7080.28	9991.76	815	bp	0.922464	1	10889.4	n3715	1	219:100	0.101246	1
283.058	11.0049	CAC'SCC'SAC		0	bp				0.07	0.24	10570	816	1.03777	0.713283			18	7038.19	5876.43	7294.3	4770.08	4466.89	4406.79	5912.34	6337.51	5681.93	5617.46	5329.34	6252.58	7709.18	4707.3	8042.51	8908.94	8061.76	10570	816	bp	0.872487	1	10570	n3716	1	283:100	0.024789	1
85.0522	8.76444	CAC'SCC'SAC		0	bp				0.35	0.35	10550	817	2.76129	0.00522571			18	2518.14	2380.31	2800.15	4454.21	2272.37	1905.74	4670.66	5328.88	9046.06	10550.2	9989.48	5509.12	2406.78	1787.75	1968.32	1977.53	2570.54	2387.3	817	bp	0.88922	1	10550.2	n3717	1	85:100	2.97644	0.91342
162.128	10.8872	CAC'SCC'SAC	&alpha; -monofluoromethylagmatine	0	bp				0.19	0.24	8909	818	1.05257	0.56271	H	neg	18	6605.66	6465.31	6064.31	6760.15	7144.95	6349.77	6503.15	6353.1	8183.37	5900.55	5611.42	8909.22	7642.1	4249	5349.33	5285.19	5538.75	7957.65	818	bp	0.834063	1	8909.22	n3718	1	162:100	0.0628017	1
186.04	9.09804	CAC'SCC'SAC		0	bp				0.31	0.45	6731	819	0.840471	0.218829			18	4568.62	6248.84	4942.12	5772.39	5353.63	4349.52	4554.04	4411.17	4434.66	6068.69	4818.83	1964.82	6730.83	2187.89	3824.72	5037	4916.63	1868.1	819	bp	0.894623	1	6730.83	n3719	1	186:100	0.29855	1
