# Supplementary material for: A novel targeted/untargeted GC-Orbitrap metabolomics methodology applied to Candida albicans and Staphylococcus aureus biofilms
Source: Metabolomics. 2016 Nov 5;12(12):189. doi: 10.1007/s11306-016-1134-2 (PMC5097782; doi:10.1007/s11306-016-1134-2)
Supplement: Supplementary file 3 — Supplementary material 3 (XLSX 11516 kb) [file 11306_2016_1134_MOESM3_ESM.xlsx]

## Sheet: Comparison
Mass	RT	max intensity	CAM	SCM	MO1	SAM	ttest: CAM	ttest: SCM	ttest: MO1	ttest: SAM	Mean: CAM	Mean: SCM	Mean: MO1	Mean: SAM	SD: CAM	SD: SCM	SD: MO1	SD: SAM	RSD: CAM	RSD: SCM	RSD: MO1	RSD: SAM	Fisher: CAM	Fisher: SCM	Fisher: MO1	Fisher: SAM	PeakID
179.052	8.5676	410973	1.14525	2.90231	1	2.69702	0.219067	1.36226e-08	1	0.00813731	136481	345872	119171	321407	26755.4	24042.8	17536.3	118123	0.196038	0.0695135	0.147152	0.367519	0.292778	58.0337	0	2.86799	n3211
205.122	12.6612	126602	3.40508	2.86303	1	2.65483	0.00300734	0.00884966	1	0.0160742	81486.8	68515	23931	63532.5	23163.1	9941.9	27469	4755.35	0.284256	0.145105	1.14784	0.0748491	2.56583	2.32924	0	2.01798	n3711
361.168	15.9219	8915458	11.6434	2.59946	1	0.737604	0.165148	0.486936	1	0.443271	2.60945e+06	582575	224114	165307	3.59517e+06	1.16367e+06	151199	96035	1.37775	1.99746	0.67465	0.580948	0.439435	0.0933151	0	0.107788	n1640
85.0284	10.8495	37442	1.07967	2.39999	1	3.63456	0.169835	4.25105e-06	1	0.0049662	8731.66	19409.5	8087.32	29393.9	725.211	1890	781.824	10956.4	0.0830553	0.0973752	0.0966728	0.372745	0.365082	30.6431	0	3.76256	n4021
364.189	12.6525	99944	2.09216	2.25513	1	1.90575	0.000318743	0.00038358	1	0.00117029	68422.6	73752.4	32704.3	62326.1	9514.17	14337.4	12590.9	9402.93	0.13905	0.1944	0.384991	0.150867	5.12269	4.6278	0	3.55323	n3804
174.058	6.48999	481243	1.61856	2.24413	1	5.17772	0.00156846	2.13369e-05	1	0.00566892	98953.5	137199	61136.8	316550	16964.5	17251.4	8295.21	135390	0.171439	0.125739	0.135683	0.427704	4.01032	15.7892	0	3.54558	n3129
224.077	9.47197	963375	1.34963	2.13662	1	1.14813	0.121537	0.3356	1	0.511968	174506	276263	129299	148452	55213.3	337122	32383.8	60062.4	0.316398	1.22029	0.250456	0.404591	0.498786	0.188304	0	0.0787844	n2856
153.003	6.24375	491721	0.896935	2.07923	1	1.53808	0.759739	0.0353236	1	0.148359	132852	307971	148118	227817	97935	136296	66773.7	103177	0.737173	0.44256	0.450814	0.452895	0.0165868	1.1093	0	0.420541	n3121
131.089	7.40338	817863	1.07355	2.0075	1	5.21627	0.409043	2.30922e-06	1	0.00500754	131187	245316	122200	637425	15687	23385.9	20083.2	265578	0.119577	0.0953298	0.164347	0.416642	0.124387	15.9515	0	3.74227	n2936
173.151	6.46202	184162	3.67711	1.9152	1	2.93666	0.000161335	0.205115	1	0.018783	139048	72422.3	37814.4	111048	27022.6	58052.7	6700.34	52688.5	0.194341	0.801586	0.17719	0.474465	13.2214	0.350718	0	1.90119	n3541
225.125	12.6516	79954	1.61225	1.834	1	1.65042	0.0184576	0.00244337	1	0.00754064	50046.5	56930	31041.3	51231.4	13279.6	12309.6	9264.05	11384.3	0.265346	0.216223	0.298442	0.222214	1.37771	2.82379	0	1.89224	n3874
241.082	9.25246	192505	1.50048	1.77143	1	0.871176	0.000724042	2.65451e-05	1	0.34212	147019	173567	97981.6	85359.2	18292.4	18704.6	17003.2	25642.4	0.124422	0.107765	0.173534	0.300406	3.8554	8.94132	0	0.168305	n3525
121.014	6.44453	565528	1.35023	1.7573	1	1.35287	0.00388673	0.0828388	1	0.182439	242297	315347	179449	242771	31634.3	153713	25674.6	98845.9	0.13056	0.487441	0.143075	0.407157	2.37957	0.760417	0	0.384442	n3060
153.021	6.43508	558398	1.17378	1.70877	1	1.56463	0.524052	0.083573	1	0.111402	207829	302554	177059	277033	80370.8	133535	81082	112761	0.386716	0.441359	0.457937	0.40703	0.0726402	0.645293	0	0.518149	n3067
93.0367	10.8314	2753149	1.3054	1.68265	1	0.767792	0.0523082	0.175726	1	0.0282446	944284	1.21717e+06	723368	555397	211454	765200	92581.5	127980	0.223931	0.62867	0.127987	0.23043	0.915913	0.410439	0	1.13083	n2566
88.951	6.5006	454076	1.75184	1.66909	1	0.913524	0.146629	0.038795	1	0.704974	269419	256693	153792	140493	159514	82616.3	65068.6	52323.3	0.592068	0.321849	0.423095	0.372428	0.450478	0.957432	0	0.0253701	n3165
186.094	8.76142	3037649	1.783	1.53969	1	1.33384	0.0415549	0.0220133	1	0.102317	1.7253e+06	1.48986e+06	967638	1.29068e+06	681477	374200	276124	340158	0.394991	0.251163	0.285359	0.26355	1.06177	1.26102	0	0.54365	n2507
107.052	10.7715	118021	1.23584	1.50148	1	1.34558	0.28762	0.190051	1	0.0424567	47534.1	57751.4	38463	51755	15850.6	30090.7	11674.5	6828.42	0.333457	0.521038	0.303525	0.131937	0.212329	0.357134	0	0.96586	n3745
275.137	10.7036	25955	1.35441	1.49078	1	1.21911	0.0883434	0.0612884	1	0.313869	15238	16772.3	11250.7	13715.8	4298.49	5495.32	2680.22	4923.16	0.282089	0.327642	0.238227	0.35894	0.61959	0.815593	0	0.193401	n4056
120.977	6.39205	662020	1.18263	1.48888	1	1.2697	0.343472	0.0543717	1	0.259558	389913	490884	329699	418620	41101.3	117563	137184	119637	0.105412	0.239492	0.416089	0.285789	0.176786	0.79596	0	0.238642	n2998
176.098	5.9278	36266	1.05939	1.44046	1	1.43581	0.44474	0.000328798	1	0.00633382	23003.2	31277.5	21713.6	31176.6	2900.02	3343.97	2711.01	5491.35	0.12607	0.106913	0.124853	0.176137	0.105535	4.93581	0	2.38767	n4025
144.12	7.87587	22093538	1.59825	1.43637	1	1.24454	0.0396744	0.0146633	1	0.124534	1.34154e+07	1.20566e+07	8393819	1.04464e+07	4.45765e+06	2.38807e+06	1.82217e+06	2.35949e+06	0.332279	0.198071	0.217084	0.225865	1.08734	1.48684	0	0.474068	n738
212.11	10.6953	19237	1.48583	1.43413	1	1.37543	0.0429627	0.0315385	1	0.179521	13795.9	13315.8	9284.97	12770.8	3674.29	2554.53	2994.94	4987.7	0.266332	0.191842	0.322558	0.390556	0.905576	1.04856	0	0.358996	n4057
174.113	6.14525	3712787	1.23226	1.42875	1	1.43705	0.568033	0.224371	1	0.217178	2.89447e+06	3.356e+06	2.34891e+06	3.3755e+06	1.39485e+06	145894	1.77713e+06	187484	0.481903	0.0434726	0.756574	0.0555427	0.0583147	0.318993	0	0.330022	n2371
243.087	10.0116	24987	1.46802	1.42745	1	1.34504	0.0611441	0.0123656	1	0.123932	16794.5	16330.3	11440.2	15387.6	5190.26	2322.53	3094.9	4751.21	0.309046	0.142222	0.270528	0.30877	0.785062	1.59715	0	0.484621	n4060
204.123	8.00752	300663	2.23494	1.40926	1	2.97294	0.00144461	0.178873	1	0.00228453	181121	114207	81040.6	240929	44656.7	48696.9	25065.1	74065	0.246557	0.426391	0.309291	0.307415	3.81931	0.366713	0	4.18134	n3320
255.111	10.0146	36356	1.43154	1.36005	1	1.27975	0.0422369	0.0379831	1	0.184999	25619.5	24340.1	17896.5	22903.2	6665.68	4991.41	4291.75	7295.58	0.26018	0.205069	0.239809	0.31854	0.948991	0.958151	0	0.34987	n3624
223.09	12.2404	70564	1.93377	1.35593	1	0.773713	0.117549	0.386286	1	0.310742	32978.1	23123.9	17053.8	13194.8	20058.9	13964.3	8294.62	1611.98	0.608248	0.603891	0.486379	0.122168	0.538211	0.13967	0	0.208578	n3909
193.052	5.6575	314012	1.4513	1.35375	1	1.12086	2.79386e-05	6.8738e-05	1	0.0991608	293678	273938	202355	226812	22938.1	11815.1	20262.5	25758.3	0.0781062	0.0431306	0.100134	0.113567	8.90322	9.31374	0	0.556898	n2256
141.048	10.7643	59815	1.38963	1.34976	1	0.624635	0.0953353	0.225052	1	0.00492789	33403.3	32444.9	24037.5	15014.7	10820.1	14443.1	4984.14	2401.98	0.323924	0.445158	0.207349	0.159976	0.618097	0.302791	0	2.65953	n3948
113.06	11.5859	48889	1.33341	1.34373	1	1.13599	0.0111887	0.0329888	1	0.399572	37429	37718.5	28070.1	31887.4	4990.78	7666.52	5431	9014.29	0.13334	0.203256	0.19348	0.282692	1.60999	1.05461	0	0.131566	n3985
647.424	20.9031	31670	1.3956	1.31311	1	1.29408	0.150126	0.22161	1	0.255971	22955.3	21598.6	16448.4	21285.6	5540.02	4265.86	8435.29	4731.41	0.241339	0.197507	0.512834	0.222283	0.415729	0.296853	0	0.25014	n4042
119.049	9.49507	55187	1.1889	1.30613	1	1.30407	0.24649	0.018713	1	0.0487842	37031.5	40682.9	31147.8	40618.7	9830.65	5679.27	6088.89	8214.31	0.265467	0.139598	0.195484	0.20223	0.258897	1.31142	0	0.857958	n3963
106.05	8.42142	47405	1.04977	1.30388	1	1.359	0.652639	0.0889469	1	0.0553147	25069.2	31137.7	23880.7	32454	5053.76	8201.19	3689.56	8336.97	0.201593	0.263384	0.154499	0.256886	0.0360734	0.651197	0	0.8843	n3992
198.092	7.34052	269482	1.37384	1.30244	1	1.19281	0.00228908	0.00533007	1	0.0397892	214413	203269	156068	186160	28125.9	26406.3	15582.2	25869.5	0.131176	0.129908	0.0998426	0.138964	3.29262	2.3699	0	0.992875	n3341
208.084	14.4815	18560	1.52766	1.29404	1	0.544919	0.220529	0.399649	1	0.102466	8980.29	7606.96	5878.44	3203.28	4935.63	3825.07	2894.92	2167.6	0.549607	0.502838	0.492464	0.676681	0.293865	0.129837	0	0.547173	n4081
153.003	7.54156	127141	1.03334	1.29153	1	1.41933	0.884813	0.288347	1	0.025629	54552.5	68183.1	52792.3	74929.8	25121.9	29688.1	14109.5	15126.3	0.460508	0.435417	0.267265	0.201873	0.00373201	0.219236	0	1.14533	n3709
180.961	6.3798	682354	1.07852	1.28879	1	1.16162	0.698644	0.267078	1	0.212432	372395	444998	345283	401090	144920	185700	79439	64511.5	0.389156	0.417305	0.230069	0.16084	0.026913	0.24373	0	0.29739	n2997
338.171	13.2837	45382	1.36336	1.2749	1	0.572098	0.112512	0.432396	1	0.0128591	23052.2	21556.6	16908.5	9673.29	7042.65	12706	4834.91	1599.59	0.305508	0.589427	0.285946	0.165361	0.517244	0.116896	0	2.01842	n3999
245.14	12.6527	87173	1.42469	1.27128	1	1.01383	0.208259	0.397134	1	0.965676	56870.8	50747	39918	40470	7747.63	5923.62	28256.7	10725.4	0.136232	0.116728	0.70787	0.265022	0.33478	0.140689	0	0.000333599	n3855
239.095	5.65765	2346661	1.32045	1.27114	1	1.05923	0.000469621	1.38832e-05	1	0.253286	2.19139e+06	2.10955e+06	1.65958e+06	1.75787e+06	197430	72886.7	105869	165527	0.0900936	0.0345508	0.063793	0.094163	5.63534	12.2558	0	0.250257	n2252
184.115	9.86568	34289	1.3504	1.25784	1	1.15488	0.00463711	0.0158596	1	0.121186	27459.3	25577.1	20334.2	23483.4	3893.85	3635.25	2172.54	3872.44	0.141804	0.142129	0.106842	0.164901	2.55343	1.53266	0	0.503049	n4032
108.056	12.6512	66703	1.39636	1.25519	1	1.25762	0.0967959	0.142238	1	0.128245	45688.4	41069.3	32719.7	41148.9	14146.2	8509.44	9592.67	7869.95	0.309623	0.207197	0.293177	0.191255	0.57572	0.423985	0	0.461502	n3922
97.0267	8.45061	162149	1.37566	1.25477	1	0.96162	0.00854489	0.038265	1	0.646689	137890	125772	100236	96388.5	23090	22460.9	8969.17	17576.5	0.167453	0.178583	0.089481	0.18235	2.31069	1.11488	0	0.0380081	n3586
194.079	8.99579	61488	1.1338	1.25316	1	1.08877	0.221536	0.0204388	1	0.429875	46428.5	51316.2	40949.3	44584.4	7430.93	5752.31	7122.62	8139.03	0.160051	0.112095	0.173937	0.182553	0.283356	1.28216	0	0.112965	n3940
241.092	6.77279	52903	1.37027	1.24162	1	1.0732	0.0521319	0.158715	1	0.699388	45927.4	41615.6	33517.1	35970.7	6245.43	4227.87	11665.8	9595.68	0.135985	0.101593	0.348055	0.266764	0.879612	0.425979	0	0.0263843	n3972
169.068	9.47886	148260	1.22205	1.24115	1	0.732341	0.0165748	0.0527361	1	0.0100931	116768	118593	95550.7	69975.8	14261.8	21945.1	10659.5	15922.9	0.122139	0.185045	0.111559	0.227549	1.41993	0.892042	0	1.78143	n3616
132.03	5.95452	530865	1.14237	1.23035	1	1.14261	0.627529	0.346454	1	0.624257	371028	399604	324788	371106	142090	20102.2	175711	139148	0.382963	0.0503053	0.541003	0.374955	0.0418708	0.178952	0	0.0427056	n3077
172.042	7.02478	80486	1.38674	1.22889	1	0.920799	0.0970836	0.246176	1	0.262723	49623.6	43974.8	35784.2	32950.1	16463.3	14816.8	5047.26	2747.9	0.331763	0.33694	0.141047	0.0833957	0.64593	0.2738	0	0.243215	n3872
273.158	9.62905	41415	0.752423	1.21841	1	1.18348	0.290893	0.208616	1	0.304111	21384	34627.4	28420.1	33634.6	11322.2	1058.88	10514.5	4670.65	0.529473	0.0305793	0.369968	0.138864	0.207363	0.345022	0	0.205416	n4010
167.076	7.54627	166960	1.2733	1.21688	1	0.924709	0.150404	0.210163	1	0.653093	124626	119103	97875.8	90506.6	33111.6	29143	25590	29354	0.265688	0.244686	0.261454	0.32433	0.408602	0.299575	0	0.0358094	n3579
373.09	9.76103	48758	1.45111	1.21309	1	1.10318	0.120552	0.245166	1	0.572745	30481.4	25481.6	21005.6	23172.8	11370.6	5142.3	7169.59	5581.57	0.373033	0.201804	0.341318	0.240867	0.496927	0.257368	0	0.0568955	n3986
245.096	7.39438	180967	1.28678	1.20635	1	0.760808	0.0227244	0.148105	1	0.0138924	142699	133779	110896	84370.6	22348.8	30093.9	18071.7	9403.21	0.156615	0.224953	0.162961	0.111451	1.22439	0.424941	0	1.69538	n3551
417.176	13.4222	134315	1.51609	1.1984	1	1.24817	0.0361992	0.373392	1	0.235418	110253	87150.4	72722.1	90769.2	18757.1	20520.3	31552.6	12044.5	0.170127	0.235458	0.433879	0.132693	1.04542	0.14695	0	0.285541	n3654
184.043	8.79838	494168	1.24097	1.19704	1	1.02383	0.0258111	0.0318485	1	0.791132	406459	392069	327534	335338	56363.1	42118.8	47237.5	52002.7	0.138669	0.107427	0.144222	0.155076	1.15181	1.03981	0	0.0123395	n3116
112.076	7.57504	45973	1.21231	1.19694	1	1.28692	0.320055	0.195012	1	0.14888	26660.5	26322.4	21991.4	28301.2	9847.25	6366.9	4036.53	8647.62	0.369357	0.241881	0.18355	0.305557	0.192478	0.330061	0	0.437149	n3996
100.076	7.00883	508040	1.23758	1.18895	1	1.08762	0.150525	0.133282	1	0.569646	361401	347202	292023	317612	82097.1	35690.7	71671.7	78886	0.227163	0.102795	0.245431	0.248373	0.405267	0.474941	0	0.0576371	n3095
251.157	10.3801	30347	1.39869	1.18638	1	0.921988	0.264039	0.419693	1	0.710286	15224.3	12913.4	10884.7	10035.6	8013.37	4746.24	3473.96	4181.57	0.526353	0.367542	0.31916	0.416675	0.246874	0.118969	0	0.0243973	n4047
157.092	11.0274	74640	1.45369	1.18411	1	0.929926	0.134099	0.476692	1	0.732407	44013.3	35851.2	30276.9	28155.3	17038.1	14680.3	11118.2	9725.77	0.387114	0.409478	0.367216	0.345433	0.455863	0.0916263	0	0.0206286	n3891
130.105	8.25734	5969914	1.29388	1.18325	1	1.04258	0.0463881	0.0547226	1	0.68302	4.27926e+06	3.91337e+06	3.3073e+06	3.44812e+06	868802	425382	528621	626399	0.203026	0.1087	0.159835	0.181664	0.913406	0.797835	0	0.0295179	n2091
198.058	9.11261	108984	1.28626	1.17464	1	1.07501	0.0305034	0.111929	1	0.569039	88371.8	80703	68704.2	73857.8	12254.2	7223.08	14576.5	15715.2	0.138666	0.0895019	0.212163	0.212776	1.06667	0.544016	0	0.0578082	n3778
219.068	13.3825	105640	1.17374	1.17327	1	1.09052	0.347541	0.353457	1	0.694824	74015.7	73986.1	63059.6	68767.8	19640.4	20020	18852.8	28845.8	0.265355	0.270591	0.298968	0.419466	0.161952	0.157873	0	0.0274384	n3784
132.047	8.44336	133626	1.17351	1.17202	1	1.02932	0.168913	0.20955	1	0.771275	114649	114504	97697.6	100562	21879.3	25045.3	17285.4	15900.9	0.190838	0.218729	0.176928	0.15812	0.369577	0.305007	0	0.0148771	n3662
143.034	6.38013	641260	1.03812	1.16287	1	1.15455	0.791874	0.317876	1	0.500364	356513	399354	343422	396500	76102.3	93800.7	90460.1	160336	0.213463	0.234881	0.263408	0.404378	0.0122629	0.18422	0	0.0831264	n3003
130.068	8.83751	1081190	1.56852	1.16227	1	0.912483	0.272273	0.610521	1	0.759248	476274	352918	303646	277072	327090	186151	133011	157945	0.686768	0.527464	0.438046	0.57005	0.239015	0.0463792	0	0.0165621	n2831
258.095	7.32492	118343	1.19249	1.162	1	0.991605	0.0422849	0.0856252	1	0.886397	95178.2	92744.2	79814.4	79144.3	12891.5	13431.4	9404.41	5987.94	0.135446	0.144822	0.117828	0.0756585	0.927001	0.621844	0	0.00361233	n3742
145.092	5.74998	1231602	1.14875	1.15111	1	1.14599	0.495059	0.495212	1	0.511793	995328	997370	866446	992940	259699	272564	360331	276823	0.260918	0.273283	0.415872	0.278792	0.0841981	0.0839724	0	0.0774975	n2795
293.836	5.50543	62299	0.955338	1.14264	1	1.35193	0.700392	0.245553	1	0.105344	32524.3	38901.2	34044.9	46026.3	6612.47	6946.24	6686.98	14328.4	0.203309	0.178561	0.196417	0.311309	0.0261417	0.253682	0	0.574176	n3937
109.089	7.36455	16482	1.11469	1.14234	1	1.02823	0.239577	0.195631	1	0.711213	13231.2	13559.5	11869.9	12205.1	1860.43	2284.12	1910.07	948.223	0.140609	0.168452	0.160916	0.0776909	0.260658	0.321985	0	0.0246974	n4087
201.076	13.3543	135947	1.37172	1.14216	1	1.07361	0.16951	0.42293	1	0.697388	90338.4	75220.1	65857.8	70705.9	32100.1	11730.8	24314.6	16815.6	0.355331	0.155953	0.369199	0.237824	0.369572	0.120268	0	0.0268937	n3650
199.964	8.71722	52912	1.27874	1.14162	1	1.07324	0.0818573	0.397568	1	0.640518	40796.1	36421.6	31903.4	34239.9	7416.6	9239.04	8446.7	8362.56	0.181797	0.253669	0.264759	0.244234	0.625873	0.130269	0	0.0386421	n3971
148.079	5.79984	1311889	1.17889	1.14068	1	0.765206	0.236018	0.337406	1	0.412521	1.18608e+06	1.14764e+06	1.0061e+06	769874	79423	67919.2	322604	585343	0.0669624	0.0591818	0.320648	0.760311	0.293477	0.18432	0	0.124922	n2791
165.073	7.70897	138988	1.14848	1.13545	1	0.831649	0.197689	0.316682	1	0.123452	103425	102252	90053.6	74893	20316	25259.1	11354.2	18452.1	0.196432	0.247029	0.126083	0.246379	0.330096	0.194011	0	0.489659	n3639
198.094	10.1902	148952	1.13736	1.13537	1	1.12313	0.192762	0.174127	1	0.318623	117852	117646	103619	116377	17046.7	14674.7	18226.6	23426	0.144645	0.124737	0.1759	0.201294	0.325282	0.359316	0	0.184762	n1779
154.073	12.9635	10983	1.15995	1.12763	1	0.943054	0.197067	0.0941893	1	0.374021	8162.38	7934.95	7036.84	6636.12	1807.1	996.218	599.173	860.954	0.221393	0.125548	0.0851479	0.129738	0.349506	0.596833	0	0.145946	n4102
112.1	7.36504	27382	1.45296	1.12635	1	0.945367	0.345232	0.7273	1	0.87555	13949.3	10813.6	9600.57	9076.07	8457.52	4993.06	6588.77	4481.92	0.606306	0.461741	0.686289	0.493817	0.164527	0.021529	0	0.00433242	n4054
189.087	8.45112	39871516	1.15453	1.12069	1	0.939313	0.0393946	0.15854	1	0.340492	3.35188e+07	3.25364e+07	29032541	2.72706e+07	3.80792e+06	4.89568e+06	2.43452e+06	3.52622e+06	0.113605	0.150468	0.083855	0.129305	0.985286	0.410685	0	0.169068	n493
278.106	8.47121	341803	1.22032	1.12058	1	1.1134	0.224797	0.24229	1	0.35905	213424	195980	174891	194724	63797	26921.5	31580.8	39306.5	0.298922	0.137369	0.180574	0.201857	0.292999	0.258241	0	0.154717	n3309
184.206	13.812	140963	1.24996	1.11977	1	1.04464	0.135815	0.379936	1	0.78973	108840	97504.6	87075.2	90962	22025.9	12511.5	24351.2	24802	0.20237	0.128318	0.279657	0.272664	0.439385	0.145121	0	0.0125044	n3631
97.1012	6.07314	6536811	1.1451	1.11941	1	1.05918	0.0238335	0.0479642	1	0.473909	6.11195e+06	5.97481e+06	5.33748e+06	5653377	155463	208287	599719	844093	0.0254359	0.0348609	0.11236	0.149308	1.56269	1.00781	0	0.0930752	n2018
231.095	14.2234	9467	1.05195	1.11894	1	1.0838	0.585236	0.188851	1	0.433949	7735.52	8228.08	7353.48	7969.72	962.59	589.972	1344.79	1272.58	0.124438	0.0717023	0.182878	0.159677	0.053365	0.354702	0	0.110784	n4109
98.0965	12.8578	259990	1.23792	1.11826	1	0.999552	0.114423	0.257402	1	0.996889	182984	165296	147816	147749	38382	14818.1	31462.5	25577	0.209756	0.0896462	0.21285	0.173111	0.502151	0.252632	0	2.66984e-06	n3380
188.107	7.57083	21336	1.29923	1.11737	1	0.918402	0.195252	0.627807	1	0.584027	13217.1	11367	10173	9342.9	4262.72	4847.83	3221.46	1476.06	0.322515	0.426482	0.316668	0.157987	0.324591	0.0420813	0	0.0548764	n4069
71.073	8.98923	31490	1.05691	1.11505	1	0.981796	0.372246	0.15503	1	0.746632	23832.9	25144.1	22549.7	22139.2	2559.52	3438.22	2178.27	2102.15	0.107394	0.136741	0.0965988	0.0949515	0.14578	0.406304	0	0.0183888	n4043
287.085	7.97641	11486	1.1966	1.11425	1	1.04402	0.0850817	0.159648	1	0.624932	9846.66	9168.98	8228.84	8591.05	1653.4	880.898	1218.74	1268.41	0.167914	0.0960738	0.148105	0.147643	0.620368	0.390862	0	0.0424016	n4101
210.038	7.83584	72639	1.40062	1.11101	1	0.493101	0.102584	0.70886	1	0.00921948	44268.6	35115	31606.4	15585.1	13939.1	19822.5	9851.55	6369.58	0.314876	0.564501	0.311695	0.408696	0.550304	0.0251239	0	1.86508	n3900
131.076	7.1721	102858	1.07069	1.11012	1	0.984659	0.430325	0.134709	1	0.873069	80002.2	82948.9	74720.4	73574.1	11363.3	4748.05	10893	13199.9	0.142037	0.0572407	0.145784	0.179409	0.112588	0.479511	0	0.00448591	n3795
170.1	8.74843	383252	0.874627	1.10792	1	0.833838	0.669158	0.65221	1	0.541795	196984	249527	225221	187798	107848	54627.5	114245	89005.2	0.547497	0.218924	0.507258	0.473941	0.0323016	0.0368397	0	0.0667731	n3265
143.016	21.2194	114154	1.29164	1.10689	1	1.28679	0.471853	0.771549	1	0.456783	58572.4	50194.7	45347.4	58352.6	29030.2	23298.6	32137.4	25571.4	0.495629	0.464165	0.708695	0.438221	0.0932527	0.0149128	0	0.100276	n3759
113.084	7.63776	116240	1.24359	1.10628	1	1.01936	0.109715	0.18508	1	0.817013	81326	72346.1	65395.9	66661.8	19083.3	6344.73	9953.39	8428.43	0.234652	0.0876997	0.152202	0.126436	0.547807	0.34671	0	0.0094198	n3751
88.951	8.68447	65632	1.14202	1.10591	1	1.08148	0.524723	0.626876	1	0.673917	45382.9	43947.6	39739	42976.9	11931.9	11156.1	17140.4	5266.09	0.262917	0.253849	0.431324	0.122533	0.0730305	0.0423497	0	0.0326081	n3924
154.105	10.4323	565699	1.09506	1.1015	1	1.12894	0.330694	0.238902	1	0.283988	448817	451456	409856	462702	65664.1	45991	66342.5	92310.8	0.146305	0.101873	0.161868	0.199504	0.174215	0.265563	0	0.216106	n3057
118.998	8.58985	180762	1.23246	1.10047	1	1.2029	0.263116	0.592627	1	0.320548	141610	126445	114901	138214	21328.3	6252.27	49218	20196.9	0.150613	0.0494467	0.428353	0.146127	0.247935	0.05414	0	0.19204	n3553
119.045	8.44957	64081	0.861001	1.09957	1	0.881268	0.38882	0.61637	1	0.446455	33938.4	43342.3	39417.3	34737.2	8785.35	14218.5	11955.9	7987.94	0.258862	0.328051	0.303317	0.229953	0.136371	0.0446384	0	0.105939	n3929
207.11	8.23988	195382	1.15223	1.09934	1	1.02675	0.105065	0.1318	1	0.746761	152334	145341	132208	135744	21262.9	5872.83	17541.3	19311.1	0.139581	0.0404071	0.13268	0.142261	0.533134	0.504102	0	0.0183773	n3281
198.043	7.97376	10368	1.14735	1.09893	1	0.957312	0.197447	0.382676	1	0.665674	8537.08	8176.82	7440.71	7123.08	1292.41	1338.39	1451.12	959.574	0.151388	0.163681	0.195025	0.134713	0.318326	0.139042	0	0.0333352	n4103
508.228	13.3682	212380	0.993511	1.09821	1	1.09139	0.9572	0.550284	1	0.205753	119564	132164	120345	131344	30045.4	42715.7	17025.4	9580.7	0.25129	0.323201	0.141471	0.0729435	0.000511365	0.0660637	0	0.316976	n591
131.089	10.6733	134369	1.12754	1.09723	1	1.12433	0.223577	0.339464	1	0.225873	111807	108802	99160.8	111489	12415	11851.7	20026.4	11284	0.111039	0.108929	0.201959	0.101211	0.288072	0.171651	0	0.287649	n3653
331.157	12.8917	636393	1.2152	1.09658	1	0.710956	0.36406	0.667978	1	0.340835	482787	435661	397291	282456	81098.5	61981.6	199001	198747	0.16798	0.14227	0.500895	0.703638	0.15829	0.0338897	0	0.166709	n3010
285.01	7.53163	141460	1.11375	1.09525	1	1.0036	0.40401	0.30024	1	0.968593	94083	92520.3	84474	84778.1	24912.9	15675.1	8283.56	16308	0.264797	0.169423	0.0980605	0.192361	0.133957	0.205974	0	0.000276364	n3630
83.0128	13.3276	118773	0.977401	1.0949	1	0.902716	0.890489	0.572055	1	0.527168	74910.9	83916.6	76642.9	69186.8	19490.4	20196.4	22834.4	15774.7	0.260181	0.240672	0.297932	0.228002	0.00332872	0.0569306	0	0.0721768	n3736
230.001	8.71506	41440	0.921898	1.09357	1	0.959694	0.531501	0.246971	1	0.698887	29279	34731.1	31759.5	30479.4	7808.27	2815.56	5088.99	6002.29	0.266685	0.0810674	0.160235	0.196929	0.0708294	0.26106	0	0.0264616	n490
121.089	5.72551	19781	1.05024	1.09296	1	0.955639	0.576692	0.216253	1	0.531866	16124.3	16780.1	15352.9	14671.8	2279.3	1029.05	2351.16	928.162	0.141358	0.0613252	0.153141	0.0632614	0.0554934	0.309249	0	0.0725982	n4075
262.111	8.13992	91335	1.00288	1.09291	1	0.819608	0.985266	0.623439	1	0.268403	55607.7	60599.9	55448	45445.7	6846.59	15873.4	19164.3	5993.58	0.123123	0.261938	0.345626	0.131885	6.15551e-05	0.042862	0	0.248138	n3840
204.111	8.45074	263557	1.12918	1.0922	1	0.874666	0.113629	0.464137	1	0.159201	192461	186157	170443	149081	23409	45313.2	20401.9	27413.9	0.12163	0.243413	0.119699	0.183886	0.50276	0.099992	0	0.390791	n527
170.034	7.36598	29668	0.983097	1.09219	1	1.07946	0.837647	0.35213	1	0.409416	20266.6	22515.6	20615.1	22253	3083.77	3936.35	2634.48	3813.08	0.15216	0.174828	0.127794	0.171351	0.00738124	0.161	0	0.124905	n2563
184.04	9.23534	6591908	1.04172	1.08959	1	1.04948	0.628712	0.2957	1	0.675616	5.13423e+06	5.37017e+06	4.92862e+06	5.17247e+06	628088	573577	788566	1.13361e+06	0.122333	0.106808	0.159997	0.219163	0.0415961	0.205048	0	0.0311819	n1993
265.134	7.19029	233518	1.18641	1.0892	1	1.00019	0.0660442	0.345275	1	0.998219	197578	181389	166535	166566	21736.2	21918.4	29298.7	16294.1	0.110013	0.120836	0.175932	0.0978234	0.724104	0.164821	0	8.85339e-07	n3465
112.076	9.24616	18337	1.12528	1.08784	1	0.97797	0.295289	0.232621	1	0.583828	12681.9	12259.9	11269.9	11021.6	2942.74	1760.48	427.829	968.025	0.232043	0.143597	0.037962	0.0878295	0.225443	0.29858	0	0.0550335	n4082
126.016	5.69179	101958	1.02209	1.08567	1	1.04908	0.841669	0.277682	1	0.714176	79290.8	84222.8	77577.1	81384.7	16233.3	6219.03	12417.7	21215	0.204732	0.0738402	0.160069	0.260675	0.00703055	0.228986	0	0.0239921	n3797
259.142	9.12437	37241	1.06616	1.08521	1	1.00979	0.186822	0.0597304	1	0.880925	32397.2	32976	30386.7	30684.1	2720.58	2085.53	2138.85	4184.39	0.0839759	0.0632439	0.0703876	0.13637	0.337495	0.751245	0	0.00400518	n4022
181.17	10.1767	183947	1.00522	1.08487	1	1.10344	0.929555	0.194826	1	0.33206	128613	138804	127945	141179	10703.3	12464.2	14488	27718.3	0.083221	0.089797	0.113236	0.196334	0.00137572	0.322838	0	0.179051	n3542
169.068	6.58181	505542	1.08679	1.08309	1	0.925291	0.0742303	0.23092	1	0.150682	446618	445099	410952	380250	25481.3	54538	35068.2	33226.3	0.057054	0.12253	0.0853341	0.0873801	0.676971	0.277349	0	0.403893	n3105
152.053	6.34506	7998114	1.1349	1.0817	1	0.966965	0.0895819	0.248484	1	0.643423	7.17133e+06	6.8351e+06	6.31888e+06	6.11013e+06	704522	562134	853424	643501	0.0982415	0.0822423	0.135059	0.105317	0.593352	0.255176	0	0.0381427	n1704
86.0601	7.42873	56728	1.13192	1.08165	1	0.977021	0.345232	0.285599	1	0.800852	38867.8	37141.3	34337.8	33548.7	9795.81	3325.93	5035.15	5503.75	0.252029	0.089548	0.146636	0.164052	0.169161	0.215847	0	0.011189	n3959
203.134	7.46099	175287	1.23287	1.08164	1	1.03535	0.115167	0.175262	1	0.681698	118477	103944	96098.8	99496.4	27969.2	5415.21	11555.8	15891.7	0.236072	0.0520972	0.120249	0.159722	0.546832	0.377929	0	0.0298985	n3560
220.182	11.6059	204554	1.07245	1.08069	1	1.03467	0.277805	0.104979	1	0.575317	172941	174268	161257	166848	20649.1	11568.6	13573	19254.7	0.1194	0.0663835	0.0841698	0.115403	0.223557	0.532271	0	0.0563216	n1574
134.096	8.38944	182098	1.15468	1.08056	1	1.08235	0.0468923	0.0709985	1	0.214088	148309	138788	128441	139019	18037.1	7217.58	10076.7	16410.9	0.121618	0.0520041	0.0784538	0.118048	0.924699	0.696872	0	0.301686	n3549
113.047	8.42266	55062	1.27605	1.07568	1	0.692891	0.138991	0.426385	1	0.00686603	35489.2	29916.6	27811.7	19270.5	10268.3	4182.56	4598.44	4078.99	0.289335	0.139808	0.165342	0.21167	0.465653	0.11466	0	1.93079	n3964
281.088	6.01235	40181	1.05373	1.07467	1	1.04832	0.47134	0.317758	1	0.451964	33525.2	34191.2	31815.6	33352.8	4096.55	4014.6	3807.66	2919.46	0.122193	0.117416	0.119679	0.0875326	0.0934388	0.184343	0	0.102649	n2365
105.019	6.38065	542300	1.2194	1.07253	1	0.931161	0.244493	0.735418	1	0.741984	406628	357652	333465	310510	105798	138203	98984.1	132926	0.260185	0.386418	0.296834	0.428091	0.255002	0.0202431	0	0.0191848	n3072
128.089	6.65981	2980272	0.741971	1.06989	1	1.09914	0.254712	0.746052	1	0.660152	1.44034e+06	2.07692e+06	1.94124e+06	2.1337e+06	510076	489835	861440	575314	0.354134	0.235847	0.443758	0.269632	0.250332	0.018745	0	0.0345202	n2515
110.021	10.473	71793	1.03367	1.06745	1	0.865671	0.836055	0.371249	1	0.279852	53231	54970.4	51497.1	44579.5	18535.5	6209.1	6633.83	12941	0.34821	0.112953	0.12882	0.29029	0.00775667	0.146125	0	0.226278	n3904
355.07	16.4573	263914	1.10352	1.06718	1	1.08071	0.125149	0.314663	1	0.220247	246796	238668	223644	241694	11542.2	16385.7	30047.4	13065.7	0.0467682	0.068655	0.134354	0.0540587	0.517362	0.192696	0	0.303486	n3345
215.139	7.56806	429183	1.11632	1.06611	1	1.0359	0.164817	0.22948	1	0.602555	338589	323360	303308	314196	45642.7	12591	34699.2	35446.5	0.134803	0.038938	0.114402	0.112816	0.378651	0.295106	0	0.0481854	n3188
83.0492	6.48551	118597	1.06576	1.0633	1	1.03247	0.28858	0.364898	1	0.6267	96603	96379.9	90642.5	93585.8	11703.1	13550.3	4832.62	13253.4	0.121146	0.140593	0.0533152	0.141618	0.221613	0.159052	0	0.0435315	n3737
97.0969	5.76898	132125	1.20152	1.063	1	1.45949	0.423204	0.722618	1	0.00115957	72668.2	64291	60480.5	88270.8	32869.3	22543.7	11518.5	9571.84	0.45232	0.35065	0.19045	0.108437	0.122451	0.0226561	0	3.44324	n3686
110.06	9.12797	107380	1.18319	1.05931	1	0.956239	0.294384	0.651084	1	0.76732	78431.5	70219.5	66288.2	63387.4	18692.3	6035.87	19314.4	12995	0.238326	0.0859571	0.291369	0.20501	0.204111	0.037743	0	0.0155277	n3781
314.117	10.589	765372	1.16324	1.05665	1	0.869756	0.1471	0.64304	1	0.206629	620017	563203	533008	463587	84825	113553	105146	66283.3	0.136811	0.20162	0.19727	0.142979	0.4148	0.0380685	0	0.311945	n2960
172.063	14.2042	14229	1.07512	1.05626	1	1.14386	0.470961	0.476694	1	0.222808	10820.1	10630.4	10064.1	11511.9	1950.95	1105.72	1507.33	2243.04	0.180308	0.104015	0.149772	0.194845	0.0940315	0.0917445	0	0.287003	n4094
180.047	8.79562	12969	1.28182	1.05592	1	1.037	0.0242497	0.568199	1	0.72119	11020.8	9078.58	8597.83	8915.99	1665.78	1328.55	1487.78	1514.34	0.151149	0.146339	0.173041	0.169845	1.17694	0.0580918	0	0.0224614	n4098
240.094	9.76593	42495	0.929431	1.05521	1	0.787206	0.759541	0.806618	1	0.347523	20147.7	22874.2	21677.4	17064.6	5494.17	4886.02	10450.5	3851.63	0.272695	0.213603	0.482091	0.225709	0.0167873	0.0107629	0	0.171532	n4007
207.111	5.90853	2253421	1.08318	1.05507	1	1.02211	0.179263	0.309341	1	0.697463	2.01602e+06	1.9637e+06	1.8612e+06	1.90235e+06	165227	109446	203034	148002	0.0819571	0.0557348	0.109088	0.0777996	0.349807	0.19748	0	0.0268315	n1888
446.202	13.0193	14362	1.17055	1.05483	1	0.867798	0.468973	0.781608	1	0.482509	9298.07	8378.88	7943.35	6893.22	2918.97	1698.93	3300.36	929.96	0.313933	0.202764	0.415487	0.134909	0.0945392	0.0137668	0	0.0937952	n4093
330.404	12.3126	2265460	1.26239	1.05411	1	1.29279	0.261842	0.860163	1	0.219656	1.93005e+06	1.61161e+06	1.52888e+06	1.97652e+06	147132	814698	769918	195270	0.0762321	0.505517	0.503582	0.0987947	0.261925	0.0054469	0	0.317607	n2618
169.092	6.82652	192143	1.1744	1.05405	1	0.962673	0.00331633	0.548232	1	0.399291	172953	155230	147270	141772	12367.2	28850.3	10646.5	10978.8	0.0715058	0.185855	0.0722925	0.0774392	2.47715	0.067006	0	0.129204	n3527
305.152	12.6544	149706	0.973676	1.05394	1	0.947883	0.853795	0.69331	1	0.710987	104695	113325	107526	101922	17380.9	12890.3	31965.9	15719.2	0.166014	0.113746	0.297286	0.154228	0.00605147	0.0283124	0	0.0247486	n997
283.04	8.72462	3564400	1.10212	1.05218	1	0.848036	0.161821	0.479807	1	0.437958	2.999e+06	2.86312e+06	2.72112e+06	2.30761e+06	292032	327972	341981	1.16816e+06	0.0973764	0.114551	0.125676	0.506222	0.381816	0.0898038	0	0.115415	n2386
209.012	8.71566	1145383	0.961813	1.05127	1	0.882252	0.697038	0.575853	1	0.560853	729924	797816	758905	669545	138606	122764	109870	338397	0.189891	0.153875	0.144774	0.505413	0.0268467	0.0557839	0	0.0630815	n2814
142.159	8.07985	140855	1.06826	1.05024	1	1.05973	0.156995	0.276151	1	0.127322	123397	121316	115512	122412	9836.76	9506.78	7828.56	6427.31	0.0797164	0.078364	0.0677728	0.0525057	0.39339	0.222092	0	0.464012	n3632
81.0699	5.79978	2474693	0.997627	1.05	1	0.878947	0.98462	0.587682	1	0.357903	2.171e+06	2.28496e+06	2.17616e+06	1.91273e+06	447322	55469.2	457790	488407	0.206045	0.0242758	0.210366	0.255346	6.51095e-05	0.0556655	0	0.154861	n2594
134.013	13.3283	109312	1.2016	1.04982	1	1.26457	0.340657	0.822055	1	0.22694	82983	72500.9	69060.6	87332.3	8800.6	17654.9	31642.3	10328.7	0.106053	0.243512	0.458182	0.118269	0.179694	0.00901456	0	0.301333	n3777
93.0367	13.4341	205785	1.07716	1.04969	1	1.02776	0.551896	0.694713	1	0.824929	186648	181887	173278	178088	11803.8	6607.42	50369.1	4758.11	0.063241	0.036327	0.290684	0.0267177	0.0667876	0.0287213	0	0.00903914	n3496
95.0366	8.89298	27364	1.13838	1.04952	1	0.923418	0.289009	0.343084	1	0.223578	18759.7	17295.3	16479.2	15217.2	4521.25	1020.84	1703.94	1664.94	0.241009	0.0590243	0.1034	0.109412	0.222767	0.168792	0	0.280622	n4055
304.134	13.4746	233335	1.32563	1.04879	1	1.11621	0.0681778	0.661684	1	0.437928	172039	136111	129779	144861	43295.4	26488.2	21891.7	39538.4	0.25166	0.194607	0.168685	0.272941	0.758771	0.0339569	0	0.111366	n3469
156.12	6.07477	1426194	1.14384	1.04824	1	0.930781	0.446295	0.811783	1	0.773113	1.24993e+06	1.14547e+06	1.09276e+06	1.01712e+06	99074.6	253541	458726	425013	0.0792639	0.221343	0.419788	0.417861	0.112169	0.0101138	0	0.0146303	n2761
130.105	5.50416	100712336	1.00958	1.04753	1	1.04456	0.775196	0.16502	1	0.238195	9.15478e+07	9.49886e+07	9.06786e+07	9.47189e+07	4.55472e+06	4.14815e+06	5.63669e+06	5.51896e+06	0.0497524	0.0436699	0.0621612	0.0582667	0.0143841	0.37926	0	0.262303	n123
241.074	5.56552	41273	0.922233	1.04247	1	0.947873	0.265356	0.575357	1	0.221206	30400.1	34363.5	32963.6	31245.3	4453.31	5149.43	2805.25	1439.64	0.14649	0.149852	0.0851015	0.0460754	0.237223	0.0569977	0	0.296975	n2674
379.161	13.4072	113412	0.857359	1.04198	1	0.850924	0.490177	0.791252	1	0.331241	62521.4	75984.8	72923.3	62052.2	31645.7	22989.2	15027.7	21135.7	0.506157	0.30255	0.206075	0.340612	0.0881614	0.0124256	0	0.175721	n3769
345.173	12.8713	356415	1.06783	1.03845	1	0.988346	0.514911	0.581824	1	0.880994	262150	254940	245499	242638	50326	23800.1	32770.3	31748.9	0.191974	0.0933559	0.133484	0.130849	0.0768757	0.0543288	0	0.00393149	n1809
190.075	13.3027	299394	0.84423	1.03819	1	0.860582	0.302938	0.7465	1	0.358709	184242	226571	218237	187811	58157.1	35641.4	49812.2	59188.8	0.315656	0.157308	0.228248	0.315151	0.197092	0.018514	0	0.15469	n3321
132.084	8.03456	3089145	0.905819	1.03802	1	1.27081	0.496015	0.787962	1	0.104261	1.68958e+06	1.93616e+06	1.86525e+06	2.37038e+06	141825	234726	574025	364582	0.0839412	0.121233	0.307747	0.153807	0.0882686	0.0130734	0	0.551781	n2504
219.097	12.6517	825033	1.19823	1.03654	1	1.06555	0.0541579	0.680611	1	0.419275	668256	578084	557704	594265	84597.5	74816.9	90773.7	53231.5	0.126594	0.129422	0.162763	0.0895754	0.793794	0.0300134	0	0.120707	n957
148.061	5.92598	1940539	1.05481	1.03623	1	0.867974	0.0615179	0.200251	1	0.431637	1.82941e+06	1.79718e+06	1.73435e+06	1.50537e+06	80156.8	82369.2	76145.4	653128	0.0438157	0.0458325	0.0439042	0.433865	0.73926	0.313707	0	0.121265	n2693
182.063	9.07184	29206	1.18518	1.03568	1	1.08445	0.0838429	0.702876	1	0.410965	22526.6	19684.9	19006.8	20612	3676.93	3434.33	2448.84	3831.61	0.163226	0.174465	0.12884	0.185892	0.634772	0.0258428	0	0.124604	n4052
130.068	5.80774	1430334	1.00664	1.03545	1	1.00767	0.883731	0.420566	1	0.892507	1.25399e+06	1.28988e+06	1.24572e+06	1.25527e+06	99040.2	90371.6	91748.5	140927	0.0789803	0.0700622	0.0736512	0.112268	0.00375215	0.117588	0	0.00322897	n2747
114.073	9.28485	444625	1.05123	1.03475	1	0.99466	0.373098	0.530945	1	0.948651	373419	367567	355223	353326	28978.6	26884.3	37828.9	58970.7	0.0776035	0.0731412	0.106494	0.166902	0.145814	0.0707485	0	0.000733107	n3169
137.071	10.5083	16203	1.12259	1.03194	1	0.992987	0.398318	0.77675	1	0.960201	11293.6	10381.6	10060.3	9989.79	2469.2	1244.09	2371.38	2405.38	0.218637	0.119835	0.235716	0.240784	0.129766	0.0143951	0	0.00043632	n4089
244.118	9.56722	119099	1.12137	1.03047	1	1.0095	0.0753156	0.622081	1	0.881673	107880	99134.6	96203.7	97118.1	10579.9	10186.6	9771.96	10932.3	0.0980712	0.102755	0.101576	0.112567	0.657277	0.0431127	0	0.00388863	n3731
285.01	20.5233	269315	1.00392	1.03003	1	1.01859	0.799449	0.260062	1	0.581361	243086	249408	242136	246638	6176.98	13090.1	6433.27	17847	0.0254107	0.0524846	0.0265688	0.0723612	0.0113475	0.248563	0	0.0562984	n3344
142.068	9.25325	977592	1.11981	1.02916	1	0.86975	0.167747	0.714413	1	0.110222	816461	750370	729107	634141	90455.3	81606.1	111258	67120.6	0.11079	0.108755	0.152594	0.105845	0.371135	0.0237469	0	0.534165	n2853
146.062	12.6563	462794	0.9352	1.02787	1	1.01468	0.725842	0.797047	1	0.889071	312650	343631	334314	339221	124439	37410.1	76924.6	30936	0.398014	0.108867	0.230097	0.0911974	0.0219274	0.0118657	0	0.00350308	n3160
156.138	8.99659	40476	1.09831	1.02693	1	1.01337	0.235847	0.74832	1	0.870185	34098.7	31882.5	31046.6	31461.7	3897.61	4320.63	4457.11	4110.99	0.114304	0.135517	0.143562	0.130666	0.265728	0.0181343	0	0.00468712	n4012
110.097	6.79545	153217	1.08383	1.02657	1	1.03002	0.0559834	0.63336	1	0.556854	140868	133425	129973	133874	5804.2	13643.1	10397.8	11782	0.0412031	0.102253	0.0800003	0.0880081	0.837151	0.0405159	0	0.0616407	n3604
154.003	8.71722	62383	1.08828	1.02635	1	1.1095	0.45043	0.801506	1	0.276367	46695.9	44038.7	42907.9	47606.5	8791.42	7274.28	7883.56	6085.72	0.188269	0.165179	0.183732	0.127834	0.102906	0.011113	0	0.222581	n485
79.0417	5.42118	2058337	1.05226	1.02613	1	1.0382	0.167942	0.325783	1	0.261074	1.7861e+06	1.74174e+06	1.69739e+06	1.76222e+06	134564	99160.2	14149	124978	0.07534	0.0569318	0.00833577	0.0709205	0.429824	0.196051	0	0.26573	n2678
345.046	22.9934	65385	1.09416	1.02524	1	1.09316	0.0262591	0.532513	1	0.0160199	61661	57776.8	56354.5	61604.3	3493.67	4040.49	3561.74	2479.15	0.0566594	0.0699327	0.0632025	0.0402432	1.13126	0.069738	0	1.46352	n3925
281.051	17.0547	1232152	1.08016	1.02401	1	1.02646	0.240858	0.74523	1	0.720756	1.13205e+06	1.0732e+06	1.04803e+06	1.07576e+06	53159.8	107064	149638	107347	0.0469591	0.0997621	0.14278	0.0997876	0.279898	0.0187079	0	0.0226662	n2794
345.046	20.6555	67036	1.02189	1.0236	1	0.978924	0.696687	0.655388	1	0.714314	58017.4	58114	56774.4	55577.9	4367.42	3452.83	6175.25	4710	0.0752777	0.0594147	0.108768	0.0847459	0.0270049	0.0358507	0	0.0237366	n3919
136.037	8.23968	52285	1.0926	1.02328	1	0.92323	0.254483	0.732754	1	0.351933	43359.4	40608.2	39684.4	36637.9	5147.19	3493.16	5378.95	5430.49	0.11871	0.086021	0.135543	0.148221	0.243659	0.0207438	0	0.158868	n3284
189.087	5.31995	6289365	1.15115	1.02182	1	0.364124	0.492285	0.932644	1	0.00400952	3.65231e+06	3.24196e+06	3.17274e+06	1.15527e+06	1.27684e+06	1.64737e+06	1.03791e+06	789168	0.349598	0.50814	0.327134	0.683101	0.0849407	0.0012637	0	2.39416	n2050
171.03	7.40666	348605	1.03091	1.02162	1	0.80842	0.518252	0.626112	1	0.318551	299034	296340	290069	234498	15188.7	8583.35	28642.5	120931	0.0507927	0.0289645	0.0987436	0.515704	0.0764666	0.043992	0	0.19995	n3303
207.12	11.974	56198	1.04758	1.01893	1	0.938334	0.494728	0.657181	1	0.259525	47787.5	46480.4	45616.9	42803.9	6077.05	1247.38	4349.85	3771.71	0.127168	0.0268367	0.0953562	0.0881162	0.0843563	0.0364169	0	0.238721	n3961
147.053	5.90882	48116	1.13334	1.01845	1	0.964183	0.0637825	0.797236	1	0.422123	40696.2	36570.9	35908.3	34622.2	4856.95	5657.41	2176.78	3049.63	0.119346	0.154697	0.0606205	0.0880832	0.809235	0.0119502	0	0.117828	n1944
257.093	7.7716	151523	1.0401	1.01804	1	1.00413	0.631347	0.765598	1	0.949746	118136	115630	113581	114050	17591.3	8237.23	14040.3	10885.5	0.148908	0.0712377	0.123615	0.0954447	0.0409503	0.0158496	0	0.000698233	n3611
159.107	6.72476	4210810	1.03151	1.01685	1	0.987303	0.5299	0.714433	1	0.837001	3.74191e+06	3.68872e+06	3.62759e+06	3.58153e+06	253196	188938	346206	406505	0.0676649	0.0512205	0.0954368	0.1135	0.0710345	0.0240191	0	0.00744148	n2309
249.988	5.62774	263482	1.02226	1.01546	1	0.971462	0.737926	0.795932	1	0.67748	234202	232645	229102	222564	21473.6	13946	29168.3	23303.5	0.0916886	0.0599453	0.127316	0.104705	0.019827	0.0120083	0	0.0306682	n1118
99.0553	9.54866	1187730	1.072	1.01527	1	0.916401	0.399228	0.832416	1	0.255825	954364	903858	890262	815838	124899	84424.1	127260	78225.1	0.130872	0.0934041	0.142947	0.0958832	0.129233	0.00792523	0	0.248229	n2799
107.018	5.75129	29736	0.928095	1.01458	1	0.97081	0.217315	0.849167	1	0.713716	22640.4	24750.1	24394.5	23682.4	1280.95	3395.26	2893.4	3595.24	0.0565779	0.137181	0.118609	0.151811	0.307293	0.0063569	0	0.0238087	n4051
103.021	8.38697	128428	0.967633	1.01313	1	0.988408	0.844647	0.83707	1	0.877048	93294.4	97681.3	96415	95297.3	34772	3069.61	14052.9	9915.64	0.372713	0.0314247	0.145754	0.10405	0.00692343	0.00775044	0	0.00422292	n3707
269.168	10.9271	192987	1.05738	1.01278	1	0.987266	0.415664	0.828271	1	0.848609	157273	150639	148738	146844	18346.6	12920.8	16398.4	17085.2	0.116655	0.0857735	0.11025	0.11635	0.120305	0.00828766	0	0.00639699	n3521
205.131	5.41478	945465	0.933815	1.01255	1	0.99812	0.053912	0.6991	1	0.949512	803267	870996	860199	858582	52055.3	56159.6	34850.1	49858	0.0648044	0.0644774	0.0405139	0.0580702	0.825945	0.0266838	0	0.000706724	n2130
193.089	10.4047	101251	1.11446	1.01187	1	0.998122	0.346015	0.87636	1	0.977471	75752.8	68779.6	67972.7	67845.1	16334.5	7500.06	9825.26	4164.13	0.215629	0.109045	0.144547	0.0613771	0.166586	0.00426139	0	0.000143125	n1879
322.168	12.6521	357223	1.13042	1.01161	1	1.01989	0.303122	0.915322	1	0.860608	282426	252741	249842	254811	42220.7	23974.7	59649.9	30407.9	0.149493	0.0948586	0.238751	0.119335	0.198801	0.00203444	0	0.00550771	n972
178.143	5.50341	95524	0.95953	1.01046	1	0.841293	0.770048	0.931928	1	0.282269	68764	72414.2	71664.2	60290.6	13732.9	7814.47	19174.1	15155.2	0.19971	0.107914	0.267555	0.251369	0.0151218	0.00131195	0	0.216563	n3825
138.988	5.62714	38233	0.866953	1.01	1	1.03413	0.354392	0.956041	1	0.844606	20936	24390.3	24149	24973.3	1891.05	7222.29	7566.86	6587.28	0.0903252	0.296113	0.313341	0.263773	0.169693	0.000532465	0	0.00675087	n4019
296.103	6.38053	20133070	1.05025	1.00903	1	1.03763	0.31102	0.835017	1	0.448331	1.82671e+07	1.75501e+07	1.73931e+07	1.80477e+07	1.19105e+06	775909	1.60346e+06	1.23909e+06	0.0652016	0.044211	0.0921896	0.0686564	0.191471	0.00777089	0	0.104331	n7
299.062	5.62916	3306560	1.03397	1.00892	1	1.0203	0.176446	0.723152	1	0.453197	3.21366e+06	3.13581e+06	3108087	3.17117e+06	71924.9	99711.2	156336	120669	0.022381	0.0317976	0.0502997	0.0380517	0.376384	0.0223542	0	0.102047	n1080
130.073	13.4474	116942	1.18434	1.00676	1	0.820206	0.318766	0.958949	1	0.280398	82484.1	70116.7	69645.7	57123.8	23589.3	11729.5	18334.5	19644.3	0.285986	0.167286	0.263254	0.343889	0.184656	0.000468315	0	0.217155	n3748
269.106	5.6267	686362	0.979881	1.00661	1	0.988197	0.675417	0.876739	1	0.786088	614443	631203	627059	619658	42444.5	25941.5	57500.3	29036.7	0.0690779	0.0410985	0.0916984	0.0468592	0.0311597	0.00431529	0	0.0132013	n1101
170.136	6.21103	8772511	0.811379	1.00571	1	1.03275	0.15538	0.962171	1	0.779026	5.76526e+06	7146097	7.10551e+06	7.33825e+06	1.10079e+06	954876	1.78955e+06	782428	0.190935	0.133622	0.251853	0.106623	0.40693	0.000400293	0	0.0141991	n1641
155.107	10.4826	390779	1.05318	1.00524	1	0.728706	0.430303	0.932578	1	0.073974	326701	311831	310204	226047	34270.7	29390.5	35255.2	90238.6	0.104899	0.0942516	0.113652	0.399203	0.11259	0.00125647	0	0.754568	n3262
258.059	7.53455	486975	0.800369	1.00489	1	0.839474	0.259285	0.944929	1	0.223088	309110	388097	386209	324212	141030	22484.2	60309.9	98291.3	0.456244	0.0579345	0.156159	0.303169	0.252662	0.000860334	0	0.289025	n3127
323.171	12.6521	17204714	1.1097	1.00322	1	0.980989	0.304554	0.971657	1	0.832644	1.37524e+07	1.24329e+07	1.2393e+07	1.21574e+07	1.76256e+06	865160	2.49931e+06	763808	0.128164	0.0695863	0.201672	0.0628268	0.1976	0.000228075	0	0.00812696	n942
104.982	17.8237	35765	1.04629	1.00201	1	1.03182	0.417257	0.967928	1	0.495299	31153.3	29834.6	29774.9	30722.3	2877.12	2217.32	2764.53	1718.14	0.0923535	0.0743204	0.0928478	0.0559251	0.119345	0.000283922	0	0.0847132	n4027
163.097	8.83028	165633	1.46006	0.999884	1	1.02917	0.000706001	0.999161	1	0.797361	152937	104735	104747	107802	17715.9	26394.2	5719.8	27159.3	0.115838	0.252009	0.0546059	0.251936	6.70076	2.01869e-07	0	0.0121181	n3582
380.183	12.6522	181624	1.02857	0.999755	1	0.898674	0.853628	0.998685	1	0.475351	126661	123113	123143	110665	25525.9	22018.9	37501.4	14947.9	0.201529	0.178852	0.304536	0.135073	0.00601537	4.81484e-07	0	0.0955272	n992
97.0887	7.41802	599909	1.06145	0.998341	1	1.01237	0.252731	0.971561	1	0.843896	527494	496134	496958	503107	36108.3	23221.7	49504.2	55672.9	0.0684526	0.0468052	0.0996145	0.110658	0.248355	0.000227261	0	0.00681178	n3027
229.074	5.46498	573890	1.10384	0.998229	1	0.948644	0.105695	0.978358	1	0.37729	498231	450565	451364	428184	42186.7	50832.8	48688.5	37176	0.084673	0.11282	0.10787	0.0868227	0.529257	0.000128951	0	0.143185	n2212
183.056	6.95678	110054	1.00242	0.997786	1	0.996164	0.965405	0.965845	1	0.946104	92299.9	91873.3	92077.2	91724	6495.77	4413.69	10337.8	6913.75	0.0703768	0.0480411	0.112273	0.0753756	0.0003327	0.000329	0	0.000806651	n2432
97.1012	9.4104	3108618	1.03204	0.997681	1	0.996982	0.560515	0.956297	1	0.94449	2.6259e+06	2.53847e+06	2.54437e+06	2.53669e+06	249992	134638	217683	146820	0.0952022	0.0530391	0.0855548	0.0578784	0.0604975	0.000531484	0	0.000855555	n2475
198.198	5.35118	13243	0.947127	0.997464	1	0.876738	0.568988	0.97867	1	0.222648	9469.33	9972.59	9997.95	8765.58	1913.99	1994.01	1036.58	2018.74	0.202125	0.199949	0.103679	0.230303	0.0589798	0.000127319	0	0.294911	n2927
239.237	5.32496	862076	1.07876	0.996854	1	0.993916	0.107549	0.954061	1	0.930662	807191	745906	748260	743707	33049.9	66930.5	71035.7	102366	0.0409443	0.0897305	0.0949345	0.137642	0.565778	0.000581632	0	0.00133512	n2863
223.064	5.62618	7834885	1.03138	0.99585	1	0.981238	0.418338	0.90047	1	0.645302	7.13269e+06	6886971	6.91567e+06	6.78592e+06	419988	277729	468806	478310	0.0588822	0.0403268	0.0677889	0.0704856	0.118878	0.00277485	0	0.0375336	n1077
253.111	5.3763	40393	1.06128	0.995266	1	1.07704	0.321978	0.924715	1	0.39403	32374.2	30360.5	30505	32855	2893.94	1457.47	3301.81	5482.17	0.0893903	0.0480052	0.108238	0.16686	0.18126	0.00160119	0	0.134842	n4013
71.024	9.5483	172894	1.09477	0.995086	1	0.693562	0.252686	0.947602	1	0.0963196	147260	133851	134512	93292.6	16627.9	13817.1	19573.6	48281.1	0.112915	0.103227	0.145515	0.517524	0.246368	0.000761072	0	0.625992	n3564
204.123	12.6516	626128	1.04859	0.995002	1	1.00996	0.712775	0.966719	1	0.931869	466042	442224	444445	448874	76931.6	48678.9	115846	37356	0.165075	0.110078	0.260653	0.0832216	0.0241178	0.000312536	0	0.00132389	n964
210.991	21.5346	322756	1.00901	0.994409	1	1.01631	0.70411	0.861852	1	0.612698	299944	295602	297264	302114	7994.47	17481.2	14608.8	17391.3	0.0266532	0.0591375	0.049144	0.0575654	0.0258897	0.0053223	0	0.0455881	n3312
258.134	9.92594	42149	1.29299	0.993047	1	0.858753	0.114814	0.961412	1	0.333561	32498.6	24959.6	25134.4	21584.2	6628.22	2799.14	8024.38	1667.69	0.203954	0.112147	0.319259	0.0772641	0.500647	0.000422856	0	0.187632	n4008
94.9893	6.57571	133785	1.18904	0.992655	1	1.52752	0.114742	0.950063	1	0.352717	39046.8	32597.6	32838.8	50162	6554.89	7083.98	5858.07	41179.1	0.167873	0.217316	0.178389	0.820921	0.498671	0.000688506	0	0.173462	n3661
214.162	11.5144	11758	0.948533	0.992543	1	0.968883	0.438883	0.901782	1	0.684547	9258.87	9688.45	9761.25	9457.51	910.432	687.073	1218.85	1294.91	0.0983309	0.0709166	0.124866	0.136919	0.109048	0.00270679	0	0.0291731	n4100
198.08	6.95613	32687	0.976322	0.991968	1	0.966617	0.688076	0.855273	1	0.447271	27996	28444.7	28675	27717.7	3529.32	2372.37	1851.77	2307.35	0.126065	0.0834031	0.064578	0.0832447	0.0290196	0.00585633	0	0.104692	n2464
360.028	21.1912	88690	0.979118	0.991004	1	0.983196	0.2654	0.817614	1	0.557558	78948.7	79907.1	80632.5	79277.5	2450.85	6954.58	2492.87	4799.78	0.0310436	0.0870333	0.0309165	0.0605441	0.23198	0.00964085	0	0.0627617	n3848
256.155	8.97712	507851	0.942275	0.990445	1	0.989402	0.240797	0.866198	1	0.829323	406343	427115	431236	426666	24510.8	41090.2	41478.3	28672.6	0.0603204	0.0962041	0.0961846	0.0672015	0.266952	0.00498104	0	0.00821469	n3101
222.097	5.55875	167695	1.02153	0.9897	1	1.04071	0.492125	0.768973	1	0.479685	144828	140315	141776	147547	8834.49	10379.2	5507.45	17923.2	0.0609997	0.0739706	0.0388463	0.121474	0.0859902	0.0154444	0	0.0947502	n3576
203.066	12.6525	120923	1.02763	0.989401	1	0.924795	0.915263	0.963852	1	0.752035	65992.5	63537.4	64218	59388.5	19774	7785.07	34288.6	9998.47	0.29964	0.122527	0.53394	0.168357	0.0020099	0.000374704	0	0.0182839	n3722
62.6786	20.551	19299	0.984106	0.988735	1	0.979295	0.628745	0.807738	1	0.577772	16884.4	16963.8	17157.1	16801.9	583.026	1472.73	1188.35	930.82	0.0345305	0.0868162	0.0692631	0.0553998	0.0424412	0.0104313	0	0.0553821	n4078
201.124	6.96387	3424957	1.0134	0.988587	1	0.972781	0.759628	0.761337	1	0.526861	3.0385e+06	2.96409e+06	2.9983e+06	2.91669e+06	220833	149345	221910	209044	0.0726784	0.0503849	0.0740118	0.0716715	0.0164818	0.0163663	0	0.0716588	n2417
219.174	10.8071	10044	1.11748	0.988478	1	1.04286	0.050986	0.831588	1	0.338872	8900.65	7873.19	7964.96	8306.35	866.579	893.96	495.789	664.639	0.0973614	0.113545	0.0622462	0.0800158	0.878345	0.00805926	0	0.16951	n4104
110.096	10.1923	130077	1.05235	0.987628	1	1.00422	0.392858	0.710253	1	0.948154	110057	103288	104582	105023	13089.4	4498.85	6917.57	14475	0.118933	0.0435564	0.066145	0.137827	0.136762	0.0245866	0	0.000755683	n3687
158.117	6.10528	48188	0.954788	0.986806	1	0.955824	0.47498	0.820717	1	0.354402	40527.6	41886.7	42446.7	40571.6	5516.1	5059.37	2954.23	3679.98	0.136107	0.120787	0.0695985	0.0907032	0.0940601	0.00913703	0	0.157886	n3988
184.079	8.59022	87312	1.06935	0.986483	1	0.94778	0.473743	0.853951	1	0.519053	69480.8	64096.5	64974.8	61581.8	10672.8	4564.45	10290.7	6862.57	0.153608	0.0712121	0.15838	0.111438	0.0923739	0.00608671	0	0.0752457	n3853
71.0855	8.17956	7822331	1.00118	0.985955	1	1.02968	0.985319	0.777958	1	0.483981	6.26471e+06	6.16945e+06	6257337	6.44307e+06	862387	627739	390200	487908	0.137658	0.101749	0.0623588	0.075726	6.06223e-05	0.0141373	0	0.0883799	n1723
368.192	12.6518	384172	1.02359	0.985668	1	0.870118	0.812512	0.879668	1	0.129945	292703	281860	285958	248817	48368.9	43744	47571	24391.1	0.165249	0.155198	0.166356	0.0980279	0.00988528	0.00402161	0	0.482672	n968
203.143	13.4387	356665	1.02104	0.985117	1	0.961498	0.728378	0.773517	1	0.502394	304258	293553	297988	286514	29664.4	19125.5	31129.4	25648.3	0.0974973	0.0651519	0.104465	0.0895182	0.021266	0.0147342	0	0.0809131	n3286
84.0808	9.65119	491821	1.0297	0.984689	1	0.962177	0.651836	0.766253	1	0.517334	406335	388574	394616	379691	48395.1	29740.8	38141.2	38892.9	0.119101	0.0765382	0.0966539	0.102433	0.03617	0.0156051	0	0.0750732	n3117
137.133	5.66313	765309	0.984006	0.984057	1	0.96638	0.512978	0.501456	1	0.193835	711573	711610	723139	698828	25527.1	23264.5	32940.4	27071.8	0.0358742	0.0326928	0.0455519	0.0387389	0.0770295	0.0817348	0	0.325121	n2962
211.027	21.553	68787	1.01296	0.983096	1	0.890182	0.664327	0.581016	1	0.0166803	64044.1	62156.2	63225	56281.7	2931.89	3087.89	3393.99	4716.44	0.0457792	0.0496795	0.0536811	0.0838005	0.0333595	0.0542519	0	1.42781	n3914
156.084	5.75871	7013011	1.00325	0.982754	1	0.960062	0.943612	0.647876	1	0.353232	6.15517e+06	6.02945e+06	6.13526e+06	5.89023e+06	453525	220056	496356	360823	0.0736818	0.0364969	0.0809021	0.0612579	0.000877081	0.0379775	0	0.159443	n1958
195.996	6.37834	498641	1.02044	0.982471	1	0.783922	0.827453	0.887907	1	0.129235	393823	379170	385935	302543	56225.1	93638.9	65482.2	102447	0.142767	0.246958	0.169672	0.338621	0.00835436	0.00350527	0	0.470409	n3114
52.1127	13.3287	85857	1.13831	0.981757	1	0.95789	0.336363	0.921648	1	0.767476	59989.2	51738.6	52700	50480.8	14405.3	20814.8	10068.2	14711.5	0.240131	0.402307	0.191047	0.291427	0.172014	0.0017289	0	0.015497	n3857
79.0542	6.05907	1513723	0.886098	0.981727	1	0.881396	0.280302	0.857257	1	0.215713	1.16845e+06	1.29455e+06	1.31864e+06	1.16225e+06	239019	235749	215974	192943	0.204561	0.182109	0.163785	0.166009	0.217383	0.00567981	0	0.291634	n2739
177.065	6.9587	42150	1.01457	0.981699	1	0.995912	0.789219	0.736525	1	0.940648	37424.2	36211.6	36886.7	36735.9	2592.62	2559.65	4008.12	2676.45	0.0692764	0.0706859	0.108661	0.0728566	0.0126806	0.0201488	0	0.000978684	n2452
204.123	5.53088	2688847	1.00733	0.981611	1	0.961274	0.82577	0.535879	1	0.277267	2.45537e+06	2.39268e+06	2.43751e+06	2.34311e+06	109995	53608.9	158648	122580	0.0447975	0.0224054	0.0650862	0.0523151	0.00856599	0.0716458	0	0.221682	n2573
81.0335	5.77465	74580	0.998241	0.981293	1	0.973472	0.972778	0.729262	1	0.608027	65072.6	63967.9	65187.3	63458	5779.18	6271.47	5570.2	5741.98	0.0888112	0.0980409	0.0854491	0.0904847	0.000204044	0.021135	0	0.0467273	n3893
240.126	5.84117	372468	1.0296	0.981101	1	1.01489	0.560255	0.674482	1	0.706537	337216	321332	327522	332400	29099.5	22827	26564.6	15212	0.0862935	0.0710389	0.081108	0.0457643	0.0605352	0.0312332	0	0.0253915	n2176
461.091	23.0668	71863	1.04095	0.980944	1	0.933925	0.413419	0.718931	1	0.255431	65715.9	61927.8	63130.9	58959.5	3649.69	4746.98	6366.07	5572.8	0.0555374	0.0766533	0.100839	0.094519	0.124097	0.0229511	0	0.24308	n3902
154.172	6.02825	1740559	0.981408	0.980177	1	0.974557	0.511544	0.352004	1	0.274587	1.59214e+06	1.59015e+06	1.6223e+06	1.58103e+06	98781.1	69076.2	39768	76053.5	0.0620429	0.0434402	0.0245132	0.0481038	0.0802289	0.162786	0	0.231312	n2720
152.024	6.39126	609221	1.07715	0.97994	1	1.07266	0.333158	0.906123	1	0.455946	519207	472349	482019	517040	55321.5	179980	70138.2	85310.2	0.10655	0.381032	0.145509	0.164997	0.17331	0.00250583	0	0.100556	n3025
293.142	13.3812	892614	1.25665	0.979558	1	0.828259	0.165366	0.926405	1	0.488726	794446	619272	632195	523621	60982.4	230593	241847	279629	0.0767608	0.372362	0.382551	0.53403	0.423183	0.00149562	0	0.0862458	n2861
86.0964	6.41876	2417419	1.01787	0.979274	1	0.980753	0.642823	0.55861	1	0.599597	2.16726e+06	2.08509e+06	2.12922e+06	2.08824e+06	124959	96211.5	149290	108564	0.0576575	0.0461426	0.0701151	0.0519883	0.0381775	0.0617364	0	0.0492875	n2598
249.079	5.5675	2106094	0.973	0.979153	1	0.972823	0.363663	0.437844	1	0.450722	1.92097e+06	1.93311e+06	1.97427e+06	1.92062e+06	95185	75623.5	98783	134457	0.0495506	0.0391201	0.0500352	0.0700071	0.15099	0.109448	0	0.103417	n2665
145.968	6.15324	28017	0.964384	0.978847	1	0.915	0.581779	0.699744	1	0.2841	23071.9	23417.9	23924	21890.4	2551.75	1646.45	2633.13	3502.16	0.1106	0.0703074	0.110062	0.159986	0.0540016	0.0265544	0	0.215397	n4053
174.113	12.3313	1369607	1.00689	0.97788	1	0.982548	0.925213	0.713402	1	0.778914	1.11671e+06	1.08454e+06	1.10907e+06	1.08971e+06	124427	45217.4	149206	63798.8	0.111423	0.0416928	0.134532	0.0585464	0.00154697	0.0247603	0	0.0142264	n2763
155.118	9.57441	1229920	0.977826	0.976706	1	0.846016	0.843724	0.72284	1	0.0971946	929243	928178	950315	803982	228293	102308	107797	160130	0.245677	0.110225	0.113433	0.199171	0.00696634	0.0221861	0	0.574671	n2796
143.089	9.66937	19263	1.01596	0.976077	1	1.02607	0.902753	0.831355	1	0.812863	14158.2	13602.5	13935.9	14299.2	2993.3	1972.26	3150.72	1816.5	0.211418	0.144993	0.226087	0.127035	0.00261791	0.00804442	0	0.00997859	n4079
143.052	7.75643	37136	1.02704	0.974083	1	0.992193	0.718975	0.725206	1	0.931627	31012.3	29413.4	30195.9	29960.2	2266.21	1985.24	4834.92	4436.2	0.0730744	0.0674945	0.160118	0.14807	0.0233749	0.0224188	0	0.00129064	n4024
139.087	10.5313	161273	1.03388	0.973843	1	0.978586	0.608326	0.660555	1	0.789678	138357	130323	133823	130958	12358.4	8073.79	16893.3	19247.4	0.0893221	0.0619522	0.126236	0.146974	0.0469205	0.0349503	0	0.0125219	n3589
93.0543	5.50099	75594	1.08271	0.973379	1	0.964161	0.708306	0.898577	1	0.869232	50264.5	45189	46424.9	44761	15127.1	12891.8	19135.5	14626.3	0.300949	0.285287	0.412183	0.326765	0.0247786	0.00286903	0	0.00477217	n3890
60.0246	6.9555	42750	1.13574	0.973072	1	1.24811	0.367011	0.868465	1	0.0506037	32575.3	27909.7	28682	35798.3	7545.91	8871.08	6693.2	3275.69	0.231645	0.31785	0.233359	0.091504	0.148987	0.00483045	0	0.911991	n4006
173.099	10.6439	240976	1.03741	0.973064	1	0.993958	0.501593	0.622338	1	0.929564	208715	195770	201189	199973	13631.1	13015.5	22414.6	24004	0.0653099	0.0664839	0.111411	0.120036	0.0822923	0.0437157	0	0.00136975	n3458
137.009	21.1357	113481	0.966434	0.972642	1	0.971374	0.429129	0.339267	1	0.239552	96141.5	96759	99480.6	96632.9	9232.17	5893.01	2759.37	4747.75	0.0960269	0.0609039	0.0277378	0.0491318	0.120091	0.174935	0	0.268927	n3768
228.066	6.99103	2325089	1.01063	0.971862	1	0.975789	0.809395	0.474957	1	0.544547	1.99767e+06	1.92104e+06	1.97666e+06	1.9288e+06	169059	138819	119808	143163	0.0846282	0.0722627	0.0606113	0.0742238	0.0102836	0.0919975	0	0.065717	n2604
204.1	5.48867	701439	0.99646	0.971835	1	0.960489	0.917764	0.42552	1	0.174942	653568	637417	655890	629976	40312.4	41271.5	35469.9	24395.5	0.0616805	0.064748	0.054079	0.0387246	0.00187027	0.115236	0	0.362373	n2989
170.034	8.68753	15810	1.16358	0.971761	1	1.01581	0.0789438	0.72578	1	0.88152	13497.2	11272.1	11599.7	11783	1898.81	1734.82	1386.82	2563.92	0.140682	0.153903	0.119557	0.217594	0.651246	0.0217513	0	0.00395617	n492
266.999	21.9275	639269	1.01154	0.971568	1	1.00258	0.663958	0.326808	1	0.921204	599151	575477	592318	593844	29092.9	32206.8	23405.9	28402.9	0.0485568	0.0559655	0.0395158	0.0478288	0.0334882	0.178925	0	0.00171825	n3004
97.1012	11.7102	11247863	1.03559	0.971245	1	0.967173	0.593212	0.547117	1	0.533986	9.18964e+06	8.61867e+06	8.87384e+06	8.58253e+06	1.09658e+06	479588	869609	682673	0.119328	0.0556452	0.0979969	0.0795421	0.0509167	0.0660221	0	0.0694273	n1303
131.089	17.0109	91376	1.02419	0.970556	1	0.933693	0.761248	0.648249	1	0.320292	73566	69713.6	71828.5	67065.8	9916.39	5693.31	9348.06	5887.17	0.134796	0.0816672	0.130144	0.0877821	0.0162554	0.0373368	0	0.185862	n3839
149.023	15.5843	562711	1.22059	0.970105	1	0.95743	0.0408569	0.638457	1	0.477054	463572	368440	379794	363626	71839.8	34468.6	45730.3	27044.1	0.15497	0.0935528	0.120408	0.0743734	0.967797	0.0393097	0	0.0926059	n3063
120.093	5.58927	76967	1.14904	0.970078	1	1.00917	0.233191	0.721988	1	0.903159	54518.7	46027.3	47447	47882.1	11579.4	6600.99	6833.65	5092.15	0.212393	0.143415	0.144027	0.106348	0.276626	0.0223277	0	0.00260635	n3886
204.1	10.405	2079617	1.03947	0.969925	1	0.9751	0.633319	0.693922	1	0.717991	1.70302e+06	1.58909e+06	1.63836e+06	1.59756e+06	199645	155879	251869	78551.3	0.11723	0.0980933	0.153733	0.0491695	0.04048	0.0276719	0	0.0239085	n1854
131.052	9.41992	182172	0.976386	0.969601	1	0.859898	0.775022	0.70037	1	0.4332	141025	140046	144436	124200	23689.1	22161.7	15531.8	56749.8	0.167978	0.158246	0.107534	0.456921	0.0144971	0.0263223	0	0.118288	n3548
430.089	19.4659	76814	0.978805	0.969186	1	0.930086	0.558588	0.365704	1	0.117938	70286.9	69596.2	71808.9	66788.4	4588.49	3980.68	4107.44	5808.44	0.0652822	0.0571968	0.0571997	0.0869677	0.0610767	0.149649	0	0.498025	n3887
310.168	12.661	371354	1.31272	0.968952	1	1.11837	0.158708	0.897011	1	0.539954	287747	212394	219199	245146	52871.3	83173.5	94000	26264.9	0.183742	0.391601	0.428833	0.10714	0.40397	0.00294008	0	0.070673	n3271
314.113	6.38065	1761457	1.01148	0.968887	1	0.922034	0.896435	0.688222	1	0.306287	1.33342e+06	1.27727e+06	1.31829e+06	1.21551e+06	219088	174070	169808	160232	0.164306	0.136283	0.128809	0.131823	0.00298042	0.0284488	0	0.193804	n60
176.092	6.6661	191684	0.802715	0.96849	1	0.987903	0.189439	0.603502	1	0.850436	130516	157470	162593	160626	50723	17644.5	15351.2	19555	0.388635	0.11205	0.0944148	0.121742	0.36637	0.0479884	0	0.00625906	n3529
303.235	12.4232	215733	1.09133	0.968348	1	0.947616	0.302506	0.586214	1	0.440319	169334	150252	155163	147035	24435.4	3512.11	20470.1	13692.4	0.144303	0.0233747	0.131926	0.0931234	0.197617	0.0559168	0	0.108928	n3488
461.091	21.4295	71712	1.04632	0.967473	1	1.00408	0.316275	0.583919	1	0.944217	63404.4	58626.7	60597.8	60845	4188.87	6893.41	4979.18	6791.41	0.0660658	0.117581	0.0821677	0.111618	0.186054	0.0537287	0	0.000861866	n3905
175.148	8.63287	116690	0.966701	0.967058	1	0.976824	0.607103	0.605432	1	0.663975	97126	97161.9	100472	98143.1	12416.1	12129	9097.68	8922.14	0.127835	0.124833	0.0905497	0.0909095	0.0472433	0.0476524	0	0.0333933	n3749
84.0934	6.26983	16381275	0.98661	0.967046	1	0.983485	0.511167	0.122726	1	0.470265	1.52439e+07	1.49416e+07	1.54508e+07	1.51956e+07	505821	499320	545178	628787	0.0331819	0.0334181	0.0352849	0.0413795	0.077387	0.474342	0	0.0940135	n1026
125.133	6.94695	1043044	1.0074	0.96696	1	0.97879	0.858634	0.363257	1	0.485165	926877	889667	920065	900551	74680.7	58283.3	52017.4	40278.8	0.0805724	0.0655114	0.0565366	0.0447268	0.00560175	0.151422	0	0.087986	n2846
273.097	12.2267	945836	1.09326	0.966943	1	0.928243	0.32733	0.681642	1	0.402318	779248	689213	712776	661629	92696.9	42598.5	127135	60343.8	0.118957	0.0618074	0.178367	0.091205	0.178485	0.0308812	0	0.132089	n2857
57.0701	5.92534	4060661	0.955516	0.96688	1	1.00748	0.435249	0.558247	1	0.878323	3.31084e+06	3350220	3.46498e+06	3.4909e+06	319394	318883	337197	219817	0.0964689	0.0951828	0.0973157	0.0629685	0.110138	0.0611466	0	0.00414561	n2346
164.985	23.1151	87613	1.03952	0.966388	1	0.960303	0.438937	0.533869	1	0.457143	79350.4	73767.9	76333.6	73303.3	5138.42	6178.14	7530.89	5913.12	0.064756	0.0837511	0.0986576	0.0806665	0.109496	0.0693783	0	0.100158	n3850
50.7736	7.00428	15702	1.03817	0.965703	1	0.957426	0.557099	0.574366	1	0.508979	13408.2	12472.3	12915.2	12365.4	972.594	655.495	1713.17	919.884	0.0725374	0.0525562	0.132647	0.0743919	0.0626173	0.0583133	0	0.0799585	n4090
158.136	6.55605	7548021	0.99175	0.965429	1	0.971965	0.766688	0.221755	1	0.335707	6.77603e+06	6.5962e+06	6.8324e+06	6640856	240804	211950	380825	259451	0.0355376	0.0321321	0.0557382	0.0390688	0.0156509	0.293713	0	0.172784	n1839
343.157	13.3414	449735	0.986972	0.964434	1	0.99584	0.914057	0.602592	1	0.951591	364197	355880	369005	367470	92551	30549.3	50906.2	31974	0.254123	0.0858416	0.137956	0.0870114	0.00207149	0.0488675	0	0.000651944	n577
143.052	10.4597	403115	1.06804	0.963731	1	0.97839	0.38272	0.617765	1	0.785803	337145	304220	315669	308847	33955.4	28034.7	46256.9	37883.7	0.100715	0.0921527	0.146536	0.122662	0.140081	0.0448027	0	0.0130164	n3228
387.002	23.4507	73940	1.0044	0.963688	1	1.02494	0.864951	0.513506	1	0.330888	62804.4	60258.8	62529.4	64089	2793.88	7574.16	2663.29	2623.05	0.0444854	0.125694	0.0425926	0.0409282	0.00507591	0.0799799	0	0.17407	n3896
138.018	7.39121	366885	0.988452	0.963323	1	1.02922	0.866257	0.564906	1	0.71153	294882	287386	298327	307043	29926.2	22656.2	38494.6	40813.1	0.101485	0.0788355	0.129035	0.132923	0.00499208	0.0600058	0	0.0241352	n3274
184.079	10.1992	19612	1.05309	0.962801	1	1.03829	0.623791	0.655311	1	0.767787	16600.9	15177.5	15763.9	16367.5	2978.95	1421.94	2744.27	4004.9	0.179445	0.0936874	0.174085	0.244686	0.0426989	0.0359954	0	0.0154535	n4077
186.04	9.09679	8714	0.894041	0.962489	1	0.813133	0.40004	0.767959	1	0.216535	6090.64	6556.95	6812.49	5539.46	1152.44	1252.48	1636.4	1705.56	0.189214	0.191015	0.240206	0.307893	0.130072	0.0153777	0	0.29008	n4110
327.035	19.7913	235248	1.02131	0.961951	1	0.992567	0.535963	0.330287	1	0.868013	215846	203302	211343	209772	14000.3	16271	9890.95	20048.7	0.0648622	0.0800338	0.0468005	0.0955736	0.0690135	0.17835	0	0.00493805	n3464
85.1012	10.4286	10899522	1.00526	0.961567	1	1.00021	0.937652	0.47745	1	0.996552	8.64453e+06	8.26879e+06	8.59929e+06	8.60113e+06	1.21745e+06	893422	627966	795835	0.140835	0.108047	0.0730253	0.0925268	0.00109048	0.0915947	0	3.28125e-06	n1383
234.116	6.67012	18128534	0.968346	0.960809	1	0.95658	0.473839	0.300144	1	0.337567	1.532e+07	1.52008e+07	1.58208e+07	1.51339e+07	1.13016e+06	658119	1.19937e+06	1.16277e+06	0.0737701	0.043295	0.0758094	0.0768319	0.0923486	0.205406	0	0.169107	n818
163.039	10.1094	16671	0.950787	0.960637	1	0.87628	0.473473	0.516746	1	0.106483	14256.7	14404.3	14994.6	13139.4	2043.01	1724.05	1275.21	2154.27	0.143302	0.11969	0.0850446	0.163954	0.0938834	0.0757577	0	0.549149	n4086
227.022	14.287	251154	0.960947	0.959898	1	0.997044	0.184704	0.229972	1	0.925752	225383	225137	234543	233849	6976.05	11699.5	13670.8	11328.4	0.030952	0.0519662	0.0582871	0.0484431	0.356166	0.273242	0	0.00152483	n3391
415.106	21.0513	251822	1.03198	0.959024	1	0.980581	0.403954	0.355058	1	0.613728	237339	220560	229984	225518	12632	17347.5	16294.6	13199.4	0.0532237	0.0786519	0.070851	0.0585291	0.12726	0.156784	0	0.0453591	n3390
163.05	6.94179	56119	0.958193	0.958567	1	0.944021	0.559641	0.451243	1	0.219819	45400.8	45418.5	47381.6	44729.3	6757.51	4410.39	4262.76	2353.98	0.148841	0.0971056	0.0899665	0.0526273	0.0614689	0.102437	0	0.296685	n2446
190.084	13.3272	448102	0.989747	0.95846	1	0.977664	0.897516	0.615088	1	0.776701	359248	347892	362969	354862	38899.8	42711.9	56712.7	37262.8	0.108281	0.122774	0.156246	0.105006	0.00292809	0.0451021	0	0.0142734	n578
233.157	9.43549	636427	0.97344	0.958207	1	0.95713	0.683115	0.49794	1	0.580397	520889	512738	535101	512162	69089.1	63235.6	44940.7	86280.4	0.132637	0.123329	0.0839855	0.168463	0.029736	0.0830998	0	0.0556032	n3005
161.069	7.3055	177779	0.987511	0.958016	1	0.969158	0.84559	0.566232	1	0.645063	148665	144224	150545	145902	14125.3	18745.7	18158.8	15589.1	0.0950144	0.129976	0.12062	0.106846	0.00667876	0.0586483	0	0.0376405	n2543
369.122	7.84724	364658	0.976394	0.956939	1	0.884187	0.735211	0.532297	1	0.0856947	284868	279192	291755	257966	31189.3	29653.6	37098.1	19451.2	0.109487	0.106212	0.127155	0.0754022	0.0201924	0.069976	0	0.650679	n3131
216.03	5.70472	51169	1.12574	0.956546	1	1.1118	0.402959	0.738526	1	0.537387	35711	30343.8	31722.3	35268.9	7916.94	5815.24	7904.36	11009.5	0.221695	0.191645	0.249174	0.31216	0.127122	0.0197327	0	0.0684764	n3975
102.023	9.8871	347110	1.0026	0.955359	1	0.935803	0.967293	0.433275	1	0.22993	288044	274471	287297	268853	30231.9	22022	31330.1	14002.1	0.104956	0.0802344	0.109051	0.0520808	0.000294599	0.112161	0	0.288857	n3304
188.092	6.79682	72435	0.932977	0.954246	1	0.892209	0.452643	0.628976	1	0.250413	50418.3	51567.6	54040.2	48215.1	5717.28	7291.33	9684.77	6348.29	0.113397	0.141393	0.179214	0.131666	0.103716	0.0416	0	0.253038	n3901
206.094	7.54356	664817	0.785897	0.953868	1	0.996269	0.156304	0.793606	1	0.985068	339812	412441	432388	430774	64561.1	128785	128348	160738	0.189991	0.312251	0.296835	0.373138	0.415199	0.0120353	0	6.15181e-05	n262
259.079	9.77364	17911	0.997742	0.953681	1	0.908907	0.968724	0.378851	1	0.101116	15447.2	14765	15482.1	14071.8	1630.29	1329.74	1367.82	1337.51	0.10554	0.0900602	0.0883481	0.0950489	0.000269764	0.141311	0	0.543455	n4083
281.051	14.1635	216940	0.967698	0.953363	1	0.957845	0.571602	0.530445	1	0.341205	180971	178290	187012	179128	19600.5	28389.4	15941.7	10671.7	0.108307	0.159231	0.0852445	0.0595759	0.0571692	0.0717551	0	0.168874	n1465
179.001	22.0264	101251	0.969776	0.952896	1	0.999315	0.563365	0.484593	1	0.990196	84733.3	83258.5	87374.1	87314.3	7955.51	11676.9	7335.28	9026.6	0.0938887	0.140248	0.0839525	0.103381	0.0595566	0.0890777	0	2.65088e-05	n3800
187.108	12.6029	137888	0.947904	0.951913	1	1.07685	0.647488	0.646755	1	0.533588	93737.8	94134.3	98889.6	106489	12660.1	6045.12	23313.6	16860.8	0.135059	0.0642181	0.235753	0.158333	0.0377106	0.0389835	0	0.0697717	n3644
233.126	8.41436	121809	0.973637	0.951348	1	0.942212	0.751358	0.499188	1	0.503064	94572.3	92407.4	97133.1	91520	13077.2	8239.93	14132.8	13854.9	0.138277	0.0891696	0.145499	0.151387	0.0176869	0.0834426	0	0.0804372	n723
233.163	7.59333	257095	1.0418	0.950781	1	1.01725	0.539211	0.372699	1	0.772204	214793	196028	206176	209733	21688.4	4849.36	25105.8	14722	0.100973	0.0247381	0.121769	0.0701941	0.0674648	0.157503	0	0.0149391	n3385
201.154	6.42815	78247	0.982135	0.950551	1	0.996231	0.804526	0.475278	1	0.965405	60765.2	58811.1	61870.5	61637.3	5258.14	3702.3	9181.69	8982.2	0.0865321	0.0629525	0.148402	0.145727	0.010913	0.0955005	0	0.0003296	n3882
342.017	22.7648	148585	1.04823	0.95035	1	0.953932	0.252791	0.309201	1	0.29379	131245	118990	125207	119439	9193.68	11642.6	7980.07	9904.66	0.0700495	0.0978454	0.0637352	0.0829268	0.246059	0.193972	0	0.205647	n3615
109.101	8.0059	471373	1.03942	0.949217	1	0.961933	0.317488	0.177	1	0.355258	434258	396573	417789	401885	29392.8	26045.3	24516.8	31692.2	0.0676852	0.0656759	0.0586821	0.0788589	0.18513	0.351835	0	0.157549	n3141
139.148	7.14938	201568	1.04007	0.949157	1	0.952981	0.318742	0.198749	1	0.188462	187998	171565	180755	172256	12463.6	11714.8	11412.7	9271.73	0.0662968	0.0682817	0.0631392	0.0538252	0.183649	0.315752	0	0.334074	n3504
96.9938	18.6517	115427	0.997085	0.948458	1	1.03231	0.958057	0.344445	1	0.636245	93693	89123.6	93966.9	97002.8	10124.7	9509.59	7171.53	13293.5	0.108063	0.106701	0.0763198	0.137043	0.000487327	0.16535	0	0.040398	n3754
265.02	20.8235	475447	0.999837	0.945876	1	0.961277	0.995128	0.19582	1	0.213698	439995	416249	440067	423026	25076.6	38205.6	12141	27916	0.0569928	0.0917854	0.027589	0.0659911	6.65712e-06	0.353006	0	0.313348	n3138
400.985	23.7649	69722	0.99401	0.944952	1	1.05885	0.870393	0.0548592	1	0.214213	56715.7	53916.6	57057.5	60415.4	4159.05	2206.05	2741.41	5399	0.0733314	0.0409159	0.0480465	0.0893647	0.00470768	0.796742	0	0.307527	n3911
394.178	13.3411	506084	1.07562	0.944642	1	0.914285	0.327263	0.427611	1	0.601606	408980	359179	380227	347636	48886	39905.7	47804.3	137069	0.119531	0.111103	0.125726	0.394289	0.176838	0.114254	0	0.0504039	n3103
211.008	20.9482	232431	0.952736	0.942722	1	1.00063	0.0247119	0.0258011	1	0.972046	209899	207692	220311	220451	8169.03	10004.1	3150.68	8848.52	0.038919	0.0481678	0.014301	0.0401382	1.41439	1.44753	0	0.000221669	n3472
357.282	14.2191	97358	1.06073	0.942481	1	0.9561	0.414094	0.355864	1	0.480051	80418.3	71453.5	75814.3	72486.1	8725.45	4156.33	9938.22	4552.56	0.108501	0.0581683	0.131086	0.062806	0.121191	0.163874	0	0.0927003	n3809
193.089	9.05552	247160	1.02965	0.942248	1	1.0111	0.705477	0.398612	1	0.905768	198428	181585	192715	194853	24522.1	15596	26329.1	34090.1	0.123581	0.0858879	0.136622	0.174953	0.0252191	0.132276	0	0.00246484	n2375
265.02	18.2746	465112	0.946365	0.942156	1	0.978382	0.0736952	0.278471	1	0.607348	392209	390465	414437	405478	18497	45705.8	19995.6	35799.5	0.0471611	0.117055	0.0482476	0.0882896	0.665931	0.230908	0	0.0477398	n3158
415.106	22.3628	271564	1.01853	0.939833	1	1.01064	0.599326	0.16188	1	0.827355	238902	220444	234556	237052	9939.66	15586.1	16747.3	21507.1	0.0416056	0.0707032	0.0714	0.0907274	0.0497946	0.38052	0	0.00838029	n3335
192.091	13.3943	1808858	1.17593	0.939377	1	1.20324	0.3932	0.760422	1	0.175303	1.41469e+06	1.13011e+06	1.20304e+06	1.44755e+06	445682	431927	371455	118113	0.315038	0.382201	0.308765	0.0815951	0.133086	0.0163892	0	0.393505	n2713
193.105	17.2209	105400	1.31963	0.939312	1	1.0253	0.28094	0.736828	1	0.90101	57258.9	40757	43390.2	44488	24408.6	7818.8	16714.1	12780.1	0.426285	0.19184	0.385205	0.287271	0.21978	0.0203648	0	0.00272223	n3785
191.073	10.4045	132076	1.06202	0.938847	1	0.96064	0.497049	0.503771	1	0.630277	106140	93830	99941.7	96008	14178.5	14243.7	16202.4	10498.9	0.133583	0.151804	0.162118	0.109354	0.0828889	0.0802602	0	0.0415148	n1877
126.128	9.16834	43472	0.723418	0.937514	1	1.0161	0.0371542	0.597741	1	0.88816	23864	30926.5	32987.8	33519	7173.16	7185.07	5829.94	6874.6	0.300585	0.232327	0.17673	0.205096	0.974276	0.0496289	0	0.00347324	n4003
204.1	16.1588	586397	2.76065	0.936883	1	0.737702	0.218297	0.826824	1	0.286402	215818	73242.3	78176.6	57671	237892	34139.5	41533.4	9254.32	1.10228	0.466117	0.531277	0.160467	0.324862	0.008423	0	0.232223	n3055
393.177	13.3544	1723246	1.13961	0.936654	1	1.10533	0.460878	0.78751	1	0.563643	1.39859e+06	1.14951e+06	1.22725e+06	1.35651e+06	161602	463645	507773	79901.5	0.115546	0.403342	0.413749	0.0589021	0.103391	0.0127829	0	0.0632397	n2725
141.073	5.74013	58676	1.02009	0.936085	1	0.972775	0.712757	0.195942	1	0.546089	50406.5	46255.3	49413.6	48068.3	4456.7	3014.44	4621.62	2414.39	0.0884152	0.0651696	0.0935294	0.0502284	0.0239164	0.327618	0	0.066563	n3952
282.292	5.33374	50041	1.00304	0.934597	1	0.921591	0.966972	0.40992	1	0.395181	40338.9	37586.3	40216.6	37063.3	2491.85	3529.18	6498.64	5767.28	0.0617729	0.0938952	0.161591	0.155606	0.000308772	0.12651	0	0.131715	n2893
254.261	5.33168	48976	1.04928	0.934595	1	0.967063	0.310024	0.192173	1	0.667133	41996.7	37406.7	40024.4	38706.1	3595	3666.1	2704.87	6647.62	0.085602	0.0980066	0.0675805	0.171746	0.192171	0.330153	0	0.0337412	n2894
432.2	13.6474	814463	1.01397	0.932565	1	0.966562	0.873873	0.401068	1	0.654332	668010	614379	658805	636776	85022.7	55173.8	108998	35495.8	0.127278	0.0898042	0.165448	0.0557431	0.00443396	0.132246	0	0.0369307	n889
62.6786	22.4279	19817	0.988781	0.928917	1	0.950043	0.74926	0.101491	1	0.11587	17534.4	16472.8	17733.3	16847.4	1314.62	1496.12	654.191	1050.21	0.0749738	0.0908237	0.0368905	0.0623366	0.0183581	0.595931	0	0.512656	n4074
179.001	18.5668	95767	0.97656	0.927907	1	0.947217	0.661862	0.243662	1	0.251013	80850.3	76822.3	82790.9	78420.9	8157.07	9625.13	6668.38	5698.97	0.100891	0.125291	0.0805449	0.0726716	0.0339267	0.259822	0	0.248181	n3821
549.162	21.3417	103975	0.977902	0.92248	1	0.936057	0.549824	0.0753576	1	0.192425	93620.1	88314.2	95735.7	89614	5222.43	6429.82	6526.81	8451.7	0.0557832	0.0728062	0.0681754	0.0943123	0.0640513	0.656139	0	0.328638	n3793
236.104	12.6523	242543	0.983845	0.921962	1	0.920722	0.916052	0.603042	1	0.577243	158204	148253	160802	148054	27400	22874.6	51572.3	10821.3	0.173194	0.154294	0.32072	0.0730903	0.00197865	0.0494726	0	0.0585253	n986
179.001	23.8005	103195	0.937058	0.921656	1	0.925663	0.223111	0.274323	1	0.266055	84657.5	83266.1	90344	83628.1	5752.42	11967.5	8907.32	10718.7	0.0679493	0.143726	0.0985935	0.128171	0.287608	0.225092	0	0.232214	n3794
62.6786	17.4906	17473	0.980484	0.918322	1	1.01783	0.735876	0.323106	1	0.706521	14780.4	13843.3	15074.6	15343.3	1821.17	2644.47	960.845	1393.48	0.123216	0.191029	0.0637395	0.0908199	0.020414	0.191502	0	0.0252057	n4084
139.112	14.2586	38558	0.758152	0.917668	1	0.869328	0.214452	0.541022	1	0.436094	19359.7	23433	25535.3	22198.6	9225.64	4744.85	6575.73	7620.98	0.476539	0.202486	0.257515	0.343309	0.297141	0.0672205	0	0.109889	n4017
178.965	19.2794	291251	0.954811	0.917096	1	0.96571	0.253158	0.0417297	1	0.244205	256753	246612	268905	259684	21494.7	19679.3	10677.3	14671.1	0.0837175	0.0797988	0.0397067	0.056496	0.256339	0.991437	0	0.258235	n3326
146.938	22.1753	91859	1.04145	0.916566	1	0.940195	0.375241	0.119753	1	0.134052	81196.8	71460	77964.9	73302.2	7158.61	7950.53	4500.78	5344.21	0.0881636	0.111258	0.0577283	0.0729066	0.146082	0.506954	0	0.445346	n3837
282.05	22.409	355759	0.957854	0.916507	1	0.922958	0.163858	0.0615449	1	0.0130666	318765	305005	332791	307152	18964.7	27925.2	12210	16448.7	0.0594943	0.0915566	0.0366898	0.0535524	0.386679	0.831135	0	1.56643	n3291
85.1012	12.722	12690942	0.936162	0.915634	1	0.947656	0.411449	0.1688	1	0.299266	9.70668e+06	9493828	1.03686e+07	9825853	1.62056e+06	1.09711e+06	935333	770549	0.166954	0.11556	0.0902084	0.0784206	0.12514	0.368151	0	0.200571	n1245
154.105	5.4525	2197741	0.947931	0.91472	1	0.960082	0.155059	0.0222005	1	0.43555	1.87398e+06	1.80832e+06	1.97691e+06	1.898e+06	115952	98464.3	115889	204852	0.0618749	0.0544506	0.0586212	0.10793	0.394258	1.22909	0	0.112421	n2648
164.949	22.8688	146061	0.990057	0.914501	1	0.999427	0.712883	0.00786599	1	0.973178	132253	122160	133581	133505	7743.96	6919.47	3467.93	4184.79	0.0585541	0.0566426	0.0259612	0.0313456	0.0245053	2.17744	0	0.000198409	n3620
285.019	9.03475	14138	1.16475	0.911569	1	1.00253	0.487229	0.564842	1	0.988115	8480.12	6636.79	7280.62	7299.03	3353.94	1315.09	2273.78	1880.04	0.395506	0.198152	0.312306	0.257575	0.0876306	0.0600791	0	3.89413e-05	n4095
256.095	6.97677	73910	1.03575	0.911356	1	0.950188	0.660382	0.232175	1	0.54727	60757.7	53460.9	58660.8	55738.8	7075.4	4081.22	8846.28	7309.94	0.116453	0.0763402	0.150804	0.131146	0.0342657	0.284883	0	0.0648346	n2443
275.204	11.3321	105139	1.01855	0.910039	1	0.95943	0.810404	0.0249971	1	0.471519	82085.1	73340.1	80590	77320.5	13604.2	3631.54	5472.54	9091.28	0.165733	0.0495165	0.067906	0.117579	0.0103955	1.2185	0	0.0949373	n3788
265.111	13.5542	2546696	0.994665	0.909984	1	0.883594	0.953953	0.298347	1	0.17303	2.05283e+06	1.87807e+06	2.06384e+06	1.8236e+06	287536	208042	352727	161520	0.140068	0.110775	0.170908	0.088572	0.000585453	0.205809	0	0.383489	n881
324.986	19.1522	289633	0.964173	0.908664	1	0.941406	0.350743	0.0363118	1	0.130956	253347	238762	262761	247365	18813.2	19435	14022	17981.1	0.0742586	0.0813991	0.053364	0.0726907	0.16097	1.00287	0	0.455912	n3328
192.066	8.451	69535	0.930594	0.908263	1	0.852256	0.661781	0.5864	1	0.373778	44963.9	43884.9	48317.4	41178.8	8692.12	10913.6	15837.6	9763.36	0.193313	0.248688	0.327783	0.237097	0.0344568	0.0531087	0	0.147217	n3912
162.97	20.0736	114447	0.975379	0.90798	1	0.970423	0.557448	0.13505	1	0.531282	99087.3	92240.4	101589	98583.8	8906	12570.3	4488.29	10223.7	0.0898803	0.136277	0.044181	0.103705	0.0628977	0.490509	0	0.0724194	n3758
241.074	9.14002	159800	1.01474	0.907568	1	0.812366	0.848061	0.371317	1	0.0404708	127813	114315	125957	102323	11550.8	23058.7	19866	13755.2	0.0903724	0.201713	0.15772	0.134429	0.00652545	0.146322	0	0.956659	n3593
283.048	21.7645	262262	0.995944	0.907558	1	0.969479	0.901931	0.0617414	1	0.351432	233344	212635	234294	227143	16255.6	21947.9	8314.42	15570.3	0.0696637	0.103218	0.0354871	0.0685485	0.00270872	0.851603	0	0.164119	n3349
248.988	18.9972	246691	0.952527	0.906832	1	0.930137	0.120013	0.073192	1	0.0382349	220391	209818	231375	215210	14113.4	23324.3	4804.17	14256.2	0.0640381	0.111165	0.0207636	0.0662432	0.542817	0.819416	0	1.15453	n3409
248.988	23.7519	275563	0.996405	0.906272	1	0.959174	0.93387	0.0706839	1	0.313595	240269	218535	241136	231291	19727.5	22242.6	15214.1	16864.3	0.082106	0.101781	0.0630934	0.0729137	0.00121061	0.703406	0	0.187868	n3332
139.024	7.89711	11822	0.992452	0.905387	1	0.924588	0.966039	0.637381	1	0.739768	6796.75	6200.49	6848.44	6331.99	1278.73	1998.63	2574.15	2663.16	0.188139	0.322333	0.375874	0.420589	0.000323449	0.0395299	0	0.0194424	n4099
96.0042	20.0911	89897	1.00502	0.905182	1	0.978876	0.945716	0.221307	1	0.783046	74059.9	66703.1	73690.3	72133.6	9443.25	9645.48	8886.06	10128	0.127508	0.144603	0.120587	0.140406	0.000812559	0.283845	0	0.013348	n3844
53.9384	20.7023	60363	0.987508	0.905019	1	0.944208	0.674534	0.0465787	1	0.0432204	55165	50557	55862.9	52746.2	3178.74	4884.8	2330.09	2335.85	0.0576224	0.0966198	0.0417109	0.0442848	0.0313487	0.961147	0	0.892347	n3947
324.986	21.5464	304055	0.987066	0.902162	1	0.921258	0.692119	0.0345085	1	0.0430597	271910	248521	275473	253782	17315.3	22595.3	12486	18672.3	0.0636801	0.0909191	0.0453256	0.0735761	0.0278583	1.08994	0	0.932531	n3319
357.066	19.6849	100405	0.957227	0.90131	1	0.965371	0.234018	0.00214939	1	0.397758	89189	83978.9	93174.3	89947.7	6626.15	4077.03	3653.74	7980.28	0.0742933	0.0485482	0.039214	0.0887213	0.277399	2.82112	0	0.13514	n3802
341.018	20.5821	458825	0.958682	0.899784	1	0.920193	0.160688	0.0443498	1	0.0977029	419540	393765	437622	402697	19601.5	39280.6	21655.1	39912.1	0.0467214	0.0997564	0.0494835	0.0991119	0.38321	0.956021	0	0.591567	n3164
105.999	18.2933	78694	0.974354	0.899002	1	0.944521	0.657403	0.239673	1	0.346757	65200.7	60158.4	66916.8	63204.4	7715.37	11845.4	4914.68	7694.41	0.118333	0.196903	0.0734445	0.121739	0.0351941	0.277726	0	0.16534	n3881
104.982	19.5378	35682	0.985478	0.898823	1	1.00212	0.605816	0.0271511	1	0.940513	33023.5	30119.7	33510.1	33581.3	1471.77	2625.11	1683.36	1532.18	0.0445674	0.0871561	0.0502342	0.0456259	0.047365	1.18204	0	0.000976378	n4028
192	23.319	149758	0.93763	0.897624	1	0.918482	0.0548517	0.0551354	1	0.14141	131379	125773	140118	128696	6215.61	13638.4	7576.59	15196.2	0.0473106	0.108436	0.054073	0.118079	0.795221	0.845366	0	0.45249	n3614
192	20.5024	156037	0.978471	0.897262	1	0.990826	0.59122	0.0662883	1	0.857462	134017	122894	136965	135709	10052.9	14000.8	8246.65	14395.5	0.0750122	0.113926	0.0602097	0.106076	0.0514302	0.749946	0	0.00573612	n3600
400.985	19.6653	58265	0.91807	0.896773	1	0.935509	0.107163	0.0908025	1	0.267079	49721	48567.6	54158.2	50665.5	2751.5	5076.3	5269.1	5020.55	0.0553388	0.10452	0.0972909	0.0990921	0.557214	0.583846	0	0.230306	n3953
206.066	12.6512	123234	1.02729	0.89654	1	0.941792	0.85542	0.489624	1	0.685761	97413.8	85015.1	94825.8	89306.2	16124.8	14836.4	29535.3	12267.8	0.165529	0.174514	0.311469	0.137368	0.00591494	0.0881046	0	0.0297862	n3718
164.985	16.0944	34256	1.11375	0.89653	1	0.931778	0.473622	0.136241	1	0.310354	21559.7	17354.7	19357.6	18037	6779.7	2350.26	1889.81	2355.04	0.314462	0.135425	0.0976259	0.130567	0.0978862	0.441088	0	0.191282	n4033
117.037	14.3272	13302573	0.963791	0.894872	1	0.890421	0.719222	0.208097	1	0.241644	1.00269e+07	9.3099e+06	1.04036e+07	9263587	1.75208e+06	734051	1.7763e+06	1.35434e+06	0.174738	0.0788463	0.170738	0.1462	0.0227959	0.323816	0	0.260478	n1186
140.032	9.34115	259470	0.905237	0.892778	1	0.789965	0.55854	0.33779	1	0.148559	160556	158347	177364	140111	64584	42481.9	14203	52793.3	0.402251	0.268284	0.0800783	0.376795	0.0646025	0.18025	0	0.464313	n3383
129.073	18.1661	242430	1.06671	0.89247	1	0.994446	0.350988	0.169198	1	0.930733	209737	175478	196620	195528	20357.4	23696.6	25665.2	15211.2	0.0970618	0.135041	0.130532	0.0777956	0.160329	0.366327	0	0.0013396	n3419
236.105	7.54382	920823	0.707511	0.892023	1	1.02742	0.104799	0.537442	1	0.912753	442288	557632	625132	642273	73536.7	126289	223256	298671	0.166264	0.226473	0.357134	0.465022	0.605093	0.0692522	0	0.00211307	n247
96.0042	23.0349	85336	1.0012	0.890677	1	0.942295	0.983205	0.208181	1	0.369703	74091.8	65912.8	74003	69732.6	5987.42	12130	8086.42	7654.05	0.0808108	0.184031	0.109272	0.109763	7.79669e-05	0.30797	0	0.147094	n3858
152.041	7.5427	343434	0.771304	0.889491	1	0.970407	0.0847128	0.481499	1	0.887076	160663	185281	208300	202136	22703.2	55864.2	53161.3	88312.2	0.141309	0.30151	0.255214	0.436895	0.679125	0.0891008	0	0.0035762	n286
146.082	5.53529	1539956	0.933828	0.889455	1	0.83849	0.64117	0.453037	1	0.451019	863985	822931	925208	775777	158166	175112	266457	380434	0.183065	0.21279	0.287997	0.490391	0.0390374	0.102894	0	0.103507	n2735
192.98	23.1416	245844	0.966824	0.888492	1	0.935624	0.174433	0.00918263	1	0.107092	223182	205100	230840	215980	7944.78	15864.7	10010.8	17376.5	0.0355978	0.0773511	0.043367	0.0804545	0.359084	1.88283	0	0.549127	n3414
168.051	5.55934	387049	0.92048	0.888098	1	0.858723	0.189444	0.12598	1	0.0748298	321159	309861	348904	299612	39214.2	48697.7	27425.3	51704.5	0.122102	0.15716	0.0786041	0.172571	0.336161	0.488014	0	0.709297	n3263
176.985	20.92	190882	0.963821	0.887029	1	0.927018	0.228035	0.0722279	1	0.136133	173533	159707	180046	166906	9213.73	21657	8323.66	17286.6	0.0530951	0.135605	0.0462306	0.10357	0.275218	0.768543	0	0.469052	n3531
191.143	10.4829	30738	1.09421	0.883798	1	0.949795	0.192358	0.0913124	1	0.461553	25877.8	20901.6	23649.8	22462.5	2704.73	2217.01	2814.47	2548.59	0.104519	0.106069	0.119006	0.11346	0.325792	0.588354	0	0.0977883	n4046
118.068	9.44766	179099	0.695203	0.883291	1	0.950545	0.0167765	0.266541	1	0.722343	90365.9	114814	129985	123557	14018.1	12145.2	28195.5	32539	0.155126	0.105781	0.216913	0.263353	1.58314	0.244185	0	0.022292	n3556
130.068	10.0091	232114	0.75262	0.881897	1	0.883288	0.362184	0.653251	1	0.678577	88509.9	103713	117602	103877	29631.1	27986.2	66755.3	40918.6	0.334778	0.269842	0.567636	0.393915	0.158666	0.036818	0	0.0307297	n3473
162.089	7.54418	4233683	0.800469	0.87977	1	1.03677	0.212494	0.486715	1	0.881258	2.14985e+06	2.36283e+06	2.68574e+06	2.78449e+06	394057	658174	871465	1.30897e+06	0.183295	0.278553	0.324479	0.470093	0.313944	0.0874268	0	0.00394345	n216
176.985	19.0277	200286	0.99302	0.878822	1	0.945592	0.867697	0.0927571	1	0.224848	175606	155411	176841	167219	13491.6	24491.1	11423.3	14123.6	0.0768287	0.157589	0.0645965	0.0844619	0.00487561	0.628798	0	0.280558	n3509
135.062	19.8974	147679	0.963903	0.877659	1	0.934925	0.396029	0.0292584	1	0.232434	129971	118342	134838	126064	6963.46	11120	11356.5	12512.8	0.0535771	0.0939645	0.0842234	0.0992577	0.133497	1.07719	0	0.269644	n3618
341.157	22.1135	63726	1.00768	0.872418	1	0.933826	0.878138	0.0821195	1	0.202636	56101.4	48571	55673.9	51989.8	4893.64	7534.52	4511.54	4839.59	0.0872285	0.155124	0.0810351	0.0930873	0.00412536	0.654181	0	0.310062	n3930
205.095	7.54406	8891774	0.763681	0.870138	1	1.01285	0.142745	0.439635	1	0.956326	4.38883e+06	5.00063e+06	5.74693e+06	5.82079e+06	817419	1.31811e+06	1.83796e+06	2.63443e+06	0.18625	0.263589	0.319816	0.45259	0.455841	0.108879	0	0.000528671	n205
193.017	20.6073	137517	0.94006	0.869477	1	0.956886	0.174628	0.0482835	1	0.301602	118096	109229	125625	120209	8851.23	14822.9	8997.81	8200.91	0.0749497	0.135705	0.0716241	0.0682219	0.355921	0.894183	0	0.197923	n3646
62.6786	19.0905	19856	0.971854	0.867223	1	0.909283	0.314893	0.00200108	1	0.00852523	17604.2	15708.9	18114.1	16470.8	614.232	1017.07	993.262	652.115	0.0348911	0.0647447	0.0548337	0.0395921	0.190587	2.86228	0	1.9126	n4073
169.035	6.35783	262950	1.05429	0.864709	1	1.32066	0.771008	0.440404	1	0.405492	93745.1	76888.1	88917.9	117430	34131.9	30798.2	19391.4	75268.1	0.364092	0.400558	0.218082	0.640962	0.0151211	0.109256	0	0.134563	n3347
129.019	6.38017	538257	0.72001	0.862603	1	1.12812	0.0453087	0.325731	1	0.265459	316350	379000	439368	495659	74085.7	95627	106323	37328.8	0.234189	0.252314	0.24199	0.0753114	0.901173	0.178214	0	0.249538	n3073
136.112	15.4265	82238	0.738934	0.859997	1	1.13459	0.270302	0.537645	1	0.654242	31543.8	36711.8	42688.3	48433.9	11433.7	10705.8	20003.6	22985.7	0.362469	0.291616	0.468598	0.474579	0.233952	0.069389	0	0.0355545	n3862
155.052	13.3278	98049	1.14539	0.859738	1	0.88067	0.117404	0.296706	1	0.287704	86165.7	64676.6	75228.3	66251.3	10712.9	20139.6	11381.6	15799	0.124329	0.311389	0.151294	0.238471	0.489653	0.208053	0	0.212545	n3808
164.985	19.1452	91185	0.958919	0.859479	1	0.952949	0.461358	0.0202971	1	0.294859	76627.3	68681.1	79910.1	76150.3	8219.48	7530.58	6493.42	5183.78	0.107266	0.109646	0.0812591	0.0680731	0.0982174	1.27528	0	0.204769	n3841
258.134	14.923	408155	0.925116	0.857939	1	0.491296	0.378896	0.06125	1	6.95697e-05	314092	291285	339517	166803	49782	30529	45763.6	46370.7	0.158495	0.104808	0.13479	0.277996	0.141365	0.768696	0	7.02785	n3221
68.9947	7.0976	197356	0.928555	0.854427	1	0.924717	0.183681	0.0572517	1	0.239117	154873	142509	166789	154233	10507	21503.2	17161.6	17580.8	0.0678427	0.15089	0.102894	0.113989	0.35068	0.778848	0	0.261203	n3515
207.102	18.5015	535041	0.944512	0.845434	1	0.935189	0.224108	0.00599	1	0.261958	462627	414098	489806	458061	35365.6	38244.6	37246.8	53206.8	0.076445	0.0923563	0.076044	0.116157	0.280009	2.01111	0	0.238894	n3076
121.089	7.30053	16826	0.764833	0.843428	1	0.966764	0.0254441	0.135285	1	0.71271	10832.3	11945.5	14163	13692.2	2123.22	2453.03	2268.89	2026.76	0.196009	0.205353	0.160199	0.148022	1.14886	0.44042	0	0.02394	n4085
156.097	5.52717	69413	0.971212	0.841231	1	0.787445	0.631537	0.247141	1	0.0700996	54136.1	46890.8	55740.7	43892.8	3222	15612.1	7145.61	11961.8	0.0595168	0.332946	0.128194	0.272524	0.0419093	0.265678	0	0.723038	n3913
105.999	16.9079	49285	0.832324	0.840567	1	0.906632	0.0339339	0.0270218	1	0.109137	38751.6	39135.4	46558.3	42211.2	6637.22	5926.34	2787.53	5173.4	0.171276	0.151432	0.0598718	0.12256	1.17601	1.28463	0	0.547192	n3983
195.069	7.56821	40162	0.837484	0.833439	1	0.811675	0.589105	0.569994	1	0.520641	14344	14274.7	17127.5	13902	3865.46	2312.44	11327.6	1916.25	0.269482	0.161996	0.661369	0.13784	0.054084	0.0608877	0	0.0788267	n3198
359.039	9.3625	24560	0.955801	0.831168	1	0.868672	0.772096	0.206145	1	0.288547	16552.2	14393.9	17317.6	15043.3	4362.79	2513.68	4544.43	1525.9	0.263578	0.174636	0.262417	0.101434	0.0147627	0.316953	0	0.225079	n4061
111.068	9.6919	35520	0.694035	0.82954	1	0.739921	0.136066	0.330438	1	0.237027	18752.6	22413.9	27019.6	19992.4	9322.65	7256.16	8292.12	10812.6	0.49714	0.323736	0.306893	0.540834	0.439028	0.17472	0	0.265966	n4029
319.15	13.3679	7721094	0.906598	0.823935	1	0.854417	0.594473	0.288757	1	0.383877	5.71698e+06	5.19571e+06	6.30596e+06	5.38792e+06	2.44715e+06	2.21292e+06	775098	2.27017e+06	0.42805	0.425912	0.122915	0.421345	0.0526468	0.224213	0	0.146461	n1751
187.148	18.1667	24094	1.07453	0.819514	1	0.866874	0.531102	0.196637	1	0.235901	20512.9	15644.6	19090.1	16548.7	3173.6	4314.22	4313.33	2158.27	0.154712	0.275764	0.225946	0.130419	0.0705946	0.318977	0	0.277639	n4063
392.169	13.4069	88949	0.757515	0.818706	1	0.747534	0.177507	0.306572	1	0.180292	44067.2	47626.8	58173.3	43486.5	8245.75	9767.12	21295.8	12075	0.187118	0.205076	0.366076	0.277671	0.381556	0.202636	0	0.359912	n3847
126.14	6.66727	245936	0.805427	0.810609	1	0.669742	0.130536	0.209947	1	0.0393583	172287	173396	213908	143263	54796.2	67284.6	21868	62792.5	0.318052	0.388041	0.102231	0.438302	0.497663	0.327891	0	1.12883	n3411
77.0386	6.25154	808833	1.03283	0.809961	1	0.917898	0.385948	0.153054	1	0.32833	747728	586380	723961	664522	41772.3	198056	48683.4	128713	0.0558656	0.33776	0.0672458	0.193692	0.137273	0.455053	0	0.186564	n2942
163.06	6.30324	475371	0.919856	0.808971	1	0.633466	0.714723	0.395073	1	0.121926	328110	288557	356697	225955	119961	122411	142210	124810	0.365614	0.424219	0.398686	0.552365	0.0236092	0.131872	0	0.477453	n3139
239.157	9.84747	1276709	0.716027	0.808621	1	1.00863	0.00030427	0.0097908	1	0.909353	758382	856454	1.05915e+06	1.0683e+06	40179.7	119040	99111.1	162985	0.0529808	0.138991	0.0935758	0.152565	7.90942	1.71243	0	0.00229697	n2793
237.111	10.5638	1349495	0.751144	0.807313	1	0.894407	0.00562215	0.018585	1	0.154206	806592	866907	1.07382e+06	960431	71249.1	61767.9	151351	91829	0.0883335	0.0712509	0.140946	0.0956123	2.55185	1.60211	0	0.410237	n2767
283.153	10.5636	751048	0.758565	0.805917	1	0.893171	0.0022151	0.00801721	1	0.0963962	491161	521821	647487	578317	40610.4	50009.3	74895.9	51992.7	0.0826824	0.0958361	0.115672	0.0899035	3.36673	1.94715	0	0.575574	n2769
209.012	12.7296	190977	0.826915	0.805568	1	0.831105	0.00409426	0.00123212	1	0.00295564	146166	142393	176761	146907	13576.3	9648.72	14945.8	9760.09	0.0928822	0.0677611	0.0845536	0.0664371	2.29596	3.73226	0	2.79711	n3530
231.129	12.6634	22315	0.883337	0.805274	1	0.79515	0.258969	0.252163	1	0.136366	14967.4	13644.7	16944.2	13473.2	1325.03	5475.22	3670.09	3752.71	0.0885279	0.401271	0.216599	0.278532	0.256648	0.250567	0	0.437275	n4067
177.04	13.5002	93333	0.929353	0.802976	1	0.945532	0.772351	0.22384	1	0.752908	45570.7	39373.8	49034.9	46364.1	25444.2	13496.7	12266.9	16022.2	0.558345	0.342782	0.250167	0.345574	0.0150406	0.280595	0	0.0175182	n3833
324.987	9.013	202774	0.693166	0.801342	1	0.713902	0.275329	0.469949	1	0.304922	63437.5	73337.6	91518.5	65335.2	8170.41	13512.1	55861.8	7300.83	0.128795	0.184245	0.610388	0.111744	0.247401	0.10007	0	0.216004	n3500
65.1072	13.4219	206024	1.20979	0.795318	1	1.14556	0.441206	0.478267	1	0.5757	150438	98898.3	124351	142451	56094.5	62886	56588.7	51646.3	0.372873	0.635865	0.455073	0.362556	0.107196	0.0905167	0	0.0558149	n3495
128.053	16.6351	186097	0.701272	0.792491	1	1.2464	0.373901	0.556152	1	0.524489	65217.6	73700.8	92998.9	115914	29650.5	41190.8	65219.7	54540.2	0.45464	0.558892	0.701295	0.470522	0.150368	0.0625882	0	0.0726471	n3536
196.993	5.62658	70972	0.870294	0.790314	1	0.794927	0.308297	0.111362	1	0.172927	46200.9	41955	53086.6	42199.9	7781.02	6981.93	13411.9	12240.3	0.168417	0.166415	0.252642	0.290056	0.197202	0.541981	0	0.359471	n3908
120.977	7.5141	170225	0.835804	0.789582	1	0.956171	0.510737	0.409129	1	0.87948	88400.2	83511.5	105767	101131	34156.4	35782.3	51768.9	51463.1	0.386384	0.428472	0.489463	0.508876	0.0784033	0.125062	0	0.00403283	n3570
156.12	9.00623	343750	1.16285	0.786105	1	0.756737	0.686436	0.141401	1	0.110549	134006	90590.1	115239	87205.8	102910	4148.26	34527.9	14085.7	0.76795	0.0457915	0.299619	0.161523	0.0298909	0.502387	0	0.565141	n3308
92.9922	7.54458	227518	0.729856	0.781823	1	0.801093	0.14813	0.243309	1	0.42694	97189.4	104109	133162	106676	17489.4	24483	50391	59867.3	0.179952	0.235167	0.378418	0.561209	0.45483	0.268928	0	0.11457	n3475
209.029	12.6802	79687	0.819481	0.774573	1	0.704306	0.0856106	0.0868212	1	0.0173078	52212.5	49351.3	63714.2	44874.2	5576.28	13330.5	12867.6	9351.36	0.1068	0.270115	0.201959	0.20839	0.672636	0.600949	0	1.4028	n3876
119.034	7.38477	1686424	1.0262	0.772843	1	1.03728	0.743362	0.0851422	1	0.682716	1.38329e+06	1.04177e+06	1.34797e+06	1.39822e+06	172211	330840	190678	221421	0.124493	0.317575	0.141456	0.15836	0.0188961	0.643009	0	0.0295673	n2727
104.07	5.50201	84356	0.838797	0.769239	1	0.95115	0.387108	0.16617	1	0.798465	45268.3	41514.4	53968	51331.7	17215.4	12421.2	16085	18628.2	0.380298	0.299202	0.298047	0.362899	0.136347	0.375519	0	0.0114739	n3860
158.1	10.2477	200252	1.23916	0.767424	1	0.667918	0.609348	0.549364	1	0.405306	101237	62697	81698	54567.5	59475	27507.9	68444.4	30681.7	0.587482	0.438744	0.837773	0.56227	0.0464343	0.0663514	0	0.130832	n3510
229.002	6.38098	465975	1.10107	0.759471	1	1.01547	0.651639	0.221828	1	0.954782	271064	186969	246183	249991	82363.8	31206.4	101601	123971	0.303854	0.166907	0.412704	0.495903	0.0361882	0.310388	0	0.000564467	n3157
415.106	17.4054	183825	0.748037	0.747066	1	0.921825	0.0109173	0.00090371	1	0.188106	126173	126009	168672	155486	27261.7	17380	8337.05	20374.6	0.216066	0.137927	0.0494276	0.131038	2.22241	4.89845	0	0.358766	n3546
70.0108	5.5034	95269	0.720553	0.745655	1	0.947711	0.0299113	0.0485867	1	0.68341	54275.7	56166.6	75325.1	71386.4	17239.4	17915.1	8105.36	21101	0.317626	0.318963	0.107605	0.295588	1.22095	0.949316	0	0.0303615	n3826
153.021	12.6353	92677	0.770156	0.73129	1	0.58754	0.259333	0.209669	1	0.0676075	41068.2	38995.7	53324.5	31330.3	10912.4	13507	21994.9	13024.3	0.265714	0.346372	0.412473	0.41571	0.249176	0.308181	0	0.740342	n3834
222.083	13.3296	328591	1.05621	0.718676	1	0.81391	0.555449	0.0865276	1	0.259517	278238	189322	263431	214409	42063.8	81848.7	42018.6	88580.6	0.151179	0.432326	0.159505	0.413138	0.0620231	0.648834	0	0.250013	n3311
142.105	12.2545	1359241	0.748963	0.712274	1	0.903404	0.0882733	0.0601779	1	0.475504	730350	694572	975148	880952	70496.9	102571	282479	115200	0.0965249	0.147675	0.289678	0.130767	0.706976	0.871646	0	0.0953396	n2766
153.003	8.66983	473862	1.00148	0.70802	1	0.699431	0.976122	0.221862	1	0.202944	407199	287879	406597	284386	27281.3	206742	39434.4	202747	0.0669974	0.718156	0.0969867	0.712928	0.000157931	0.318168	0	0.35009	n3140
134.071	12.6606	602335	0.950804	0.701194	1	0.86025	0.663376	0.0494489	1	0.220052	435653	321283	458194	394162	49351.4	100722	110992	21304	0.113281	0.3135	0.242239	0.0540488	0.0344372	0.834421	0	0.320997	n3026
238.132	12.3081	212961	0.760537	0.69852	1	0.861099	0.0127318	0.00468216	1	0.0907538	128024	117584	168334	144952	11515.7	8449.02	27032.7	9351.16	0.0899493	0.0718549	0.16059	0.0645121	1.88199	3.21071	0	0.668169	n3490
135.029	12.6438	142235	0.718018	0.647457	1	0.608489	0.179191	0.10088	1	0.0778851	63506.3	57265.4	88446.7	53818.8	14817.5	9683.74	37783.1	14658.9	0.233324	0.169103	0.427186	0.272375	0.377642	0.639089	0	0.730062	n3628
160.042	5.63728	117161	0.90588	0.629718	1	0.613013	0.498565	0.0191808	1	0.0156907	71107.5	49430	78495.5	48118.7	14211	6209.29	21327.7	10131.5	0.199852	0.125618	0.271706	0.210553	0.0831017	1.71212	0	1.6551	n3746
173.081	11.3503	527095	1.13915	0.625598	1	0.777906	0.798222	0.25673	1	0.639388	182220	100071	159961	124435	172725	20001.4	113719	139381	0.947895	0.199872	0.710914	1.12011	0.0115854	0.269037	0	0.0390036	n3079
176.985	17.169	174728	0.787795	0.61773	1	0.833822	0.0340749	0.00614742	1	0.0242844	125848	98680.6	159747	133201	28894.2	33601.2	6237.83	20704.6	0.229596	0.340505	0.0390482	0.155439	1.31514	3.19286	0	1.50712	n3561
116.089	7.15182	8162581	0.485569	0.613804	1	0.733865	6.46902e-05	0.000447335	1	0.00520283	3.24179e+06	4.09793e+06	6.67629e+06	4.89949e+06	422826	376695	910887	810115	0.13043	0.0919233	0.136436	0.165347	11.6963	6.84214	0	2.1245	n1700
190.084	6.63932	19662216	1.07727	0.585082	1	0.976534	0.318513	0.000530778	1	0.733533	1.68225e+07	9.13656e+06	1.56159e+07	15249422	1.71108e+06	649779	2.22355e+06	1.23602e+06	0.101714	0.0711185	0.142391	0.0810537	0.184951	7.82301	0	0.0207487	n316
77.0229	7.5714	861116	0.705311	0.583334	1	0.886	0.0834139	0.0562632	1	0.521921	439950	363865	623768	552659	66284.7	210263	206841	160619	0.150664	0.57786	0.331599	0.290629	0.716221	0.776488	0	0.0737305	n2928
241.048	7.899	23967	0.71472	0.575524	1	0.51828	0.048735	0.00563281	1	0.014441	14348.5	11554	20075.6	10404.8	3919.22	2249.97	4826.91	6270.89	0.273146	0.194735	0.240436	0.602692	0.848452	2.56045	0	1.49346	n4064
159.065	12.8339	125239	0.621508	0.573698	1	0.575387	0.0219606	0.0131487	1	0.0135928	63141.3	58284.1	101594	58455.8	7390.83	10073.8	29131.9	8898.13	0.117052	0.172839	0.286749	0.15222	1.63689	1.97414	0	2.0056	n3717
319.158	12.8165	12010280	0.608105	0.562857	1	0.561405	0.000324227	0.000279014	1	0.000307616	5.9237e+06	5.48292e+06	9.74124e+06	5.46878e+06	898915	510335	1.36034e+06	461142	0.151749	0.0930771	0.139648	0.0843226	5.48172	8.58996	0	8.84743	n379
248.113	7.43627	311763	0.774839	0.560141	1	0.809305	0.141005	0.00853074	1	0.186245	175912	127169	227031	183737	51463	8012.38	58891.9	45411.2	0.292549	0.0630057	0.259401	0.247153	0.427206	2.82306	0	0.338914	n3314
55.0181	6.63948	214991	0.883403	0.513654	1	0.874143	0.508861	0.0266684	1	0.469304	108149	62883.2	122423	107015	15203.6	10790	47423.5	10504.9	0.14058	0.171589	0.387373	0.0981624	0.0821533	1.49869	0	0.100622	n3489
129.055	14.9781	21422770	0.595187	0.488017	1	0.473257	0.453979	0.350499	1	0.338094	3.6663e+06	3.00614e+06	6.1599e+06	2.91521e+06	778366	341724	7.50002e+06	382123	0.212303	0.113676	1.21755	0.131079	0.109365	0.176455	0	0.186679	n773
202.105	14.1908	524078	0.862465	0.44141	1	0.7813	0.0656936	2.83626e-05	1	0.0068973	392726	200997	455353	355767	44789.6	25776.5	58441.9	34661.5	0.114048	0.128243	0.128344	0.0974276	0.723428	15.8575	0	2.14804	n3083
86.0964	8.88302	33366	0.45907	0.436137	1	0.403323	0.000329715	0.000147598	1	0.000147753	12759.7	12122.3	27794.7	11210.2	929.729	1700.45	4496.32	1324.87	0.0728644	0.140274	0.161769	0.118184	10.7228	10.6292	0	12.5178	n4037
105.034	13.2836	438262	0.374041	0.402308	1	0.421946	0.200414	0.217995	1	0.231595	52815.2	56806.5	141201	59579.4	13454.2	10277.5	146602	13406.5	0.254741	0.180921	1.03825	0.225019	0.360452	0.329779	0	0.30741	n3181
204.1	8.74691	1179971	1.78151	0.397145	1	0.396519	1.21333e-05	3.09247e-05	1	0.0426687	1.00254e+06	223492	562746	223140	102316	32878	77841.8	309307	0.102056	0.147111	0.138325	1.38616	11.7026	16.1188	0	1.13371	n2029
117.037	8.62779	3283958	1.72533	0.390172	1	0.0312497	1.24117e-05	1.41487e-05	1	5.07094e-06	2.83159e+06	640345	1.64119e+06	51286.6	276120	66913.1	189707	1502.81	0.0975139	0.104495	0.115591	0.0293021	12.6264	24.7536	0	70.2336	n2473
218.115	8.74673	1825795	1.71428	0.374561	1	0.394286	8.83978e-05	1.57562e-06	1	0.04631	1.51633e+06	331310	884528	348757	175117	33700.3	80007.8	499433	0.115488	0.101718	0.0904526	1.43204	10.7689	40.6065	0	1.12202	n2027
186.095	12.5945	123026	0.448355	0.365564	1	0.184615	0.000406394	0.00023178	1	4.65456e-05	47493.3	38723.4	105928	19555.9	18921.8	21529.7	20004.4	7067.79	0.398409	0.555985	0.188849	0.361414	4.50351	5.22917	0	16.5733	n3719
263.077	9.33687	143908	1.09389	0.361215	1	0.451071	0.244164	8.67987e-05	1	0.000556745	128434	42410.3	117410	52960.3	13400.3	3280.24	17120.6	24785.1	0.104336	0.0773455	0.145818	0.467994	0.257092	18.5109	0	4.57761	n3627
105.037	13.2022	219135	0.325099	0.300742	1	0.281088	1.48712e-06	1.27498e-05	1	2.99419e-06	59301.1	54858.1	182409	51273.1	15426.9	6299.89	22112.9	10426.6	0.260145	0.11484	0.121227	0.203355	20.8477	30.7741	0	28.7717	n3484
142.105	8.85644	3499409	0.298467	0.25724	1	0.654747	0.00021907	0.000308194	1	0.0353034	760485	655439	2.54797e+06	1.66827e+06	308175	174122	587871	660259	0.405234	0.265657	0.230722	0.395774	7.25227	9.52794	0	0.990178	n2387
120.081	10.9176	193455	0.650164	0.239517	1	0.229453	0.324658	0.0569991	1	0.0546704	54427.6	20050.8	83713.6	19208.3	22137.7	2383.82	63312.8	6173.58	0.406737	0.118889	0.756302	0.321401	0.190653	1.00966	0	1.02825	n3520
175.112	12.7991	77274	0.587121	0.20057	1	0.241391	0.0005576	2.89948e-05	1	4.25843e-06	37802	12913.8	64385.5	15542.1	4972.29	2552.99	10038.6	7698.09	0.131535	0.197694	0.155914	0.495307	5.63101	24.6928	0	14.9073	n3883
192.12	11.1986	771318	0.432331	0.193364	1	0.239318	0.0569276	0.0170821	1	0.0198755	182795	81756.7	422812	101187	60273.3	23647.2	238788	81003.7	0.329732	0.289238	0.564761	0.800537	0.949809	2.02017	0	1.62694	n2958
156.084	10.533	6268237	0.406339	0.189682	1	0.341174	0.000129756	6.44629e-05	1	0.000127136	1.99999e+06	933610	4921972	1.67925e+06	323200	106731	827010	204253	0.161601	0.11432	0.168024	0.121634	10.8294	22.8767	0	14.4905	n2071
188.092	9.27564	535449	0.299872	0.16192	1	0.171703	0.000853534	0.000793858	1	0.000834978	108921	58813.5	363226	62366.8	64187.2	10286.4	104546	10697.3	0.589299	0.174899	0.287825	0.171522	4.29713	8.3971	0	8.1958	n3074
206.1	12.4199	81267	1.1881	0.120031	1	0.102011	0.321639	0.000917384	1		57344.5	5793.41	48265.9	4923.66	14968.8	2036.15	15191.3		0.261033	0.351459	0.314742		0.181208	7.67877	0	low	n3870
263.137	11.7433	699471	0.0146565	0.0234684	1	0.0300439	6.16512e-05	6.44402e-05	1	6.49149e-05	8016.87	12836.9	546985	16433.6	1716.19	1539.12	106960	5451.04	0.214072	0.119899	0.195545	0.331701	25.3846	24.9338	0	24.5405	n2994
244.118	12.3402	594888	0.0186522	0.0153083	1	0.0197594	4.00284e-05	3.93189e-05	1	4.01288e-05	9334.17	7660.77	500434	9888.28	1882.46	2096.39	89240.8	2367.42	0.201674	0.273653	0.178327	0.239417	30.2705	30.4738	0	30.1944	n3052
376.179	12.5607	146061	0	0	1	0	NA	NA	1	NA	0	0	124926	0	NA	NA	12353.1	NA	NA	NA	0.0988828	NA	low	low	0	low	n678
374.164	12.6523	115636	0	0	1	0	NA	NA	1	NA	0	0	94670.7	0	NA	NA	15207	NA	NA	NA	0.16063	NA	low	low	0	low	n3015
334.169	12.5141	479161	0.00409478	0	1	0	2.9171e-05	NA	1	NA	1596.44	0	389872	0	2962.04	NA	66395.9	NA	1.8554	NA	0.170302	NA	34.1298	low	0	low	n2397
390.195	12.5602	90595	0	0	1	0	NA	NA	1	NA	0	0	71005.7	0	NA	NA	13353.5	NA	NA	NA	0.188063	NA	low	low	0	low	n3665

## Sheet: AllBasePeaks
Mass	RT	Groups	BP	mzdiff	relation.ship	addfrag	Cisotope %error	Related peaks	RSD:Tx	maxRSD	max intensity	relation.id	TvsCTRL	Pvalue	Adduct	Polarity	Detections	CAM1	CAM2	CAM3	CAM4	CAM5	CAM6	SCM1	SCM2	SCM3	SCM4	SCM5	SCM6	MO1	MO2	MO3	MO4	MO5	MO6	SAM1	SAM2	SAM3	SAM4	SAM5	SAM6	relation.id	relation.ship	codadw	Charge	maxint	PeakID	rp_corr	ions
225.043	6.38126	CAM'SCM'MO1'SAM		0	bp				0.03	0.07	217177936	0	1.038	0.278626			24	196560448	193534496	203239840	180769280	197425168	217177936	187604960	192602704	202383968	200684560	194422624	198390496	191819904	211531952	176010896	191101536	189854384	172720048	188526880	198627408	170568816	186864112	206777936	201640544	0	bp	0.977917	1	217177936	n1	1	225:100_73:64_295:46_191:25_226:13_227:10_296:9_279:8_247:7_144:7_297:6_227:6
130.105	5.50416	CAM'SCM'MO1'SAM		0	bp		C6	xN15xC13	0.04	0.06	100712336	1	1.04753	0.16502			24	88155432	84820280	92154712	95636160	91506472	97013608	88058024	93026168	97273768	95746224	95542776	100284680	82269336	95909336	91097616	86933112	97496448	90365912	97086528	93856488	89374176	87351424	100712336	99932152	1	bp	0.976566	1	100712336	n123	1	130:100_73:52_158:20_116:12_131:6
147.066	7.54419	CAM'SCM'MO1'SAM		0	bp		C5	xC13xNH3	0.29	0.46	100006992	2	0.858599	0.429179			24	63216844	55592152	52049172	34061236	48460716	55405416	80168008	70347392	62069556	47874924	42993404	38163728	33872832	75365896	58730192	51443544	92391320	86073304	96263640	100006992	28433252	79321928	37852956	54587960	2	bp	0.970576	1	100006992	n195	1	147:100_149:90_73:54_133:31_75:29_100:25_220:21_235:13_148:10_150:9_205:9_190:9_131:9_146:7_89:7_160:7_151:6_59:6_86:6
147.066	6.63986	CAM'SCM'MO1'SAM		0	bp		C5	xC13xFA	0.1	0.15	93812464	3	0.547793	0.000321482			24	80672888	70269312	72546856	67147576	80456800	93812464	31689122	39894672	41674928	41461612	40760004	40115556	76754760	87530992	67573616	55653224	70184280	72384912	75790256	67415040	63315340	66559580	70553936	64303320	3	bp	0.962125	1	93812464	n312	1	147:100_149:73_117:57_191:23_190:21_148:10_75:9_150:7_149:6
73.0468	6.65452	CAM'SCM'MO1'SAM		0	bp		C3	xFAxC13xACN	0.07	0.47	64778036	4	0.582872	0.00039335			24	55054100	48763072	50262412	47655048	53659696	64778036	25267986	30013938	30961784	30846334	29940042	29501246	52759728	60900596	48479728	39608268	49862748	51253696	52684148	48818232	47005364	47276628	2027227	46981072	4	bp	0.966942	1	64778036	n375	1	73:100
217.107	12.7815	CAM'SCM'MO1'SAM		0	bp				0.1	0.17	58612196	5	0.134856	6.36296e-05			24	6660806	6251860	6.25207e+06	5.82491e+06	6.82465e+06	8767561	5.15455e+06	6051809	6.72991e+06	6758408	6447821	6469667	51978912	58612196	42649704	34833292	45635524	45196000	7.0187e+06	6155718	5.54335e+06	6087058	6.3388e+06	6676176	5	bp	0.957987	1	58612196	n376	1	217:100_103:37_307:25_319:20_205:16_189:11_277:9_129:8_157:7_219:6_129:6
299.071	8.71822	CAM'SCM'MO1'SAM		0	bp			xS34	0.1	0.11	46424104	6	1.02295	0.712681			24	38011844	35980632	38321472	35859972	39154316	46424104	30770340	37614348	38751844	41566512	38987300	35210824	37159832	43436748	34415920	33176212	36570264	33141336	41804516	36264188	29755064	35479664	37213060	37878640	6	bp	0.955468	1	46424104	n412	1	299:100_300:18_73:17_314:10_301:10_211:7_225:6
189.087	8.45112	CAM'SCM'MO1'SAM	Ala-Thr-Thr-Ser	0	bp		-11	xC13x-H2O	0.15	0.15	39871516	7	1.12069	0.15854	Double-charge	neg	24	35417528	33425300	31839014	28742576	31816918	39871516	26138240	29760142	30077044	33261838	36390428	39590920	28586170	32680952	28455118	25283692	30338014	28851300	26129726	25481060	29729894	24323972	24672932	33286284	7	bp	0.964423	1	39871516	n493	1	189:100_147:87_149:75_171:22_173:12_148:9_190:9_150:7_191:7_130:6_146:6
318.15	13.3279	CAM'SCM'MO1'SAM		0	bp			xS34	0.09	0.11	39623036	8	0.923961	0.196641			24	33506380	31607740	34242964	32123398	35701972	39092816	25911330	29059698	30951616	31950010	31416946	33288004	33117598	39623036	30633948	31866762	32866514	29495280	31182074	31233116	29584164	29940720	32634666	36014284	8	bp	0.963196	1	39623036	n535	1	318:100_217:88_305:77_191:54_73:53_204:39_147:33_149:29_306:14_189:8_307:7_221:7
73.0468	12.6172	CAM'SCM'MO1'SAM		0	bp		C2	xFAxC13xC13	0.06	0.16	39433704	9	0.426407	0.000293804			24	13480027	14136076	14151970	13275939	16356833	17693616	11779666	13272666	13680818	13911007	13651743	14147529	33778100	39433704	30245032	23719302	29803526	31674286	12945382	13318538	12790739	12059640	14079379	13910971	9	bp	0.957057	1	39433704	n623	1	73:100_73:75_147:65_149:52_147:38_160:18_172:7_148:7_205:6_91:6_89:6_189:6_75:6
174.113	8.42156	CAM'SCM'MO1'SAM		0	bp		C5	xC13	0.03	0.14	32597644	10	1.0247	0.601936			24	24847878	27241512	25632962	23982346	26514790	31018982	26761360	26834860	26479964	28083480	25842866	26940500	27023610	30390396	22312740	27214130	25932696	24189650	26337404	27915752	21127674	26950908	32597644	28550180	10	bp	0.948077	1	32597644	n697	1	174:100_73:25_75:13_175:9_86:7_176:6_100:6_175:6
144.12	7.87587	CAM'SCM'MO1'SAM		0	bp				0.2	0.33	22093538	11	1.43637	0.0146633			24	12066032	13210641	12912795	10047074	10162360	22093538	10531280	12126834	10404555	14883257	14973947	9419800	8.3875e+06	10886350	6.49726e+06	9555291	8916385	6120126	8447995	13084236	6858041	10820936	12259619	11207842	11	bp	0.954997	1	22093538	n738	1	144:100_188:87_73:80_202:42_75:20_146:19_102:6
129.055	14.9781	CAM'SCM'SAM		0	bp		C6	xC13x-FAx-H2O	0.11	1.22	21422770	12	0.488017	0.350499			24	3.5205e+06	3.26165e+06	3.53307e+06	3.29509e+06	3161174	5.22629e+06	2911137	2.61794e+06	3169789	3.55836e+06	2.70903e+06	3070554	4.14785e+06	21422770	2560547	3.0514e+06	3.22366e+06	2553201	3.47394e+06	2.35773e+06	2.8376e+06	2.68403e+06	3.05575e+06	3.08224e+06	12	bp	0.946819	1	21422770	n773	1	129:100_111:55_147:16_101:14_71:13_70:13_100:8_84:7_130:7_83:6
149.045	7.14092	CAM'SCM'MO1'SAM		0	bp		C4	xC13x-H2O	0.15	0.27	18945792	13	1.11577	0.285581			24	16016289	16252166	16350539	11145561	14409784	17997424	16272988	17801108	14888047	17092004	13702069	11524223	10437921	13449832	13421787	11695850	17394742	15409592	16175564	18945792	8983742	17526818	11384922	12524671	13	bp	0.96331	1	18945792	n805	1	149:100_147:69_204:34_150:10_148:7
234.116	6.67012	CAM'SCM'MO1'SAM	Asp-Val-Val-His	0	bp				0.04	0.08	18128534	14	0.960809	0.300144	Double-charge	neg	24	14094103	14123763	15502678	14988913	16554710	16656041	14414908	15339952	15300068	15236658	14623955	16289249	16142331	18128534	15018146	15279755	15190155	15166054	15357807	15476536	13344656	14522308	16868008	15233992	14	bp	0.954813	1	18128534	n818	1	234:100_69:32_164:27_146:22_83:18_235:13_236:10_111:8_135:6_55:6
217.107	13.6478	CAM'SCM'MO1'SAM		0	bp				0.1	0.17	18088420	15	0.953955	0.569756			24	15150660	13167254	13820169	12814637	15248860	18088420	11019492	13338785	14098924	14036988	14485279	14578753	15560085	18039478	13851633	11111940	12963879	13967820	15590503	13230282	12707062	14048338	13785050	14371974	15	bp	0.958434	1	18088420	n874	1	217:100_305:79_191:50_73:46_318:43_149:39_147:35_265:14_221:10_129:7_291:7_219:7_319:6
323.171	12.6521	CAM'SCM'MO1'SAM	5'-[(3-aminopropyl)-amino]-5'-deoxyadenosine	0	bp			xS34	0.07	0.2	17204714	16	1.00322	0.971657	H	neg	24	12870395	12826509	13272840	12438202	13901994	17204714	11099565	11573009	12921999	13000745	12906056	13096051	10632181	15592043	11409408	11066568	15548325	10109245	11367960	12759930	11487269	11556222	12717000	13055795	16	bp	0.954893	1	17204714	n942	1	323:100_207:76_162:56_220:55_161:36_132:28_206:20_191:18_119:18_324:17_104:12_325:9_132:7_203:7
84.0934	6.26983	CAM'SCM'MO1'SAM		0	bp		C6	xC13	0.03	0.04	16381275	17	0.967046	0.122726			24	14588839	14842642	15274658	15229721	15492079	16035367	14294052	14411015	15013766	15488711	15014830	15427255	15631946	16381275	14986465	15617796	14965078	15122046	15109544	15313614	14432188	14549058	15833013	15936154	17	bp	0.971036	1	16381275	n1026	1	84:100_69:95_71:48_70:43_85:40_83:39_82:28_67:15_81:15_55:14_57:12_95:9_91:7_85:6_70:6
84.0934	6.56012	CAM'MO1'SAM		0	bp			xC13xC13	1.53	1.53	15427255	18	2.7533	0.354339			24	1632444	1716880	1.78147e+06	1.64901e+06	978686	1.83168e+06	1.57681e+06	1.66721e+06	922656	1.98087e+06	968444	15427255	1.76967e+06	825901	1.03984e+06	1.73937e+06	970012	1.84291e+06	1.68306e+06	1.71543e+06	704308	1.59668e+06	785847	958191	18	bp	0.96392	1	15427255	n1074	1	84:100
225.043	5.62631	CAM'SCM'MO1'SAM		0	bp				0.03	0.05	14404148	19	1.00283	0.901115			24	13211724	12942089	13678665	13524115	13108499	14404148	13649341	12904128	13121032	13770315	13263079	13078610	13832837	14031282	12723012	13551997	12920387	12501501	13163124	13557273	12059347	13254256	14023044	13583341	19	bp	0.974461	1	14404148	n1075	1	225:100_281:71_223:54_251:37_191:32_299:23_265:20_226:14_282:14_147:11_227:11_249:10_283:9_133:9_227:9_151:8_267:7_224:7_283:6_193:6_210:6_225:6
149.045	12.6538	CAM'SCM'MO1'SAM		0	bp		C4	x-H2OxC13x-H2OxC13	0.41	0.41	13362830	20	0.663398	0.0278305			24	10674047	11093085	10555218	9827734	12414295	13362830	4.47168e+06	10299446	5.5576e+06	10674808	5282724	5.15197e+06	11557180	12452809	9948876	8.21123e+06	9997504	10296030	9815837	10586699	9543595	9951270	10964318	10738693	20	bp	0.958296	1	13362830	n1184	1	149:100_150:12
117.037	14.3272	CAM'SCM'MO1'SAM	trihomocitrate	0	bp			x-CO2	0.08	0.17	13302573	21	0.894872	0.208097	Double-charge	neg	24	9289886	9143774	10053080	8216247	10155865	13302573	9269045	9036097	9254238	10057731	8125172	10117110	10428700	11987029	8513175	8983388	9489893	13019453	8977283	8513555	7545476	9543784	11604175	9397249	21	bp	0.952547	1	13302573	n1186	1	117:100_129:50_73:34_75:31_341:31_359:30_145:16_135:11_131:9_360:7_342:7_147:6
85.1012	12.722	CAM'SCM'MO1'SAM		0	bp		C6	xC13	0.12	0.17	12690942	22	0.915634	0.1688			24	8830254	9277374	9278334	10155794	8007353	12690942	7877643	8893425	10720173	10427065	10100790	8943872	10489992	11961794	10770621	9960801	9642902	9385401	11292399	9083179	9916297	9586572	9671830	9404841	22	bp	0.94634	1	12690942	n1245	1	85:100_71:91_57:57_83:23_97:22_69:19_99:19_70:16_111:10_113:10_82:9_84:9_67:8_55:7_96:7_56:7_86:6_127:6
149.045	8.91868	CAM'SCM'MO1'SAM		0	bp		C4	xC13	0.08	0.37	11529748	23	0.775825	0.000467175			24	10533228	4.65947e+06	9692756	4.42106e+06	10064466	11529748	4.30498e+06	5287504	5.2977e+06	5491199	5.35382e+06	5.17853e+06	6.8339e+06	7.45928e+06	6274156	5830112	6.77115e+06	6.67766e+06	6318790	6042794	8660600	5.47149e+06	5915352	5525807	23	bp	0.95224	1	11529748	n1299	1	149:100_147:65_150:10
97.1012	11.7102	CAM'SCM'MO1'SAM		0	bp		C7	xC13x2-mer	0.06	0.12	11247863	24	0.971245	0.547117			24	8.30393e+06	8694241	9006478	8399180	9486161	11247863	7953789	8622214	8966343	9247204	8194362	8728094	8691097	10532718	8242821	9034113	8553553	8.18873e+06	8579890	8609384	7.45498e+06	8.35058e+06	9487645	9012731	24	bp	0.947595	1	11247863	n1303	1	97:100_123:25_83:18_137:17_81:15_57:15_69:12_109:11_95:11_179:10_82:8_79:8_180:8_98:8_111:7_67:7_96:6_151:6_55:6
85.1012	10.4286	CAM'SCM'MO1'SAM		0	bp		C6	xC13	0.11	0.14	10899522	25	0.961567	0.47745			24	7.66483e+06	8.14315e+06	8562261	8957814	7639602	10899522	6.88269e+06	7883383	9254414	8863758	8901622	7826893	8681605	9646639	8779960	8533330	8.14562e+06	7808605	9887501	7.98279e+06	8868265	8.29235e+06	8907125	7.66875e+06	25	bp	0.947075	1	10899522	n1383	1	85:100_71:95_57:59_70:22_83:21_69:20_97:18_99:16_84:11_174:11_82:9_56:8_67:8_55:7_111:7_98:7_86:7_113:6_96:6
85.1012	14.1623	CAM'SCM'MO1'SAM		0	bp		C6	xC13	0.12	0.13	10606853	26	0.948185	0.38165			24	7.63114e+06	8.29504e+06	8771864	8843416	7.70307e+06	10606853	7039140	7.7445e+06	9833131	9277356	8444466	8.07005e+06	9049844	9994912	9049796	8585024	8135064	8348676	10513994	8063325	9040155	8390284	9013933	7866778	26	bp	0.956063	1	10606853	n1431	1	85:100_71:95_57:59_97:27_83:26_99:22_69:22_70:15_111:12_113:12_82:10_84:9_55:9_67:8_127:8_96:8_81:7_141:6_86:6_125:6_56:6
117.037	13.4158	CAM'SCM'MO1'SAM	trihomocitrate	0	bp				0.08	0.2	10046177	27	0.880859	0.220225	Double-charge	neg	24	6.98709e+06	7.06523e+06	7428339	6166300	7.56086e+06	10046177	6.61003e+06	6.57894e+06	6607072	6.85652e+06	5.72898e+06	7.43772e+06	7467200	8660031	5917774	6.31987e+06	6.90319e+06	9936985	6.6031e+06	6.46753e+06	5.50507e+06	6.76283e+06	8.12321e+06	6.14743e+06	27	bp	0.945711	1	10046177	n1508	1	117:100_129:49_75:36_331:35_313:32_145:14_135:13_131:10_332:7_147:7_314:6
277.198	11.6053	CAM'SCM'MO1'SAM		0	bp		C17	xC13	0.1	0.12	9926563	28	1.03117	0.622177			24	7395379	7753077	8.04285e+06	7306107	7911920	9926563	6625181	7631252	8.27688e+06	8713130	7.19938e+06	8152063	7.77083e+06	8900552	6.5989e+06	7.87857e+06	7054323	6985998	7730898	7.70856e+06	6.46535e+06	7.26283e+06	8231356	7.72343e+06	28	bp	0.938209	1	9926563	n1540	1	277:100_73:44_292:39_221:31_278:18_261:16_205:9_165:8_205:8_293:7_105:7_145:7_189:6_183:6
174.113	9.07598	CAM'SCM'MO1'SAM		0	bp				0.1	0.57	9615327	29	0.473659	9.96622e-05			24	6.52971e+06	5.79399e+06	9615327	5699314	6346664	7.51523e+06	2614020	3360297	3.10735e+06	2.79121e+06	2.70251e+06	2879183	6.60086e+06	7353477	5975467	4883494	5702432	6.3348e+06	1.9205e+06	1.71952e+06	5201054	1.75145e+06	2.17467e+06	1.74104e+06	29	bp	0.941101	1	9615327	n1637	1	174:100
361.168	15.9219	MO1'SAM		0	bp				2	2	8915458	30	2.59946	0.486936			24	117690	130812	1.53433e+06	100342	4.85809e+06	8915458	95912.8	2.955e+06	67643.5	63130.8	93587.9	220174	330511	62953.1	185068	59917.3	265816	440419	136440	157091	103598	165669	349727	79318.6	30	bp	0.938949	1	8915458	n1640	1	361:100
170.136	6.21103	CAM'SCM'MO1'SAM		0	bp		C8	xC13	0.13	0.25	8772511	31	1.00571	0.962171			24	5522324	4.55041e+06	5.61759e+06	7713107	6.16385e+06	5.0243e+06	5.84192e+06	6344166	7.71116e+06	7611519	6942085	8425725	4.29386e+06	8.15082e+06	8763474	5957421	8772511	6694998	8039141	6.94795e+06	7.70835e+06	5.93696e+06	7.86762e+06	7529467	31	bp	0.956678	1	8772511	n1641	1	170:100_98:15_185:13_171:9_128:8
217.107	12.8256	CAM'MO1'SAM		0	bp			xCl37	1.42	1.42	8767561	32	0.30816	0.0098738			24	6660806	6251860	6.25207e+06	5.82491e+06	6.82465e+06	8767561	5.15455e+06	216893	174265	199909	6447821	178829	7.17037e+06	8492263	6276340	5.20908e+06	6449660	6.55118e+06	7.0187e+06	6155718	5.54335e+06	6087058	6.3388e+06	6676176	32	bp	0.961645	1	8767561	n1658	1	217:100
84.0934	7.20792	CAM'SCM'MO1'SAM		0	bp		C6	xC13	0.04	0.07	8712849	33	0.974629	0.441789			24	7.45755e+06	7764454	7785797	7533103	7.72952e+06	8677010	7224079	7679112	7696094	7.99821e+06	7.33633e+06	7.76076e+06	8041489	8712849	7184425	7.82111e+06	7589865	7534344	7.45695e+06	7.69337e+06	6824834	7.26622e+06	8.09768e+06	7826633	33	bp	0.959346	1	8712849	n1659	1	84:100_85:91_69:79_174:35_82:28_57:22_67:14_79:10_95:8_55:7_128:7_202:6_86:6
116.089	7.15182	CAM'SCM'MO1'SAM		0	bp				0.09	0.17	8162581	34	0.613804	0.000447335			24	3.09145e+06	2611232	3.43714e+06	3472225	3818975	3.01975e+06	3.37719e+06	4.13847e+06	4.49151e+06	4144947	4.25356e+06	4.18189e+06	6.94309e+06	8.16258e+06	6.52256e+06	5334349	6620914	6.47422e+06	5732510	4777477	3384031	5004991	5.35048e+06	5147448	34	bp	0.953284	1	8.16258e+06	n1700	1	116:100_73:52
152.053	6.34506	CAM'SCM'MO1'SAM	indole-3-acetyl-glutamate	0	bp		-9.6	xC13	0.08	0.14	7998114	35	1.0817	0.248484	Double-charge	neg	24	7.13954e+06	7.99811e+06	7309830	6016065	6824623	7.73979e+06	6063700	6811171	7553283	7.31001e+06	6922504	6.34994e+06	6074685	7474757	5375075	6.47615e+06	7069516	5443083	6569249	6463491	4888907	6373846	6.46845e+06	5.89685e+06	35	bp	0.960135	1	7.99811e+06	n1704	1	152:100_166:16_153:7
71.0855	8.17956	CAM'SCM'MO1'SAM		0	bp		C5	xC13	0.1	0.14	7822331	36	0.985955	0.777958			24	5.52975e+06	6020780	6004812	6641161	5569412	7822331	5184280	5.90798e+06	6.91994e+06	6488985	6.61162e+06	5903927	6485329	6768000	6402290	6.2805e+06	5893002	5.7149e+06	7073782	6074632	6643241	6.13638e+06	6870388	5.85998e+06	36	bp	0.947105	1	7822331	n1723	1	71:100_85:85_57:62_70:29_69:22_83:19_84:14_56:12_97:11_98:10_82:9_55:8_99:6_112:6_86:6_72:6
319.15	13.3679	CAM'SCM'MO1'SAM	Arg-Met-Phe-Trp	0	bp				0.43	0.43	7721094	37	0.823935	0.288757	Double-charge	neg	24	6499674	821748	6774759	6.04177e+06	6.62578e+06	7538131	775275	5.89298e+06	5.63351e+06	6075118	5.85131e+06	6946057	6.14196e+06	7721094	5808076	6022509	6.58867e+06	5.55348e+06	6114687	877587	5.74542e+06	6109114	6196764	7283951	37	bp	0.960966	1	7721094	n1751	1	319:100
172.079	10.1925	CAM'SCM'MO1'SAM		0	bp		C7	xC13x-CO2	0.08	0.16	7683169	38	1.09578	0.240842			24	6.0613e+06	6669289	6.53344e+06	5375970	6028489	7.68317e+06	5.76774e+06	6.29999e+06	6459023	6.95007e+06	6.941e+06	5.93672e+06	5910262	7.18569e+06	5028193	6495174	5826380	4.55627e+06	5.79836e+06	6.87419e+06	4.392e+06	5983576	6797449	6.35743e+06	38	bp	0.949261	1	7.68317e+06	n1752	1	172:100_187:76_140:47_214:42_75:21_124:18_229:18_97:12_128:11_84:8_98:8_70:8_98:8_106:8_173:7_82:7_69:7_88:7_117:6_188:6_96:6
319.157	12.8714	CAM'SCM'MO1'SAM	Met-Val-Ala	0	bp			xS34	0.09	0.17	7632155	39	0.942969	0.490071	H	neg	24	5.76167e+06	5.41756e+06	5.60896e+06	5.07271e+06	6.04914e+06	7.63215e+06	4.62326e+06	5184287	5.92921e+06	5.97193e+06	5.52082e+06	5668039	6.10733e+06	7.47245e+06	5531475	4.4127e+06	5533255	5.83001e+06	6.13613e+06	5.36005e+06	4753544	5.39569e+06	5406425	5760821	39	bp	0.953539	1	7.63215e+06	n1795	1	319:100_73:99_205:77_147:72_103:24_129:23_189:21_117:18_231:9_167:7_91:7_151:6_89:6
158.136	6.55605	CAM'SCM'MO1'SAM		0	bp				0.03	0.06	7548021	40	0.965429	0.221755			24	6372103	6807615	6.86681e+06	6732989	6760867	7.11582e+06	6.39521e+06	6309564	6612241	6730096	6.64917e+06	6.88092e+06	6.86315e+06	7548021	6.57894e+06	6.79607e+06	6749522	6.4587e+06	6.78111e+06	6676292	6316494	6323736	6.90011e+06	6847391	40	bp	0.941645	1	7548021	n1839	1	158:100_83:68_84:6_151:6
71.0856	6.2797	SCM'MO1		0	bp		C6	xACNxC13xACNxACN	0.39	1.36	7308299	41	0.847319	0.399992			24	7184189	436984	1.09222e+06	1.0948e+06	481725	1.1621e+06	1.00339e+06	1.13228e+06	1.14385e+06	447208	1098019	442910	1.16903e+06	1.23197e+06	1.14312e+06	471757	1.10113e+06	1.09986e+06	1.12333e+06	1.08931e+06	7.3083e+06	1040424	1.18738e+06	438961	41	bp	0.957897	1	7.3083e+06	n1849	1	71:100
217.107	10.4052	CAM'SCM'MO1'SAM		0	bp				0.08	0.14	7214359	42	0.997274	0.968433			24	6023099	5.66375e+06	5.14217e+06	5339126	5.88051e+06	7214359	4771386	5206069	5.93421e+06	5.90623e+06	5794586	5.7871e+06	5837790	6827389	5594809	4.44598e+06	5191514	5.59339e+06	5985288	5.569e+06	5.13781e+06	5.24197e+06	5722150	5.60132e+06	42	bp	0.944364	1	7214359	n1850	1	217:100_149:72_73:64_147:41_204:29_189:27_191:18_117:17_103:16_167:12_293:8_150:7_91:6
162.076	5.90882	CAM'SCM'MO1'SAM	Procollagen 5-(D-galactosyloxy)-L-lysine	0	bp		-8.1	xC13	0.05	0.1	7195290	43	1.05617	0.245475	Double-charge	neg	24	6.54434e+06	6234553	6.26248e+06	5.95069e+06	5.72626e+06	7195290	6.3126e+06	6.20768e+06	6.1967e+06	6.05149e+06	6546740	5610080	6043940	6.7888e+06	5590195	5.77701e+06	5.62718e+06	5134347	6022895	6.55041e+06	5.11693e+06	6.26439e+06	6197566	6.43739e+06	43	bp	0.967697	1	7195290	n1886	1	162:100_132:37_207:31_150:22_135:11_89:11_163:9_59:9_164:7_150:7_133:6_162:6
156.084	5.75871	CAM'SCM'MO1'SAM		0	bp		C6	xC13x2+	0.04	0.08	7013011	44	0.982754	0.647876			24	5.72498e+06	5.98263e+06	6255335	5.83565e+06	6139886	6.99256e+06	5.72994e+06	6220955	6050493	6262815	5797947	6.11458e+06	6117768	7.01301e+06	5.8177e+06	6.28691e+06	6.00741e+06	5568775	5.70307e+06	6169999	5295051	5.80247e+06	6.21263e+06	6158162	44	bp	0.965425	1	7.01301e+06	n1958	1	156:100_111:32_141:23_157:7_171:6
184.04	9.23534	CAM'SCM'MO1'SAM		0	bp		C4	xC13	0.11	0.22	6591908	45	1.08959	0.2957			24	4.73578e+06	5.73182e+06	5.17304e+06	4238265	4996430	5930066	6.27528e+06	5564915	5321216	5.53736e+06	4849475	4.67279e+06	5083485	5689758	3.56062e+06	5.47816e+06	5.28463e+06	4.47508e+06	5814570	5284915	3180289	5094443	6591908	5.06869e+06	45	bp	0.93887	1	6591908	n1993	1	184:100_134:73_285:39_75:27_77:18_202:10_227:10_59:7
97.1012	6.07314	CAM'SCM'MO1'SAM		0	bp		C7	xC13	0.03	0.15	6536811	46	1.11941	0.0479642			24	5.94484e+06	6.10627e+06	6.16737e+06	5.91592e+06	6.23494e+06	6.30238e+06	5.63106e+06	5886327	6107775	6.22165e+06	6.075e+06	5927060	5111615	6474203	5.52898e+06	5056720	4959436	4.89392e+06	6007867	4793759	4473728	5734080	6.37402e+06	6.53681e+06	46	bp	0.967106	1	6.53681e+06	n2018	1	97:100_96:16_98:8
97.1012	6.16055	CAM'MO1'SAM		0	bp		C7	xC13	0.83	0.83	6474203	47	0.490259	0.0273477			24	4.87409e+06	4891926	6.16737e+06	5.07908e+06	6.23494e+06	5.50272e+06	1.52849e+06	1.13826e+06	6107775	6.22165e+06	1.62576e+06	1267139	6237762	6474203	5.52898e+06	6.25825e+06	6.04504e+06	5944795	6007867	5.98197e+06	5585948	4743957	5123433	5.44591e+06	47	bp	0.980964	1	6474203	n2023	1	97:100
97.1012	6.18368	CAM'SCM'MO1'SAM		0	bp		C7	xC13	0.03	0.57	6474203	48	0.982456	0.518347			24	5.94484e+06	6.10627e+06	6.16737e+06	5.91592e+06	6.23494e+06	6.30238e+06	5.63106e+06	5886327	6107775	6.22165e+06	6.075e+06	5927060	6237762	6474203	5.52898e+06	6.25825e+06	6.04504e+06	5944795	6007867	2399546	4724801	1.52764e+06	2.49274e+06	1.77973e+06	48	bp	0.966984	1	6474203	n2024	1	97:100
205.107	8.74687	CAM'SCM'MO1		0	bp		C5	xC13	0.11	1.43	6454792	49	0.374705	1.1517e-05			24	5476389	5046026	5053513	4.77181e+06	5235037	6454792	1.01485e+06	1.16203e+06	1.24002e+06	1.17109e+06	992995	1.32052e+06	3.15328e+06	3.58803e+06	3.00152e+06	2.49031e+06	3.02474e+06	3.1606e+06	433813	456235	4648698	481672	491412	610638	49	bp	0.940963	1	6454792	n2025	1	205:100_191:30_218:28_103:23_204:18_129:11_89:10_217:10_206:6
149.045	9.06438	CAM'SCM'MO1'SAM		0	bp		C4	xC13	0.08	0.13	6318790	50	1.21536	0.00636104			24	4978869	4.65947e+06	4819323	4.42106e+06	4751740	5.99059e+06	4.30498e+06	5287504	5.2977e+06	5491199	5.35382e+06	5.17853e+06	4419491	5.08903e+06	3.92165e+06	3.6816e+06	4.22093e+06	4.10309e+06	6318790	6042794	4.20708e+06	5.47149e+06	5915352	5525807	50	bp	0.938615	1	6318790	n2040	1	149:100_147:34_150:10_247:6
189.087	5.31995	CAM'SCM'MO1'SAM	Ala-Thr-Thr-Ser	0	bp		-11	xC13x-H2O	0.51	0.68	6289365	51	1.02182	0.932644	Double-charge	neg	24	4614498	2.00921e+06	2541368	3.2202e+06	5326474	4202114	1.34995e+06	3.23568e+06	2.55002e+06	6.28936e+06	3.25776e+06	2.76899e+06	1.86315e+06	4.46254e+06	2965612	2265694	3.24018e+06	4.23929e+06	1.0272e+06	727811	2708330	894736	500977	1072581	51	bp	0.964045	1	6.28936e+06	n2050	1	189:100_171:34_190:8_191:6
156.084	10.533	CAM'SCM'MO1'SAM		0	bp		C7	xC13	0.11	0.17	6268237	52	0.189682	6.44629e-05			24	1.88835e+06	1.56349e+06	2.50079e+06	1.88574e+06	1.93522e+06	2.22636e+06	777087	889373	883743	1.02464e+06	954281	1.07254e+06	5.24141e+06	6.26824e+06	4553140	3764968	4.95396e+06	4.75011e+06	1.60394e+06	1.46168e+06	1.55822e+06	1.70813e+06	1.69011e+06	2.0534e+06	52	bp	0.941268	1	6.26824e+06	n2071	1	156:100_230:10_258:8_157:7
83.0855	6.22997	CAM'SCM'MO1'SAM		0	bp		C6	xC13	0.13	0.13	6174142	53	0.893136	0.084466			24	4778522	5.03467e+06	5.1337e+06	5.06352e+06	5228013	5.46727e+06	5575087	4557025	6.17414e+06	4682532	4.64223e+06	4.9302e+06	6000734	5.4196e+06	5.64328e+06	6.1168e+06	5062296	5.97515e+06	5.82561e+06	4614325	5.53763e+06	5.65639e+06	5.29136e+06	5424220	53	bp	0.980279	1	6.17414e+06	n2080	1	83:100
69.0699	5.92895	CAM'SCM'MO1'SAM		0	bp		C5	xNH3xC13	0.04	0.04	6022473	54	0.985459	0.517848			24	5.39976e+06	5488817	5522940	5.71025e+06	5612526	5999880	5281381	5.50648e+06	5661623	5801540	5563981	5818636	5905065	6.02247e+06	5.57488e+06	5638637	5451537	5537333	5.88456e+06	5.63858e+06	5535482	5562742	5858536	5793776	54	bp	0.964837	1	6.02247e+06	n2081	1	69:100_111:51_110:8_70:6
130.105	8.25734	CAM'SCM'MO1'SAM		0	bp				0.11	0.2	5969914	55	1.18325	0.0547226			24	3.86481e+06	4216473	4.25753e+06	3.56191e+06	3.80491e+06	5969914	3550011	3.88236e+06	3804039	4468777	4.36185e+06	3.41317e+06	3.37002e+06	4.10153e+06	2.79469e+06	3.53307e+06	3.40055e+06	2643952	3.33793e+06	4.12013e+06	2.59109e+06	3.76533e+06	4.01278e+06	2.86147e+06	55	bp	0.940869	1	5969914	n2091	1	130:100_73:94_174:50_217:7
170.136	5.58087	CAM'SCM'MO1'SAM		0	bp		C8	xC13	0.04	0.1	5943710	56	0.852904	0.000426645			24	4.47742e+06	4219629	4.40266e+06	4504513	4849612	3.56627e+06	4.81201e+06	4541319	4893627	4.78478e+06	4417654	4.91773e+06	5559691	5812522	5.48072e+06	5943710	5.34306e+06	5.11975e+06	5178697	4995763	5.01409e+06	4593472	5180643	4733857	56	bp	0.967433	1	5943710	n2100	1	170:100_185:11_143:10_171:9_128:8
97.1012	5.71915	CAM'SCM'MO1'SAM		0	bp				0.23	0.65	5307248	57	1.57402	0.095699			24	4.87409e+06	4891926	5115504	5.07908e+06	5164800	5117406	4848363	4.86398e+06	2.9769e+06	3.0297e+06	5.03997e+06	4919506	1.60323e+06	5.20057e+06	4.76991e+06	1.61135e+06	1588086	1.54074e+06	4965900	4793759	4473728	4743957	5123433	5.30725e+06	57	bp	0.976749	1	5.30725e+06	n2117	1	97:100
73.0468	7.2788	CAM'SCM'MO1'SAM		0	bp		C3	xC13	0.21	0.25	5262339	58	0.874579	0.167037			24	4.60811e+06	4.65927e+06	4.75768e+06	2.37968e+06	4.74978e+06	3.18961e+06	4.10969e+06	3123773	4.65344e+06	4.68088e+06	2.80101e+06	4.63268e+06	4.47678e+06	5.26234e+06	4352744	4.41607e+06	4.55428e+06	4.38123e+06	4536116	4.41696e+06	4375640	4.53959e+06	4706542	4.92053e+06	58	bp	0.969069	1	5.26234e+06	n2118	1	73:100
97.1012	5.5075	CAM'SCM'MO1'SAM		0	bp		C6	xC13	0.34	0.34	5226421	59	1.21282	0.264454			24	2.79707e+06	2.47677e+06	2.94335e+06	2.3995e+06	2.9897e+06	5117406	2.77225e+06	2751642	4.98711e+06	5226421	2.73915e+06	2.80323e+06	3.05379e+06	2.96952e+06	2745547	2.97104e+06	2.90231e+06	2903489	2.9325e+06	2.71126e+06	2.66227e+06	2.79551e+06	3.06263e+06	2955270	59	bp	0.977524	1	5226421	n2120	1	97:100
69.0699	5.72103	CAM'SCM'MO1'SAM		0	bp		C5	xC13	0.33	0.34	5226260	60	0.988374	0.95219			24	2.85896e+06	4676012	2.02014e+06	4.70744e+06	2945842	5153876	2759649	1.92526e+06	4820900	4.93876e+06	4849928	5.06709e+06	4849223	5.22621e+06	4.85516e+06	2.06878e+06	2.77762e+06	4871173	4937051	2.85284e+06	4.98165e+06	4683714	5226260	5.18355e+06	60	bp	0.981087	1	5226260	n2121	1	69:100
149.045	5.41492	CAM'SCM'MO1'SAM		0	bp		C4	xNH3xC13	0.03	0.04	5194754	61	0.989919	0.63611			24	4662259	4.54444e+06	4.79934e+06	5.03129e+06	4.90001e+06	4.61173e+06	4796641	4885886	4810495	5158123	4980461	5096229	4755093	4.97987e+06	5194754	4769359	5.17541e+06	5156093	5043383	5.01849e+06	5116223	4.73869e+06	4977334	5.09156e+06	61	bp	0.974414	1	5194754	n2122	1	149:100_69:58_147:57_190:56_83:56_96:27_55:20_98:19_205:18_102:12_70:12_167:11_150:10_120:7_98:7_151:6_131:6_148:6
83.0856	6.79616	CAM'SCM'MO1'SAM		0	bp				0.09	0.16	5168428	62	0.901187	0.212452			24	3.49662e+06	3.56598e+06	3.70892e+06	3.60418e+06	4.00881e+06	4.08303e+06	4492478	3.50703e+06	3667995	3.79089e+06	3.58082e+06	3.74269e+06	3.73976e+06	5.16843e+06	3.52504e+06	3674750	4.59525e+06	4.57666e+06	4.66914e+06	4614325	4.45417e+06	4495181	4.84203e+06	4.90317e+06	62	bp	0.967587	1	5.16843e+06	n2162	1	83:100
98.109	5.84747	CAM'SCM'MO1'SAM		0	bp		C7	xC13	0.03	0.05	5142224	63	0.968531	0.0835406			24	4.56045e+06	4649611	4.8489e+06	4.62025e+06	4888467	5.09458e+06	4669469	4623746	4792873	4875527	4595589	4.96232e+06	4.9414e+06	5142224	4.76229e+06	4.88046e+06	4.88771e+06	4832098	4.66359e+06	4.73949e+06	4369422	4541464	5.04972e+06	4919378	63	bp	0.964087	1	5142224	n2163	1	98:100_70:72_175:37_55:32_211:21_67:21_123:20_235:13_77:9_147:9_77:8_98:8_99:8_240:7_92:6_93:6_119:6
184.04	5.46513	CAM'SCM'MO1'SAM		0	bp		C4	xC13	0.1	0.11	5092417	64	1.04066	0.535085			24	4.27954e+06	4.54519e+06	4.72868e+06	3.94905e+06	4.41867e+06	5092417	3.52635e+06	4.2004e+06	4.43288e+06	4688473	3.9683e+06	4.58778e+06	4.15365e+06	4804675	3465330	4.00415e+06	4.23362e+06	3.75012e+06	4103420	3644514	3507733	3.54148e+06	4205773	3840599	64	bp	0.965948	1	5092417	n2206	1	184:100_134:85_75:65_77:54_214:43_140:30_229:11_69:11_140:10_69:9_202:8_103:8_95:7_118:7_120:6
83.0855	5.62506	CAM'SCM'MO1'SAM		0	bp		C2	xClxC13	0.26	0.26	4833329	65	0.660964	0.00473124			24	4.54905e+06	2.77951e+06	2.74695e+06	2803697	2.46817e+06	2.73718e+06	2.62943e+06	2.79334e+06	2.84039e+06	4.72847e+06	2.71552e+06	2.75271e+06	4781017	4767536	4586641	4.74864e+06	4.52872e+06	4.51615e+06	4.61674e+06	4511486	4.30584e+06	4.32398e+06	4798479	4833329	65	bp	0.975416	1	4833329	n2250	1	83:100
221.084	5.6578	CAM'SCM'MO1'SAM	Asp-Asp-Pro-Pro	0	bp			xNH3	0.05	0.12	4499684	66	1.35273	6.34554e-06	Double-charge	neg	24	3875880	4391485	4.49968e+06	3.59463e+06	4.19991e+06	4.43518e+06	3819755	3.55392e+06	3.79436e+06	4.18562e+06	3.79695e+06	3.94353e+06	2.54851e+06	2.91126e+06	2.67098e+06	3.06995e+06	2.89721e+06	2.97435e+06	2.914e+06	2.82503e+06	2.52322e+06	3.31522e+06	3.42262e+06	3.3282e+06	66	bp	0.969234	1	4.49968e+06	n2251	1	221:100_239:52_222:11_263:11_223:10_193:7
73.0468	5.91801	CAM'SCM'MO1'SAM		0	bp		C3	xC13	0.09	0.09	4498250	67	0.944874	0.253909			24	3.74021e+06	3.83314e+06	3.97089e+06	3.77077e+06	3.92764e+06	4458017	3.87619e+06	4044836	3.89663e+06	3.17396e+06	3.92762e+06	3.58514e+06	3.88937e+06	4498250	3.82098e+06	4124808	3863166	3.62076e+06	3919072	3.87972e+06	3.33015e+06	3.79498e+06	4293175	4.09535e+06	67	bp	0.969895	1	4498250	n2263	1	73:100_131:66_172:49_159:47_128:22_143:20_160:20_82:15_91:8_78:6_144:6
159.107	6.72476	CAM'SCM'MO1'SAM		0	bp				0.05	0.11	4210810	68	1.01685	0.714433			24	3.5018e+06	3.89852e+06	3764421	3.4573e+06	3.69432e+06	4.13508e+06	3577345	3.79748e+06	3.77603e+06	3.92213e+06	3.38552e+06	3673799	3.77531e+06	4.21081e+06	3.25829e+06	3.66796e+06	3.52281e+06	3.33037e+06	3.69472e+06	3.74175e+06	2844059	3.60844e+06	4.07178e+06	3.52844e+06	68	bp	0.957804	1	4.21081e+06	n2309	1	159:100_186:51_143:48_56:36_145:17_142:16_144:16_158:14_170:13_96:10_129:8
57.0701	5.92534	CAM'SCM'MO1'SAM		0	bp		C5	xACNxC13	0.1	0.1	4060661	69	0.96688	0.558247			24	2.93356e+06	3251420	3.36642e+06	3.53285e+06	3.00366e+06	3.77716e+06	2.89868e+06	3181755	3.74959e+06	3520347	3583375	3.16758e+06	3.47631e+06	4.06066e+06	3.47776e+06	3.23008e+06	3.47765e+06	3.06743e+06	3.82894e+06	3311853	3557402	3.41556e+06	3608030	3.2236e+06	69	bp	0.968628	1	4.06066e+06	n2346	1	57:100_71:89_85:79_56:21_99:9_117:7_113:6
204.1	13.6561	CAM'SCM'MO1'SAM	Diethyl (2R,3R)-2-methyl-3-hydroxysuccinate	0	bp				0.1	0.52	4019740	70	0.983394	0.83047	H	neg	24	3.21663e+06	2.9041e+06	2974359	2.75115e+06	14309.9	4.01974e+06	2477417	2902803	3.14853e+06	3.21431e+06	3.2359e+06	3.23427e+06	3.36312e+06	3.79718e+06	3.07496e+06	2.36999e+06	2.82757e+06	3.08795e+06	3442758	2.96498e+06	2.82623e+06	3115625	3.14184e+06	3135427	70	bp	0.958864	1	4.01974e+06	n2357	1	204:100
84.0934	6.3784	CAM'SCM'MO1'SAM		0	bp		C6	xC13	0.48	0.58	3945452	71	1.16077	0.633073			24	3548426	3.72019e+06	3.70263e+06	3629812	3.84969e+06	3.94545e+06	3464104	3560302	1.71048e+06	980337	1.64397e+06	1.94213e+06	3.90994e+06	2.03423e+06	1.86317e+06	800177	1.87091e+06	980619	3716938	3.6752e+06	1.82376e+06	3658889	1.99225e+06	2.00393e+06	71	bp	0.9627	1	3.94545e+06	n2358	1	84:100
130.105	6.01469	CAM'SCM'MO1'SAM		0	bp				0.06	0.09	3810813	72	1.05899	0.221497			24	3.29544e+06	3146727	3.52336e+06	3.80712e+06	3.47252e+06	3.65717e+06	3.16101e+06	3.40135e+06	3.61932e+06	3.60001e+06	3.56518e+06	3.69824e+06	2.90724e+06	3.79153e+06	3.36877e+06	3.08961e+06	3.44566e+06	3270066	3491279	3.37319e+06	3.35884e+06	3.22189e+06	3.64011e+06	3.81081e+06	72	bp	0.958294	1	3.81081e+06	n2359	1	130:100_82:15
174.113	6.14525	CAM'SCM'MO1'SAM		0	bp				0.04	0.76	3712787	73	1.42875	0.224371			24	64495.5	3.26131e+06	3.53681e+06	3.39056e+06	3400832	3.71279e+06	3.23836e+06	3.21411e+06	3.40861e+06	3.56831e+06	3.24242e+06	3.46421e+06	3.5908e+06	3.69383e+06	3.17177e+06	3505461	69939.9	61686.3	3.37697e+06	3319957	3053410	3.38174e+06	3575784	3.54512e+06	73	bp	0.948062	1	3.71279e+06	n2371	1	174:100
191.092	9.05552	CAM'SCM'MO1'SAM		0	bp				0.06	0.15	3710721	74	0.97083	0.618464			24	2.82904e+06	2.8449e+06	2.97627e+06	2.62558e+06	2.99909e+06	3.71072e+06	2869655	2.88999e+06	2759216	3.13183e+06	2.74312e+06	2.5999e+06	3.04754e+06	3.50867e+06	2.54469e+06	2.96652e+06	2.88491e+06	2.55201e+06	2997325	3.05348e+06	2.09059e+06	2.77212e+06	3.29603e+06	3.18656e+06	74	bp	0.94812	1	3.71072e+06	n2372	1	191:100_167:45_98:24_193:7
283.04	8.72462	CAM'SCM'MO1'SAM		0	bp				0.11	0.51	3564400	75	1.05218	0.479807			24	2.82846e+06	2.8257e+06	2.98986e+06	2.78104e+06	3.00452e+06	3.5644e+06	2.4332e+06	2748640	2.97802e+06	3379220	2.988e+06	2.65161e+06	2771218	3376323	2.59712e+06	2.41407e+06	2.63735e+06	2.53064e+06	3154280	2782085	2.26555e+06	2677390	2.96357e+06	2777.29	75	bp	0.9519	1	3.5644e+06	n2386	1	283:100
142.105	8.85644	CAM'SCM'MO1'SAM		0	bp				0.27	0.41	3499409	76	0.25724	0.000308194			24	676610	726308	745540	521577	534006	1.35887e+06	524075	681988	565503	785384	918663	457020	2191073	3.49941e+06	2714624	1.73194e+06	2.5662e+06	2.58455e+06	2.22599e+06	1.82584e+06	369484	1.74324e+06	2027567	1.81752e+06	76	bp	0.933411	1	3.49941e+06	n2387	1	142:100
218.107	12.5169	MO1'SAM		0	bp				0.6	0.96	3428661	77	0.00242645	4.33748e-05			23	6059.99	7020.75	13865.5	4756.08	47849.4	24113.1	0	11655.7	7530.85	9122.89	4483.81	7980.81	3.29702e+06	3.42866e+06	2.31754e+06	2.13374e+06	2742399	2.88466e+06	2434.69	4802.01	6001.34	8136.38	6401.15	2293.25	77	bp	0.942838	1	3.42866e+06	n2388	1	218:100_218:90_133:79_201:51_291:35_129:34_216:21_256:18_175:17_334:14_288:11_230:11_214:11_203:11_207:10_318:9_231:9_145:8_186:7_174:6
201.124	6.96387	CAM'SCM'MO1'SAM	Ala-Leu-Leu-Ser	0	bp		-13.4	xC13	0.05	0.07	3424957	78	0.988587	0.761337	Double-charge	neg	24	2.79884e+06	2938468	3.06759e+06	2.88528e+06	3.12122e+06	3.41959e+06	2.7493e+06	2.88742e+06	3.01066e+06	3.15536e+06	2.89262e+06	3.08916e+06	2.98134e+06	3.42496e+06	2.84013e+06	2984526	2.95167e+06	2.80721e+06	2.92167e+06	2888941	2609687	2788107	3.17638e+06	3.11538e+06	78	bp	0.99884	1	3.42496e+06	n2417	1	201:100_131:61_205:42_255:23_113:21_55:19_147:9_202:8_133:8_203:7_270:7_202:7_95:6
320.146	13.3679	CAM'SCM'MO1'SAM		0	bp	xS34			0.1	0.6	3357471	79	1.11562	0.545951			24	3031858	2.82998e+06	3.11059e+06	484296	539980	3.35747e+06	2.22712e+06	2.72042e+06	2.6449e+06	2.81999e+06	2809120	3.08516e+06	2.95185e+06	3.33511e+06	2.52679e+06	427410	2.95243e+06	2.42311e+06	2.69283e+06	2795737	2.60839e+06	2618237	2.71702e+06	3.20267e+06	79	bp	0.956417	1	3.35747e+06	n2472	1	320:100
117.037	8.62779	CAM'SCM'MO1'SAM	trihomocitrate	0	bp				0.1	0.12	3283958	80	0.390172	1.41487e-05	Double-charge	neg	24	2.97665e+06	2.73475e+06	2.59403e+06	2.53405e+06	2.86611e+06	3.28396e+06	561129	674636	676085	627598	569901	732723	1.71232e+06	1.86406e+06	1.61546e+06	1.29332e+06	1.69456e+06	1.6674e+06	52407.7	52681.4	50757.4	49193.3	52647.9	50031.7	80	bp	0.951217	1	3.28396e+06	n2473	1	117:100
133.05	7.27602	CAM'SCM'MO1'SAM		0	bp				0.14	0.51	3153689	81	0.988227	0.896249			24	2.55776e+06	2521252	2.70105e+06	19333.1	2.74699e+06	3.15369e+06	1.95967e+06	2.18253e+06	2.75034e+06	2706434	2690040	2.23359e+06	2548347	3.14997e+06	2.05798e+06	2.36122e+06	2.52543e+06	2.05268e+06	21752.8	2.42535e+06	1.87428e+06	2.47594e+06	2.64992e+06	2.86066e+06	81	bp	0.94054	1	3.15369e+06	n2474	1	133:100
97.1012	9.4104	CAM'SCM'MO1'SAM		0	bp		C7	xC13	0.05	0.1	3108618	82	0.997681	0.956297			24	2.4631e+06	2.49981e+06	2.65496e+06	2.43902e+06	2.58991e+06	3.10862e+06	2.31079e+06	2.50127e+06	2.65008e+06	2.60616e+06	2672670	2.48985e+06	2.48451e+06	2.87161e+06	2.45481e+06	2.6731e+06	2.55644e+06	2.22575e+06	2.51068e+06	2.48068e+06	2306815	2.52919e+06	2.70174e+06	2691043	82	bp	0.945221	1	3.10862e+06	n2475	1	97:100_127:94_145:67_69:42_57:29_109:25_129:22_111:22_72:14_55:12_128:8_71:8_98:8_128:6_113:6
132.084	8.03456	CAM'SCM'MO1'SAM		0	bp				0.12	0.31	3089145	83	1.03802	0.787962			24	1.6262e+06	1.95417e+06	1.56409e+06	1.74131e+06	1.62712e+06	1.62459e+06	2.08512e+06	1.89775e+06	2.12885e+06	2.04856e+06	1.96884e+06	1487843	1.24934e+06	2.63994e+06	2225017	1.69508e+06	2.16486e+06	1217266	2.38359e+06	2149066	3089145	2.20917e+06	2.2724e+06	2118913	83	bp	0.918952	1	3089145	n2504	1	132:100_89:9_107:7
186.094	8.76142	CAM'SCM'MO1'SAM		0	bp		C7	x-FAxC13	0.25	0.39	3037649	84	1.53969	0.0220133			24	1.52448e+06	1.67314e+06	1.72053e+06	1.21578e+06	1.18021e+06	3.03765e+06	1.24582e+06	1.5851e+06	1.27214e+06	1.81095e+06	2.00247e+06	1.02271e+06	895819	1.34961e+06	725828	1.19454e+06	1.01575e+06	624286	970740	1.74067e+06	814746	1.35449e+06	1.47248e+06	1.39094e+06	84	bp	0.935924	1	3.03765e+06	n2507	1	186:100_201:13_84:8_187:8
130.105	7.87138	CAM'SCM'MO1'SAM		0	bp				0.14	0.44	3008044	85	2.85401	2.74363e-05			24	440320	422942	446798	355698	395607	674562	986546	1241239	1.41042e+06	1.44738e+06	1.46804e+06	1.20928e+06	421786	600764	420540	418238	452240	406425	3.00804e+06	2.5141e+06	291155	2.56214e+06	2.84547e+06	2.86147e+06	85	bp	0.947446	1	3.00804e+06	n2512	1	130:100
117.037	12.4607	CAM'SCM'MO1'SAM	trihomocitrate	0	bp				0.07	0.2	2981754	86	0.0901614	0.000107474	Double-charge	neg	24	227362	216826	242732	218607	336827	310834	204610	197459	225219	227875	218126	236539	2840143	2.98175e+06	1.76903e+06	1.90058e+06	2.52553e+06	2.51054e+06	219134	197113	192348	205545	232970	218772	86	bp	0.955186	1	2.98175e+06	n2513	1	117:100_107:10
128.089	6.65981	CAM'SCM'MO1'SAM		0	bp		C6	xC13	0.24	0.44	2980272	87	1.06989	0.746052			24	1.18586e+06	1.08018e+06	1.25846e+06	2454369	1.43511e+06	1.22809e+06	1.51442e+06	1.53455e+06	2.33128e+06	2.23367e+06	2.06379e+06	2783795	803917	2.61377e+06	2633114	1.22428e+06	2.83882e+06	1.53354e+06	2.98027e+06	1.63544e+06	2.4834e+06	1387437	2.22719e+06	2088483	87	bp	0.969654	1	2.98027e+06	n2515	1	128:100_170:40_143:34_114:11_129:7
249.14	7.30535	CAM'SCM'MO1'SAM		0	bp				0.06	0.07	2927389	88	1.00947	0.81645			24	2.54134e+06	2.56275e+06	2.52822e+06	2.47843e+06	2499182	2.92739e+06	2.28376e+06	2.33149e+06	2.60898e+06	2.65754e+06	2.56657e+06	2.55105e+06	2.51005e+06	2.8325e+06	2.38572e+06	2332054	2.43316e+06	2.36516e+06	2404978	2.40057e+06	2.40688e+06	2.57615e+06	2.5114e+06	2.68978e+06	88	bp	0.935501	1	2.92739e+06	n2523	1	249:100_135:72_147:57_130:34_148:34_86:29_150:27_131:18_100:16_150:14_118:13_91:13_250:12_150:12_164:10_117:10_251:9_205:9_169:8_120:6_161:6_104:6_75:6_168:6
85.1012	6.42872	CAM'SCM'MO1'SAM		0	bp		C7	xC13	0.05	0.36	2906398	89	0.983786	0.530925			24	2.43309e+06	2.61084e+06	2.64519e+06	2664733	635627	2.76043e+06	2.75528e+06	2638315	2.5633e+06	2.58e+06	2852695	2.9064e+06	2.76333e+06	2.88286e+06	2.75034e+06	2.77004e+06	2.6177e+06	2.78029e+06	2.6725e+06	2.57248e+06	661772	2627087	2.72448e+06	2884878	89	bp	0.966793	1	2.9064e+06	n2565	1	85:100
93.0367	10.8314	CAM'SCM'MO1'SAM		0	bp				0.63	0.63	2753149	90	1.68265	0.175726			24	1.04719e+06	1.29021e+06	864897	715996	985342	762065	2.75315e+06	804709	997131	1.01846e+06	1.04095e+06	688643	623502	705613	609768	812993	765834	822501	628826	585524	692848	621740	452064	351379	90	bp	0.948498	1	2.75315e+06	n2566	1	93:100_243:42_261:30_77:8_99:6
204.123	5.53088	CAM'SCM'MO1'SAM		0	bp		C5	xC13	0.02	0.07	2688847	91	0.981611	0.535879			24	2.31882e+06	2.40958e+06	2.48115e+06	2402516	2475347	2.64482e+06	2.35769e+06	2.34164e+06	2.39236e+06	2.49166e+06	2.36815e+06	2.40459e+06	2.49979e+06	2.68885e+06	2.3311e+06	2479475	2.39853e+06	2.22729e+06	2.30483e+06	2.27659e+06	2220931	2.26222e+06	2510783	2.4833e+06	91	bp	0.950148	1	2.68885e+06	n2573	1	204:100_145:19_148:18_163:15_184:12_58:12_206:7_183:6_56:6_144:6_205:6
97.1012	7.07169	CAM'SCM'MO1'SAM		0	bp		C7	xC13	0.06	0.08	2680393	92	0.98015	0.573316			24	2179628	2.33853e+06	2.36277e+06	2220348	2.5026e+06	2.68039e+06	2096788	2.11466e+06	2.42544e+06	2.38044e+06	2.3075e+06	2.32086e+06	2.29466e+06	2.55999e+06	2.19293e+06	2.34102e+06	2.34698e+06	2.18646e+06	2.32631e+06	2358905	2.06139e+06	2.14296e+06	2.40287e+06	2.44873e+06	92	bp	0.959295	1	2.68039e+06	n2589	1	97:100_98:7
83.0855	7.18567	CAM'SCM'MO1'SAM		0	bp				0.05	0.07	2605349	93	0.97994	0.543302			24	2.12915e+06	2.30598e+06	2357909	2.27258e+06	2453256	2.59339e+06	2108602	2282732	2384588	2.4136e+06	2.25047e+06	2.31603e+06	2323030	2.60535e+06	2.20113e+06	2.39064e+06	2.23856e+06	2.27891e+06	2.22751e+06	2.28131e+06	2.09452e+06	2116079	2.44022e+06	2399673	93	bp	0.925655	1	2.60535e+06	n2593	1	83:100
81.0699	5.79978	CAM'SCM'MO1'SAM		0	bp		C6	xC13xNH3xC13	0.02	0.26	2474693	94	1.05	0.587682			24	2255865	2295421	2.3473e+06	1.27015e+06	2.46364e+06	2.3936e+06	2268869	2.21371e+06	2.33262e+06	2.3489e+06	2.23163e+06	2314022	2.40087e+06	2.47469e+06	2284021	2.375e+06	1.25489e+06	2.26749e+06	2.34666e+06	2.27859e+06	2.12689e+06	2.13887e+06	1.24443e+06	1.34094e+06	94	bp	0.96823	1	2.47469e+06	n2594	1	81:100
217.107	11.6899	CAM'SCM'MO1'SAM		0	bp				0.09	0.2	2456033	95	1.9087	1.47948e-06			24	1.90781e+06	2282729	1.69458e+06	1.56501e+06	1.68861e+06	2456033	1.45087e+06	1.68359e+06	1716313	1738162	1.67543e+06	1.90165e+06	888771	1105428	932645	720835	844897	833562	940178	930842	1.43024e+06	903654	960649	905628	95	bp	0.931731	1	2456033	n2595	1	217:100_103:17
211.026	6.36489	CAM'SCM'MO1'SAM		0	bp	xCl37			0.05	0.49	2420802	96	1.0295	0.386601			24	1.98153e+06	2.29428e+06	2.3274e+06	1.88826e+06	2.2405e+06	39417	1.82963e+06	1903198	2.09215e+06	2.04206e+06	2.05781e+06	2.01056e+06	1.85225e+06	2.05606e+06	1.7676e+06	1.87772e+06	2.01136e+06	2.02841e+06	1.95697e+06	2315609	1.92899e+06	2420802	2.26235e+06	2159529	96	bp	0.956179	1	2420802	n2597	1	211:100
86.0964	6.41876	CAM'SCM'MO1'SAM		0	bp		C5	xC13	0.05	0.07	2417419	97	0.979274	0.55861			24	2.0747e+06	2.11719e+06	2.1189e+06	2.12483e+06	2.15052e+06	2.41742e+06	1.92482e+06	2.11595e+06	2098097	2.11769e+06	2.04067e+06	2213309	2178346	2.41037e+06	2.08465e+06	2.04632e+06	2.04446e+06	2.01116e+06	2.03785e+06	2094272	1.92429e+06	2.05986e+06	2.22476e+06	2.18841e+06	97	bp	0.952611	1	2.41742e+06	n2598	1	86:100_174:11_87:6
157.068	13.2408	CAM'SCM'MO1'SAM		0	bp				0.39	0.63	2416523	98	0.441403	0.0239746			24	1785016	692242	801935	664486	713203	2416523	504308	175562	791434	702165	760288	739467	739725	2.19904e+06	1.67185e+06	1.32483e+06	654506	1.73175e+06	653098	635083	598721	661077	186634	772173	98	bp	0.960496	1	2416523	n2602	1	157:100
84.0934	6.12844	CAM'SCM'MO1'SAM		0	bp				0.21	0.28	2400885	99	0.737235	0.0609108			24	2.19285e+06	2150508	2168032	1.32244e+06	2.35575e+06	1.41242e+06	2090210	1.34784e+06	1.33563e+06	1.36124e+06	1.28683e+06	1.37504e+06	2.30954e+06	2400885	1.33787e+06	2.29598e+06	1.34464e+06	2.24322e+06	1.36209e+06	2.14134e+06	1.29319e+06	1.312e+06	1.38843e+06	2.30312e+06	99	bp	0.947693	1	2400885	n2603	1	84:100
228.066	6.99103	CAM'SCM'MO1'SAM	Metoxuron	0	bp				0.07	0.08	2325089	100	0.971862	0.474957	H	neg	24	1.8538e+06	1904199	2.00528e+06	1.92202e+06	1.97563e+06	2.32509e+06	1.70058e+06	1876628	2032749	2.04565e+06	1.84213e+06	2.02849e+06	2.00574e+06	2194785	1.84042e+06	1.96081e+06	1.931e+06	1.92717e+06	1.93837e+06	1.98323e+06	1.66988e+06	1.88616e+06	2.08187e+06	2.01328e+06	100	bp	0.954183	1	2.32509e+06	n2604	1	228:100_184:45_134:32_77:29_110:27_145:9
70.0777	5.60199	CAM'SCM'MO1'SAM		0	bp		C5	xC13	0.04	0.36	2286844	101	0.986656	0.623887			24	2.08353e+06	2.0626e+06	2092371	2.11767e+06	2.21552e+06	2.13151e+06	2.03399e+06	2081872	2.24123e+06	2.13499e+06	2.07325e+06	2.18177e+06	2.27013e+06	2.25045e+06	1.98385e+06	2223708	2.13329e+06	2.05806e+06	2.10587e+06	2211520	503833	2.06547e+06	2.28684e+06	2212704	101	bp	0.972438	1	2.28684e+06	n2615	1	70:100_71:6
89.0418	12.1233	CAM'SCM'SAM		0	bp				0.11	1.54	2270162	102	0.0463024	0.189171			24	21124.7	39999.2	33931.8	22580.4	23759	26562.7	24132.5	28265.9	32377.4	32013	31809.2	31391.2	19931.4	28798.2	21166.8	1.52474e+06	22446.5	2.27016e+06	21052.2	22533	20607.5	24541.5	21976.2	22943.9	102	bp	0.937691	1	2.27016e+06	n2617	1	89:100
330.404	12.3126	CAM'SAM		0	bp		C16	xC13x-H2O	0.51	0.51	2265460	103	1.05411	0.860163			22	2.00326e+06	1.77608e+06	1953863	1873413	1.80116e+06	2.17251e+06	1.6602e+06	1.86628e+06	0	2211633	2.11285e+06	1.81871e+06	1.91585e+06	2130360	1.64057e+06	1.67088e+06	1.81565e+06	0	1.97541e+06	1.95283e+06	1.65675e+06	1.9669e+06	2041775	2.26546e+06	103	bp	0.92559	1	2.26546e+06	n2618	1	330:100_119:92_120:74_132:69_312:53_149:28_136:25_137:25_329:24_150:23_138:22_76:22_331:18_311:12_213:10_91:8_78:8_106:6_277:6_90:6
130.105	6.40208	CAM'SCM'MO1'SAM		0	bp				0.08	0.11	2240905	104	1.04077	0.481101			24	1.85144e+06	1.90063e+06	1917241	2.02361e+06	2.02053e+06	2.14458e+06	1727076	1.8878e+06	2.06961e+06	2130718	2.03851e+06	2111198	1.65415e+06	2.24091e+06	1.82669e+06	1.84089e+06	2.07705e+06	1.8565e+06	2.03914e+06	1.99728e+06	1.78643e+06	1.79614e+06	2.06606e+06	2211279	104	bp	0.958936	1	2.24091e+06	n2644	1	130:100
149.045	5.58226	CAM'SCM'MO1'SAM		0	bp		C4	xC13x-H2O	0.04	0.05	2225360	105	0.9891	0.61736			24	1.98364e+06	2.03356e+06	2.05481e+06	2.10027e+06	2.14186e+06	2.18893e+06	1.94374e+06	1.99897e+06	2123200	2.06545e+06	2.05768e+06	2.1762e+06	2.14041e+06	2160868	1996845	2.11986e+06	2.01206e+06	2.07146e+06	2026971	2.00468e+06	2.22536e+06	1.95322e+06	2.11231e+06	2.13839e+06	105	bp	0.969101	1	2.22536e+06	n2645	1	149:100_151:7
154.105	5.4525	CAM'SCM'MO1'SAM		0	bp		C7	xC13	0.05	0.11	2197741	106	0.91472	0.0222005			24	1.8536e+06	1.83942e+06	1.75056e+06	2.06493e+06	1.95087e+06	1.78449e+06	1.66339e+06	1.71249e+06	1.88695e+06	1.81769e+06	1.87161e+06	1.89782e+06	2.00467e+06	2.04494e+06	2.14046e+06	1.79894e+06	1.93295e+06	1.93952e+06	1.88483e+06	1.77563e+06	2.19774e+06	1.76924e+06	1.67097e+06	2.08959e+06	106	bp	0.962605	1	2.19774e+06	n2648	1	154:100_155:83_82:9_80:9_155:8_112:7_156:7_92:7_156:7
164.056	7.32577	CAM'SCM'MO1'SAM		0	bp		C4	xC13	0.04	0.4	2173230	107	1.27918	0.149288			24	2.02111e+06	1.99249e+06	1.97726e+06	2.00395e+06	2.03827e+06	2.17323e+06	1.87988e+06	2.06825e+06	2.04927e+06	2.03631e+06	2.04582e+06	2.06863e+06	2034072	903957	641253	1933256	1.95326e+06	2.03103e+06	1.91712e+06	2.03064e+06	2.01418e+06	2.01316e+06	1.93758e+06	2.03996e+06	107	bp	0.941209	1	2.17323e+06	n2664	1	164:100
249.079	5.5675	CAM'SCM'MO1'SAM	Dubamine	0	bp				0.04	0.07	2106094	108	0.979153	0.437844	H	neg	24	1.84433e+06	1.82832e+06	2.01488e+06	1843751	1.95025e+06	2.04428e+06	1.84036e+06	1.88083e+06	1967462	1.95133e+06	1.90362e+06	2.05508e+06	1.94738e+06	2.10609e+06	1.83965e+06	2.07199e+06	1.92149e+06	1.95902e+06	1.81671e+06	1.81534e+06	1.82187e+06	1.88959e+06	2.07683e+06	2.10336e+06	108	bp	0.953243	1	2.10609e+06	n2665	1	249:100_220:80_132:17_71:15_84:15_251:10_221:9_204:8
79.0417	5.42118	CAM'SCM'MO1'SAM		0	bp				0.06	0.08	2058337	109	1.02613	0.325783			24	2.05834e+06	1.70951e+06	1754753	1.75076e+06	1.72367e+06	1.71954e+06	1700754	1.93435e+06	1.75877e+06	1.69704e+06	1.69415e+06	1.66537e+06	1.6813e+06	1.71277e+06	1.704e+06	1.68626e+06	1.71274e+06	1.68726e+06	2.01246e+06	1.72435e+06	1708539	1.72752e+06	1.6665e+06	1.73398e+06	109	bp	0.89332	1	2.05834e+06	n2678	1	79:100_105:18_71:11
98.109	5.6116	CAM'SCM'MO1'SAM		0	bp		C7	xC13	0.25	0.25	1984287	110	0.903416	0.339616			24	1.8306e+06	1.8177e+06	1.80304e+06	1.9058e+06	1.84597e+06	1.85153e+06	841997	1.75948e+06	1.90323e+06	1.88625e+06	1.786e+06	1.88646e+06	1893629	1.9425e+06	1.77453e+06	1.88375e+06	1.80284e+06	1.84205e+06	1876737	1.77597e+06	1.76989e+06	1.74883e+06	860169	1984287	110	bp	0.982459	1	1984287	n2692	1	98:100
148.061	5.92598	CAM'SCM'MO1'SAM		0	bp		C4	xC13x-NH3x-H2O	0.05	0.43	1940539	111	1.03623	0.200251			24	1865360	1.88948e+06	1.77975e+06	1.75244e+06	1.74889e+06	1.94054e+06	1.83311e+06	1.80382e+06	1.85088e+06	1.68427e+06	1.8972e+06	1713792	1755478	1.86087e+06	1.69621e+06	1.75744e+06	1.63841e+06	1697692	1.8048e+06	176843	1.67459e+06	1.80748e+06	1.747e+06	1.82151e+06	111	bp	0.974908	1	1.94054e+06	n2693	1	148:100
148.061	5.74515	SCM		0	bp				0.21	0.92	1884105	112	0.538305	0.237402			24	334709	352436	1.77975e+06	463750	439200	360215	304261	316384	401366	298712	318270	480359	398158	362709	513085	1.75744e+06	297342	608345	408665	1.88411e+06	664920	327713	344896	386217	112	bp	0.952057	1	1.88411e+06	n2694	1	148:100
70.0777	6.6255	CAM'SCM'MO1'SAM		0	bp			xACN	0.11	0.11	1864791	113	0.93717	0.229463			24	1.70467e+06	1.76422e+06	1.70736e+06	1.70418e+06	1.71102e+06	1864791	1.55804e+06	1.60352e+06	1.75984e+06	1710641	1.30607e+06	1.75646e+06	1.77031e+06	1.8248e+06	1576268	1.85763e+06	1670220	1.64529e+06	1.63401e+06	1.7929e+06	1.30041e+06	1.59886e+06	1.7099e+06	1.80098e+06	113	bp	0.977849	1	1864791	n2695	1	70:100_112:90_81:48_79:40_77:30_57:30_58:21_77:18_109:15_58:15_93:13_113:9_281:8_68:8_71:8_184:7
98.109	6.09123	CAM'SCM'MO1'SAM		0	bp		C7	xC13	0.52	0.68	1814920	114	1.18064	0.639454			24	1.62318e+06	1.70399e+06	451455	1.66837e+06	1.73188e+06	1.81276e+06	424079	426563	1782363	1.77609e+06	1.6748e+06	1.69057e+06	1814920	1.75118e+06	417634	1761560	373701	465941	1.63601e+06	1.70615e+06	1.58746e+06	1633327	470677	1.77293e+06	114	bp	0.961965	1	1814920	n2712	1	98:100
192.091	13.3943	CAM'SCM'MO1'SAM		0	bp		C8	xC13	0.38	0.38	1808858	115	0.939377	0.760422			24	1.38603e+06	1.41602e+06	1.60593e+06	567911	1.70342e+06	1.80886e+06	1.26423e+06	579092	591821	1.41788e+06	1.37457e+06	1.55304e+06	694852	769921	1.41218e+06	1526931	1484848	1.32949e+06	1.41886e+06	1.48402e+06	1.27833e+06	1.42824e+06	1.4324e+06	1.64342e+06	115	bp	0.94669	1	1.80886e+06	n2713	1	192:100
97.1012	6.48017	CAM'SCM'MO1'SAM		0	bp				0.05	0.17	1806341	116	0.965183	0.230877			24	1.61175e+06	1685440	1.72861e+06	1.65092e+06	1.79526e+06	1.80169e+06	1.52849e+06	1.6213e+06	1.70591e+06	1.72918e+06	1.62576e+06	1.73142e+06	1.75765e+06	1.80634e+06	1.63597e+06	1.79345e+06	1.69765e+06	1.60965e+06	1682474	1.6816e+06	1504336	1.12928e+06	1250324	1.28469e+06	116	bp	0.983627	1	1.80634e+06	n2714	1	97:100
116.089	6.95773	CAM'SCM'MO1'SAM		0	bp				0.07	0.13	1776359	117	0.987491	0.837505			24	1.23421e+06	1.47341e+06	1331572	1.47085e+06	1.35614e+06	1.54421e+06	1328904	1.26271e+06	1.43839e+06	1.40558e+06	1.47884e+06	1.53801e+06	1.3573e+06	1776359	1.42464e+06	1.29322e+06	1.41237e+06	1.2956e+06	1.40755e+06	1.24537e+06	1.5287e+06	1367214	1.50168e+06	1.49153e+06	117	bp	0.946263	1	1776359	n2715	1	116:100_84:16_126:6
75.0261	5.88787	CAM'SCM'MO1'SAM		0	bp			xACNxNH3	0.03	0.04	1746813	118	1.00412	0.832856			24	1.57893e+06	1.60526e+06	1.68348e+06	1.58452e+06	1.72522e+06	1.74681e+06	1.54333e+06	1.61089e+06	1.64933e+06	1.68141e+06	1.62749e+06	1.62427e+06	1.58437e+06	1.7321e+06	1.59385e+06	1626320	1.58055e+06	1.57955e+06	1.57627e+06	1.60202e+06	1.63116e+06	1.56993e+06	1635895	1.64397e+06	118	bp	0.956517	1	1.74681e+06	n2718	1	75:100_93:12
154.172	6.02825	CAM'SCM'MO1'SAM		0	bp		C10	xC13	0.04	0.06	1740559	119	0.980177	0.352004			24	1460844	1.52772e+06	1660394	1.56596e+06	1.59738e+06	1.74056e+06	1.48583e+06	1544697	1.60936e+06	1.68402e+06	1.58551e+06	1631461	1.6164e+06	1.68874e+06	1.61098e+06	1.61562e+06	1.56653e+06	1635549	1595642	1.57469e+06	1.49712e+06	1.4946e+06	1.68468e+06	1.63944e+06	119	bp	0.970149	1	1.74056e+06	n2720	1	154:100_84:23_155:11_99:8
393.177	13.3544	CAM'SCM'MO1'SAM	Thr-His-His	0	bp				0.4	0.41	1723246	120	0.936654	0.78751	H	neg	24	1.32859e+06	1.28306e+06	1517328	1.18767e+06	1.45033e+06	1.62457e+06	215818	1.24938e+06	1.40016e+06	1268049	1.31754e+06	1.44611e+06	1.31273e+06	1.72325e+06	1.16469e+06	1429630	1471100	262099	1.26341e+06	1.34562e+06	1.30361e+06	1.32974e+06	1.41125e+06	1.48545e+06	120	bp	0.955645	1	1.72325e+06	n2725	1	393:100
154.172	5.99168	CAM'SCM'MO1'SAM		0	bp		C11	xC13	0.04	0.23	1688742	121	0.980177	0.352004			24	900030	1.52772e+06	1.03391e+06	1.56596e+06	1.11734e+06	1123649	1.48583e+06	1544697	1.60936e+06	1.68402e+06	1.58551e+06	1631461	1.6164e+06	1.68874e+06	1.61098e+06	1.61562e+06	1.56653e+06	1635549	1.12381e+06	1.02048e+06	1.07751e+06	935844	1.68468e+06	1079818	121	bp	0.968394	1	1.68874e+06	n2726	1	154:100
119.034	7.38477	CAM'SCM'MO1'SAM	[GL] 1-acyl-sn-glycerol	0	bp				0.32	0.32	1686424	122	0.772843	0.0851422	H	neg	24	1267823	1.32405e+06	1.40676e+06	1.19016e+06	1.42453e+06	1686424	1.28339e+06	1.02059e+06	1.4646e+06	671379	645288	1.16537e+06	1.31285e+06	1.6233e+06	1.04348e+06	1.28924e+06	1.38687e+06	1432090	1.43394e+06	1.64775e+06	1.01542e+06	1.30991e+06	1420441	1.56184e+06	122	bp	0.949206	1	1686424	n2727	1	119:100
154.172	5.90819	CAM'SCM'MO1'SAM		0	bp				0.04	0.54	1684678	123	1.27357	0.033625			24	1.00477e+06	1.52772e+06	944786	1.56596e+06	990466	1.02051e+06	1.48583e+06	1544697	1.60936e+06	1.68402e+06	1.58551e+06	1631461	1.6164e+06	1.16656e+06	991321	1.61562e+06	1042338	1.05921e+06	961946	961609	992883	70525.2	1.68468e+06	1.0514e+06	123	bp	0.969271	1	1.68468e+06	n2728	1	154:100
55.0544	5.83921	CAM'SCM'MO1'SAM		0	bp				0.05	0.33	1625697	124	1.03076	0.433024			24	1.45504e+06	757712	817119	1.42072e+06	802057	793710	1.40385e+06	1.40913e+06	1550186	1588703	1482420	1.49437e+06	1.4156e+06	1.6257e+06	1.33655e+06	1.48405e+06	1.46887e+06	1.3314e+06	1.50873e+06	1.52439e+06	1.39008e+06	1.4477e+06	1.53383e+06	1.56007e+06	124	bp	0.965364	1	1.6257e+06	n2729	1	55:100
111.117	5.36681	CAM'SCM'MO1'SAM		0	bp		C8	x2-merxC13	0.03	0.37	1606248	125	1.09068	0.572124			24	1.45995e+06	324173	1476325	1.52838e+06	1.52487e+06	1.51159e+06	1.4346e+06	1.40647e+06	1.45842e+06	1.46769e+06	1.41163e+06	1.50491e+06	1561097	1.5401e+06	1.51392e+06	336642	1.45108e+06	1.5589e+06	1.47339e+06	1.43338e+06	1.4373e+06	1.39731e+06	1.51382e+06	1.60625e+06	125	bp	0.973428	1	1.60625e+06	n2730	1	111:100
85.1012	7.08315	CAM'SCM'MO1'SAM		0	bp		C6	xC13	0.06	0.34	1590731	126	0.974468	0.400275			24	1.34295e+06	1.35235e+06	1.40944e+06	1.35825e+06	1.41862e+06	1.59073e+06	1.26488e+06	1.31347e+06	1.35065e+06	1.4242e+06	1270905	1.46319e+06	1.39219e+06	1.48124e+06	1.33844e+06	1.37566e+06	1328710	1.38296e+06	1.36688e+06	614968	1.29973e+06	1301646	651647	1.4249e+06	126	bp	0.959594	1	1.59073e+06	n2731	1	85:100
129.037	13.3033	CAM'SCM'MO1'SAM		0	bp			x-H2O	0.14	0.53	1575836	127	1.39166	0.136831			24	1.41768e+06	1.27967e+06	1.37922e+06	1.24602e+06	1.36334e+06	1.57584e+06	1.00087e+06	1.1381e+06	1.45717e+06	1401399	1.304e+06	1.42809e+06	481140	1.57381e+06	496952	1.25969e+06	1.243e+06	499663	1.32694e+06	1.24551e+06	1.23182e+06	1.30747e+06	1.2565e+06	1.3793e+06	127	bp	0.961567	1	1.57584e+06	n2732	1	129:100_419:21
148.065	12.6321	CAM'SCM'MO1'SAM		0	bp				0.1	0.39	1562213	128	0.959896	0.815812			24	894720	1.09512e+06	1.01117e+06	1.00937e+06	1.37004e+06	1.56221e+06	795192	974692	1.02882e+06	1.0163e+06	1077466	996891	1372094	1.50144e+06	1.02339e+06	805510	1.04259e+06	390390	910072	1.00276e+06	928816	837968	966607	1.05314e+06	128	bp	0.939864	1	1.56221e+06	n2734	1	148:100
146.082	5.53529	CAM'SCM'MO1'SAM		0	bp		C8	xCl37xCl37xC13	0.21	0.49	1539956	129	0.889455	0.453037			24	754365	735380	853972	1.12747e+06	972300	740421	638073	645371	890605	832274	820328	1.11093e+06	879341	787945	857943	678313	904665	1443038	676093	691294	1.53996e+06	516010	571774	659535	129	bp	0.987951	1	1.53996e+06	n2735	1	146:100_146:94_147:8
146.082	5.6383	CAM'SCM'MO1'SAM		0	bp		C8	xC13	0.21	0.41	1539956	130	0.803675	0.141613			24	323433	393035	380090	474233	324495	287422	638073	645371	890605	832274	820328	1.11093e+06	879341	787945	1.21185e+06	916919	904665	1443038	895634	517352	1.53996e+06	720592	727649	810052	130	bp	0.971094	1	1.53996e+06	n2738	1	146:100
79.0542	6.05907	CAM'SCM'MO1'SAM		0	bp				0.18	0.2	1513723	131	0.981727	0.857257			24	970388	1.48497e+06	1.0316e+06	1.00033e+06	1.464e+06	1.0594e+06	1.36793e+06	954277	1.04124e+06	1.50701e+06	1.44277e+06	1.45406e+06	1.04071e+06	1.51372e+06	1.44431e+06	1.04558e+06	1.4568e+06	1.41074e+06	1.04177e+06	1.45723e+06	1.35097e+06	1.01177e+06	1.01279e+06	1.09896e+06	131	bp	0.976145	1	1.51372e+06	n2739	1	79:100
167.055	8.46827	CAM'SCM'MO1'SAM		0	bp		C5	xC13	0.22	0.37	1500815	132	1.10549	0.446474			24	303690	1.4445e+06	1.38135e+06	1257346	1.27843e+06	1.36422e+06	1.50082e+06	735627	1.27591e+06	1383843	1.474e+06	1.35576e+06	1.37794e+06	1313971	1.35334e+06	853687	829421	1260345	1.34835e+06	1.37395e+06	1.30277e+06	1.3668e+06	1.37376e+06	1.37082e+06	132	bp	0.977063	1	1.50082e+06	n2740	1	167:100
97.1012	7.2823	CAM'SCM'MO1'SAM		0	bp		C7	xC13xACN	0.04	0.08	1479351	133	0.969679	0.385394			24	1.21075e+06	1.25596e+06	1.32012e+06	1.2849e+06	1.39117e+06	1.47935e+06	1.17955e+06	1.25275e+06	1.28233e+06	1.34753e+06	1.28766e+06	1.2843e+06	1.30169e+06	1.46679e+06	1.23712e+06	1365498	1.27708e+06	1.22465e+06	1.31415e+06	1.24447e+06	1.12294e+06	1.21866e+06	1.34579e+06	1396515	133	bp	0.957288	1	1.47935e+06	n2741	1	97:100_98:8
59.0313	6.67957	CAM'SCM'MO1'SAM	5-Hydroxypentanoate	0	bp			xACN	0.42	0.49	1461049	134	0.490428	0.00112669	Double-charge	neg	24	82946.6	990008	981178	988266	1.18122e+06	1.46105e+06	504139	615670	678158	85665.2	632382	616353	1194403	1.35927e+06	1.0503e+06	807384	1.00617e+06	969492	85064.3	1.09651e+06	924228	882471	965650	984682	134	bp	0.966596	1	1.46105e+06	n2744	1	59:100
70.0777	6.4057	CAM'SCM'MO1'SAM		0	bp				0.12	0.17	1459844	135	1.24589	0.00900015			24	1.3608e+06	944470	1.03365e+06	1.33584e+06	1.0181e+06	1406649	1.25457e+06	1306272	1.35591e+06	1.41164e+06	1.30607e+06	971731	1.03124e+06	1.09669e+06	960216	1.05155e+06	960731	1.00461e+06	1.32352e+06	1.27041e+06	1.30041e+06	1.30363e+06	1.45984e+06	1.45841e+06	135	bp	0.943208	1	1.45984e+06	n2745	1	70:100
189.113	7.85792	CAM'SCM'MO1'SAM		0	bp	xC13			0.48	0.48	1454746	136	1.15924	0.545029			24	794575	860126	869025	629094	651476	1.45475e+06	681602	829854	660420	80633.1	1.00301e+06	605104	541512	762692	420240	635119	577206	393533	549964	892367	428534	702392	750513	686843	136	bp	0.942246	1	1.45475e+06	n2746	1	189:100
130.068	5.80774	CAM'SCM'MO1'SAM	Glu-Leu	0	bp			x-H2Ox-NH3	0.07	0.11	1430334	137	1.03545	0.420566	Double-charge	neg	24	1.28254e+06	1.23471e+06	1.2087e+06	1.09208e+06	1.35128e+06	1354617	1107356	1.30078e+06	1.33586e+06	1.3343e+06	1.32757e+06	1.33339e+06	1.2437e+06	1.38476e+06	1.13522e+06	1.24461e+06	1.30448e+06	1.16152e+06	1.27416e+06	1.24013e+06	1.0351e+06	1.17916e+06	1.43033e+06	1.37274e+06	137	bp	0.958025	1	1.43033e+06	n2747	1	130:100_140:24_190:18_56:9_146:6
156.12	6.07477	CAM'SCM'MO1'SAM		0	bp				0.22	0.42	1426194	138	1.04824	0.811783			24	1.21152e+06	1.15487e+06	1.23708e+06	1.36996e+06	1371831	1.15434e+06	653793	1.12361e+06	1.26959e+06	1.29065e+06	1.18731e+06	1.34785e+06	283145	1.40789e+06	1.41233e+06	1.3181e+06	799966	1.33511e+06	1.19088e+06	332078	1426194	674022	1.14099e+06	1.33853e+06	138	bp	0.966554	1	1426194	n2761	1	156:100
95.0856	6.52601	CAM'SCM'MO1'SAM		0	bp				0.2	0.33	1373920	139	0.87054	0.420584			24	734734	768638	765173	783471	1.13017e+06	1.2429e+06	702244	708336	773264	796181	1.1246e+06	735118	785653	1.37392e+06	704976	699420	736693	1.25881e+06	757347	1088963	657204	692382	1.13465e+06	782453	139	bp	0.980594	1	1.37392e+06	n2762	1	95:100
174.113	12.3313	CAM'SCM'MO1'SAM		0	bp				0.04	0.13	1369607	140	0.97788	0.713402			24	1.01958e+06	1.05496e+06	1.12757e+06	1.04213e+06	1098190	1.35783e+06	1.00855e+06	1.06973e+06	1.14156e+06	1.0759e+06	1.10711e+06	1104375	1.15622e+06	1.36961e+06	972371	1.12533e+06	1.06406e+06	966831	1.08843e+06	1.04365e+06	998672	1.10277e+06	1.12143e+06	1.18333e+06	140	bp	0.933221	1	1.36961e+06	n2763	1	174:100
142.105	12.2545	CAM'SCM'MO1'SAM		0	bp				0.15	0.29	1359241	141	0.712274	0.0601779			24	688673	656948	661052	804349	759513	811565	527953	611500	775540	733920	732167	786352	632222	1.35924e+06	1.06172e+06	650661	1.10272e+06	1.04432e+06	1.02143e+06	764689	730423	865668	961403	942104	141	bp	0.921173	1	1.35924e+06	n2766	1	142:100
237.111	10.5638	CAM'SCM'MO1'SAM	Ala-Trp-Ala-Gln	0	bp				0.07	0.14	1349495	142	0.807313	0.018585	Double-charge	neg	24	849056	771384	802532	693898	818752	903932	813338	860425	853631	952449	926361	795239	945277	1.34949e+06	1.00124e+06	1.14843e+06	993957	1.00452e+06	843291	926737	929012	1111717	937498	1.01433e+06	142	bp	0.874542	1	1.34949e+06	n2767	1	237:100_222:62_283:56_237:55_148:40_236:39_268:25_252:21_168:13_150:12_118:11_151:10_165:6
81.0699	5.55283	CAM'SCM'MO1'SAM		0	bp				0.06	0.06	1341138	143	0.996453	0.91792			24	1219550	1.26981e+06	1.2985e+06	1.27015e+06	1.25972e+06	1.32842e+06	1.18845e+06	1118500	1.34114e+06	1.28452e+06	1.23637e+06	1.20831e+06	1.26697e+06	1.2741e+06	1.18668e+06	1.29676e+06	1.25489e+06	1.12413e+06	1.27712e+06	1.21953e+06	1.14771e+06	1.21928e+06	1.24443e+06	1.34094e+06	143	bp	0.979078	1	1.34114e+06	n2782	1	81:100_79:51_57:30_65:15_93:14
111.117	6.23669	CAM'SCM'MO1'SAM		0	bp		C8	xC13	0.05	0.05	1313736	144	0.957089	0.107594			24	1.18967e+06	1.22456e+06	1.29078e+06	1.24666e+06	1.26308e+06	1307762	1.16991e+06	1.1713e+06	1.1885e+06	1.29769e+06	1.15337e+06	1.27295e+06	1.30797e+06	1.31374e+06	1.25895e+06	1266534	1.2084e+06	1.22334e+06	1.19829e+06	1.18702e+06	1.20135e+06	1.17308e+06	1.30784e+06	1.26679e+06	144	bp	0.978422	1	1.31374e+06	n2787	1	111:100_110:37_112:9
148.079	5.79984	CAM'SCM'MO1'SAM		0	bp		C5	xC13	0.06	0.76	1311889	145	1.14068	0.337406			24	1.18161e+06	1.13645e+06	1.24929e+06	1.11039e+06	1.12687e+06	1311889	1.14829e+06	1.18722e+06	1.09829e+06	1207837	1.20616e+06	1.03803e+06	1143408	1.20386e+06	1.00438e+06	1288927	387713	1.0083e+06	42168.8	1.21466e+06	890509	26200.8	1.28516e+06	1160542	145	bp	0.960886	1	1311889	n2791	1	148:100
59.0313	8.44759	CAM'SCM'MO1'SAM	5-Hydroxypentanoate	0	bp				0.43	0.43	1302710	146	1.02887	0.910399	Double-charge	neg	24	983170	1.10849e+06	1.0243e+06	968957	1.03618e+06	1.30271e+06	1.07394e+06	975165	113911	1.14262e+06	1.09368e+06	1.07207e+06	1.09374e+06	150036	921038	1.18531e+06	992477	975284	1.04753e+06	1124810	905580	1.10881e+06	1.29192e+06	1.12446e+06	146	bp	0.953593	1	1.30271e+06	n2792	1	59:100
239.157	9.84747	CAM'SCM'MO1'SAM		0	bp				0.14	0.15	1276709	147	0.808621	0.0097908			24	750612	747682	744873	790228	816331	700568	1083850	875291	830685	750184	786888	811823	1.01892e+06	1.24711e+06	967017	1.07887e+06	1.03657e+06	1.00644e+06	979725	1.08246e+06	800635	1.11557e+06	1.27671e+06	1.15467e+06	147	bp	0.874434	1	1.27671e+06	n2793	1	239:100
281.051	17.0547	CAM'SCM'MO1'SAM	Cys-Cys-Gly	0	bp				0.1	0.14	1232152	148	1.02401	0.74523	H	neg	24	1071943	1095887	1.12968e+06	1.1345e+06	1.22795e+06	1.13232e+06	928663	986836	1.22274e+06	1.10878e+06	1.04978e+06	1.14239e+06	1.20654e+06	1.16038e+06	814468	984235	974000	1.14857e+06	1183140	976637	983691	1.02087e+06	1058059	1.23215e+06	148	bp	0.870867	1	1.23215e+06	n2794	1	281:100
145.092	5.74998	CAM'SCM'MO1'SAM		0	bp		C6	xC13	0.27	0.42	1231602	149	1.15111	0.495212			24	1.10698e+06	1.0685e+06	1.10186e+06	1.05215e+06	471808	1.17068e+06	1.02696e+06	1.17031e+06	450529	1.10361e+06	1.14811e+06	1.0847e+06	1.06966e+06	1.19995e+06	980536	426725	1.12698e+06	394827	461283	1.12722e+06	945897	1.06322e+06	1.2316e+06	1.12842e+06	149	bp	0.959382	1	1.2316e+06	n2795	1	145:100
155.118	9.57441	CAM'SCM'MO1'SAM		0	bp				0.11	0.25	1229920	150	0.976706	0.72284			24	941473	531505	1.01985e+06	883863	968843	1.22992e+06	782048	892302	1.00679e+06	1.02272e+06	847349	1.01786e+06	977639	1.13993e+06	820116	956276	896319	911608	502555	859640	786703	807054	942646	925293	150	bp	0.93333	1	1.22992e+06	n2796	1	155:100
131.034	12.6606	CAM'SCM'MO1'SAM	hexane-1,3,4,6-tetracarboxylate	0	bp	x-H2O			0.12	0.43	1197768	151	0.572227	0.0604492	Double-charge	neg	24	465964	475568	535241	516638	654772	659209	343421	430986	469625	458142	453742	485228	855141	1.19777e+06	851459	706171	175700	829315	482940	442471	413982	386509	469629	479673	151	bp	0.949855	1	1.19777e+06	n2797	1	131:100_59:52
99.0553	9.54866	CAM'SCM'MO1'SAM		0	bp				0.09	0.14	1187730	152	1.01527	0.832416			24	853499	930896	939781	843336	970939	1.18773e+06	782126	881895	937652	1.0039e+06	841195	976382	895804	1.12762e+06	762927	901957	835525	817742	809921	839976	700579	753651	904122	886777	152	bp	0.92593	1	1.18773e+06	n2799	1	99:100_69:22_82:19_210:9_72:7_126:6_113:6
214.126	9.79485	CAM'SCM'MO1'SAM		0	bp				0.09	0.18	1167863	153	1.2127	0.00774563			24	805994	843462	836894	732776	770111	1.16786e+06	724173	804612	827348	922846	848377	741164	728043	672695	586340	731920	729274	566337	683854	859553	522650	759430	863712	879174	153	bp	0.937879	1	1.16786e+06	n2807	1	214:100_124:61_96:18_56:9
209.012	8.71566	CAM'SCM'MO1'SAM		0	bp				0.15	0.51	1145383	154	1.05127	0.575853			24	772918	628099	585239	625097	930896	837298	970284	781783	904365	795513	664532	670419	779884	815317	715110	701110	611029	930978	703719	1.14538e+06	96209.1	713518	763301	595142	154	bp	0.935761	1	1.14538e+06	n2814	1	209:100
84.0934	5.86724	CAM'SCM'MO1'SAM		0	bp				0.16	0.24	1125097	155	0.779321	0.062038			24	677756	970907	977896	650105	666550	1.1251e+06	639253	931342	646614	676356	658396	678875	1.08765e+06	1.08448e+06	636732	988269	940535	691209	662340	952742	644683	630264	670033	940150	155	bp	0.967802	1	1.1251e+06	n2815	1	84:100
147.066	6.07824	CAM'SCM'MO1'SAM		0	bp				0.11	0.65	1098468	156	1.80365	0.0199275			24	294401	335672	302361	363348	344863	1.03392e+06	802704	834722	996454	992590	825903	1.01133e+06	313783	1.09847e+06	539653	355402	359545	362395	457570	367180	388984	839453	370528	412830	156	bp	0.976081	1	1.09847e+06	n2816	1	147:100
117.073	5.85766	CAM'SCM'MO1'SAM		0	bp				0.04	0.08	1098214	157	0.99519	0.899943			24	942552	899550	979110	951861	981242	1.09821e+06	927734	911359	928047	988986	936460	1.00701e+06	907134	1.09786e+06	915924	987387	924961	893879	911890	917916	897092	901357	978872	928641	157	bp	0.959049	1	1.09821e+06	n2817	1	117:100
172.079	8.52282	CAM'SCM'MO1'SAM		0	bp				0.11	0.24	1085838	158	1.03306	0.767822			24	836238	817401	825714	676900	735587	849756	822291	841286	764172	919149	941290	705570	794220	1085838	643939	903677	861824	544452	743883	1.01187e+06	569275	838035	961528	885735	158	bp	0.945441	1	1085838	n2820	1	172:100_187:68_112:33_98:14_56:10_98:9_106:7_97:6
130.068	8.83751	CAM'SCM'MO1'SAM	Glu-Leu	0	bp			xACN	0.53	0.69	1081190	159	1.16227	0.610521	Double-charge	neg	24	513995	180368	1.08119e+06	205307	395156	481627	661144	472038	175895	351911	256984	199533	492852	85173.1	259802	353922	304588	325540	124906	432489	82063.9	242337	469500	311136	159	bp	0.944283	1	1.08119e+06	n2831	1	130:100_146:59_144:27
96.0934	5.87393	CAM'SCM'MO1'SAM		0	bp				0.13	0.17	1062649	160	1.00071	0.993312			24	974678	752155	1.00447e+06	1.01558e+06	1.04053e+06	1.02651e+06	946853	915596	1.06265e+06	824002	706295	908127	1.01003e+06	820224	852298	1.04674e+06	951458	678945	743088	712752	636430	700986	744297	1.00222e+06	160	bp	0.966649	1	1.06265e+06	n2834	1	96:100
84.0934	6.65625	CAM'SCM'MO1'SAM		0	bp				0.05	0.06	1062604	161	0.978928	0.547368			24	942103	946859	971202	962515	978686	1.0164e+06	898535	885876	922656	1.01772e+06	968444	983544	1.00267e+06	1.0626e+06	901072	956220	970012	906397	943689	969193	921929	900816	977928	958191	161	bp	0.964271	1	1.0626e+06	n2835	1	84:100_67:89
79.0542	5.75543	CAM'SCM'MO1'SAM		0	bp		C7	xC13	0.21	0.26	1052611	162	0.996513	0.978097			24	642055	1.0191e+06	627711	626560	1.05051e+06	664708	952216	616414	683537	1.03947e+06	982825	1.05052e+06	649869	1.05261e+06	1.00575e+06	635676	1.02048e+06	979234	632749	1.005e+06	981953	601324	670661	668606	162	bp	0.965009	1	1.05261e+06	n2837	1	79:100
91.0573	12.7978	CAM'SCM'MO1'SAM		0	bp				0.22	0.29	1049717	163	0.536755	0.00714893			24	443092	701781	436722	399399	741674	445521	388613	410786	653234	436852	446508	393963	405920	1.04972e+06	956409	800458	986637	886891	419277	403206	439196	414515	403368	424421	163	bp	0.968747	1	1.04972e+06	n2838	1	91:100_100:23
148.061	5.35927	CAM'SCM'MO1'SAM		0	bp				0.22	0.38	1048259	164	0.803973	0.148142			24	498900	505476	553566	698946	644776	525739	441512	460098	574570	527572	462706	748229	595501	522254	804031	580062	558604	938047	577848	448037	1.04826e+06	452171	482545	562972	164	bp	0.965996	1	1.04826e+06	n2840	1	148:100_164:49_166:14
130.05	7.48857	CAM'SCM'MO1'SAM	L-alpha-glutamyl-L-hydroxyproline	0	bp	x-CO2		x-NH3	0.19	0.49	1046554	165	0.939852	0.685114	Double-charge	neg	24	697833	40280.2	615280	463576	759898	696277	945465	828082	749301	538236	720279	633730	422036	822605	711241	674668	1.04655e+06	1.02054e+06	1.00729e+06	706692	367699	659479	721461	575662	165	bp	0.96981	1	1.04655e+06	n2845	1	130:100
125.133	6.94695	CAM'SCM'MO1'SAM		0	bp		C9	xC13	0.07	0.08	1043044	166	0.96696	0.363257			24	851029	871400	947111	873653	975026	1.04304e+06	801377	856831	926249	958197	866459	928886	954469	977508	871832	928247	945701	842636	922952	881679	849264	867038	951139	931233	166	bp	0.961632	1	1.04304e+06	n2846	1	125:100_168:64
119.034	6.48944	CAM'SCM'MO1'SAM	[GL] 1-acyl-sn-glycerol	0	bp				0.16	0.16	1016120	167	0.843979	0.0704027	H	neg	24	803741	675101	710647	592316	889632	851325	566959	850521	666904	754408	681228	878656	999858	1.01612e+06	766601	833497	755492	840263	766137	743206	819322	644707	875891	728510	167	bp	0.946379	1	1.01612e+06	n2849	1	119:100
96.0934	6.25579	CAM'SCM'MO1'SAM		0	bp				0.55	0.55	1012679	168	0.583305	0.0241693			24	718034	362496	733272	868289	755195	983692	880273	337686	992283	388164	337059	356380	941018	1.01268e+06	852298	968954	951458	917031	781642	334201	325828	321735	860593	854117	168	bp	0.965046	1	1.01268e+06	n2850	1	96:100
149.062	12.6324	CAM'SCM'MO1'SAM		0	bp				0.11	0.41	997151	169	1.04952	0.786566			24	679344	660491	679076	615902	971010	901961	552150	582941	750322	681601	658281	674846	248924	997151	610563	447081	717558	694826	620460	653292	606280	508493	687452	659114	169	bp	0.933891	1	997151	n2851	1	149:100
112.125	6.29868	CAM'SCM'MO1'SAM		0	bp			x2+	0.6	0.61	979909	170	0.79617	0.534498			24	892283	924666	942638	920320	350442	978382	305597	322455	937495	328574	306483	334558	308255	979909	916657	315939	322101	341335	320953	297303	320060	291324	336396	325524	170	bp	0.970248	1	979909	n2852	1	112:100
142.068	9.25325	CAM'SCM'MO1'SAM		0	bp				0.11	0.15	977592	171	1.02916	0.714413			24	732977	851670	819021	752771	764735	977592	610446	770369	807530	827432	698438	788004	715558	920067	574457	728865	740995	694700	678996	607705	573624	556998	733084	654440	171	bp	0.926114	1	977592	n2853	1	142:100_287:69_141:42
224.077	9.47197	CAM'MO1'SAM	Asn-Asn-Asp-Ser	0	bp				1.22	1.22	963375	172	2.13662	0.3356	Double-charge	neg	24	143186	208723	229909	122907	110590	231721	963375	156222	110533	131589	161849	134012	176857	139244	105435	111018	152127	91115	114340	111085	71617.2	206134	226476	161062	172	bp	0.923606	1	963375	n2856	1	224:100
273.097	12.2267	CAM'SCM'MO1'SAM	Asp-Ser-Tyr-Tyr	0	bp				0.06	0.18	945836	173	0.966943	0.681642	Double-charge	neg	24	804152	764820	761269	673187	726224	945836	616787	697370	741336	682199	718937	678650	800136	912090	648939	547731	699274	668483	740143	663465	568158	620626	679852	697529	173	bp	0.87652	1	945836	n2857	1	273:100_167:36
57.0701	6.44723	CAM'SCM'MO1'SAM		0	bp			xACN	0.22	0.36	935187	174	1.02083	0.896315			24	717877	846377	822190	846528	902117	828562	810060	845655	423912	771903	778587	884761	464220	867916	927458	431986	838393	892796	903767	900201	401006	396977	892292	935187	174	bp	0.970036	1	935187	n2859	1	57:100
98.0965	5.62805	CAM'SCM'MO1'SAM		0	bp		C7	xC13	0.69	0.69	913909	175	0.520364	0.0222321			24	722956	639215	680718	690307	733091	553854	771572	724879	164115	161093	696571	169330	869703	895516	847422	913909	845072	793149	819154	758567	131293	710827	783502	179653	175	bp	0.974472	1	913909	n2860	1	98:100
293.142	13.3812	CAM'SCM'MO1'SAM	Melosatin B	0	bp				0.37	0.53	892614	176	0.979558	0.926405	H	neg	24	789186	752643	714678	794491	823067	892614	599712	679573	186409	726377	655977	867581	697390	830792	693339	151914	743656	676076	709166	144944	628073	673717	791085	194739	176	bp	0.947958	1	892614	n2861	1	293:100
156.12	5.91257	CAM'SCM'MO1'SAM		0	bp				0.46	0.46	873123	177	0.836738	0.478439			24	711984	772901	767821	357770	801960	352901	311859	323545	804414	770506	333691	781482	816216	873123	828726	785824	350111	320360	339282	791427	344349	732806	795971	819961	177	bp	0.969335	1	873123	n2862	1	156:100
239.237	5.32496	CAM'SCM'MO1'SAM	[FA (32:0)] 23Z-dotriacontenoic acid	0	bp		-18.1	xC13x-H2O	0.09	0.14	862076	178	0.996854	0.954061	Double-charge	neg	24	862076	791671	799083	831574	778972	779774	646796	746820	826534	806503	697225	751557	766006	804855	695703	813294	778850	630850	860917	689850	598341	703701	751903	857530	178	bp	0.922215	1	862076	n2863	1	239:100_267:95_95:73_85:51_71:49_110:41_109:34_255:34_283:30_85:29_268:19_240:17_80:13_98:11_110:10_152:9_83:9_58:8_127:7_84:7_72:7_100:7_165:7_99:7_284:7_256:7_194:6_70:6_96:6_113:6_282:6_254:6
77.0229	7.5714	CAM'SCM'MO1'SAM		0	bp				0.58	0.58	861116	179	0.583334	0.0562632			24	478022	448503	497455	312455	434158	469109	577633	568208	91167.9	133645	369945	442593	316907	661425	642565	454854	805742	861116	746595	664093	378354	671486	387477	467948	179	bp	0.972358	1	861116	n2928	1	77:100_60:20
223.064	6.36412	CAM'SCM'MO1'SAM	Trisphaeridine	0	bp				0.21	0.46	849695	180	0.951359	0.683068	H	neg	24	555828	56538.7	749497	607748	609715	720360	574871	849695	600921	537209	643100	465869	742793	842394	494807	619523	575891	583979	502653	799315	607004	711974	657430	759064	180	bp	0.958119	1	849695	n2930	1	223:100
82.0777	5.80853	CAM'SCM'MO1'SAM		0	bp			xACN	0.04	0.19	845532	181	1.0401	0.637215			24	798008	771643	821807	820666	818428	836725	732598	773263	831171	801070	791197	801417	841430	463787	799025	836467	817613	790004	802599	794652	783731	747406	815100	845532	181	bp	0.96473	1	845532	n2931	1	82:100_108:8
130.05	5.51369	CAM'SCM'MO1'SAM	L-alpha-glutamyl-L-hydroxyproline	0	bp	xMSnoise			0.18	0.34	840090	182	0.691015	0.0215745	Double-charge	neg	24	345452	427186	444279	567339	531055	493130	326566	413066	514589	321817	367932	406511	469130	517135	749894	494942	453285	717108	535062	362160	840090	356183	485341	513843	182	bp	0.974704	1	840090	n2935	1	130:100
131.089	7.40338	CAM'SCM'MO1'SAM		0	bp				0.1	0.42	817863	183	2.0075	2.30922e-06			24	124337	124265	125961	121158	128579	162824	200674	250699	247537	251939	270555	250492	125834	158962	114484	99754.7	121340	112822	817863	691157	103691	699698	743624	768517	183	bp	0.901912	1	817863	n2936	1	131:100
148.061	5.57301	CAM'SCM'MO1'SAM		0	bp			x-NH3	0.2	0.31	816955	184	0.845657	0.274929			24	410986	439229	381672	578283	518632	434012	381579	407325	508839	356793	397293	583902	483462	464845	635563	401826	383007	748081	481126	401022	816955	410338	434282	464144	184	bp	0.970006	1	816955	n2937	1	148:100_164:53_118:11
150.044	5.85927	CAM'SCM'MO1'SAM	alpha-Fluoro-beta-ureidopropionic acid	0	bp				0.31	0.64	812084	185	2.18945	0.0109049	H	neg	24	199121	201919	209185	232761	221010	212269	544756	428056	775549	774078	812084	382141	206911	220110	207764	213440	653399	195907	194186	202181	333376	186901	205338	202449	185	bp	0.963255	1	812084	n2941	1	150:100
77.0386	6.25154	CAM'SCM'MO1'SAM		0	bp			xNH3	0.34	0.34	808833	186	0.809961	0.153054			24	702243	753069	773681	700613	808833	747929	686078	704468	767758	327603	339369	693005	737903	766560	659980	784524	715687	679112	767117	711571	670732	695632	731683	410399	186	bp	0.975597	1	808833	n2942	1	77:100
114.073	6.18369	CAM'SCM'MO1'SAM	Leu-Pro	0	bp				0.06	0.06	784205	187	0.971831	0.415501	Double-charge	neg	24	652860	665677	748629	725148	749213	723487	681801	654142	710320	770298	678912	717845	730537	784205	660751	744102	693284	722565	697656	694613	701984	696112	740166	706300	187	bp	0.959351	1	784205	n2943	1	114:100_188:92_150:44_132:40_154:29_136:25_206:23_189:10_100:9_118:8_190:7_189:7_151:6
148.069	12.6321	CAM'SCM'MO1'SAM		0	bp	xC13			0.12	0.44	778847	188	1.01934	0.92076			24	549872	573940	586980	556440	688287	778847	434689	494438	579503	601394	512470	570195	742082	777576	530500	371291	166454	544199	482568	595398	481044	434335	505737	543557	188	bp	0.939761	1	778847	n2957	1	148:100
192.12	11.1986	CAM'SCM'MO1		0	bp				0.29	0.8	771318	189	0.193364	0.0170821			24	133006	243739	116931	266209	179917	156967	47596.7	62311.6	114106	83574.3	89002	93950.3	154601	771318	494866	148783	528472	438833	88556	40029.5	261201	52014.1	72674.3	92646	189	bp	0.87091	1	771318	n2958	1	192:100
146.082	7.25534	CAM'SCM'MO1'SAM		0	bp				0.14	0.55	768380	190	1.05366	0.74981			24	585760	612024	150871	581074	714716	768380	475296	507054	697096	652932	611884	616255	665655	740849	578484	609762	625203	159239	136695	601354	605612	654395	141495	701853	190	bp	0.947664	1	768380	n2959	1	146:100
314.117	10.589	CAM'SCM'MO1'SAM		0	bp				0.2	0.2	765372	191	1.05665	0.64304			24	622706	538652	606110	536033	651229	765372	346298	531129	650924	614204	621511	615155	517510	722461	503121	405645	555414	493898	570484	449936	469124	362256	469959	459763	191	bp	0.867844	1	765372	n2960	1	314:100_189:47
137.133	5.66313	CAM'SCM'MO1'SAM		0	bp		C10	xC13xC13	0.03	0.05	765309	192	0.984057	0.501456			24	708771	682513	709848	686149	738308	743849	668780	716738	716403	736717	706518	724504	736815	765309	679805	750262	697791	708854	698526	688900	660177	689887	740395	715080	192	bp	0.966904	1	765309	n2962	1	137:100_155:39_140:33_152:12_138:11_195:7
151.042	8.93099	CAM'SCM'MO1'SAM		0	bp				0.08	0.38	763773	193	0.813963	0.00975827			24	728938	628267	308366	278865	640064	763773	282147	347834	354782	342684	351373	317222	461719	333575	426520	372601	412936	444901	403960	388733	547944	355951	384983	362038	193	bp	0.949546	1	763773	n2970	1	151:100
125.133	6.28852	CAM'SCM'MO1'SAM		0	bp		C9	xC13	0.04	0.1	758356	194	1.00629	0.844293			24	647425	692085	696040	664389	681045	716517	665298	657485	725179	698332	677341	691428	670882	758356	643168	704225	679305	633412	679946	639976	572100	623661	702967	752294	194	bp	0.953388	1	758356	n2971	1	125:100_110:70_126:10
57.0701	5.71457	CAM'SCM'MO1'SAM		0	bp				0.33	0.38	751518	195	0.891453	0.529058			24	652544	361505	751518	362931	379260	344123	326854	654425	401098	700665	679560	369053	713075	713714	366174	698506	388723	632787	695223	346170	649532	346767	355170	737507	195	bp	0.962041	1	751518	n2974	1	57:100
137.133	5.42518	SCM		0	bp				0.11	1.01	750262	196	0.54592	0.3231			24	138790	147422	148560	146532	149854	743849	123609	125281	155638	147922	116419	132005	150744	151067	138745	750262	146175	130026	152757	121479	127365	689887	138324	156772	196	bp	0.926861	1	750262	n2975	1	137:100
112.125	6.89215	CAM'SCM'MO1'SAM		0	bp		C8	xC13	0.44	0.44	748783	197	0.856098	0.544949			24	637200	642215	655955	680028	326455	748782	283409	291927	603063	699459	310002	327182	325353	711899	676308	325513	262072	636653	302978	331271	306439	291976	274596	699774	197	bp	0.948774	1	748782	n2976	1	112:100
67.0543	5.4455	CAM'SCM'MO1'SAM		0	bp				0.05	0.05	747524	198	0.966208	0.214693			24	684953	721302	719166	705626	734143	701309	646646	676219	747524	719597	672429	713342	725582	732000	680589	737690	744937	701002	733676	657112	663600	682304	698713	732918	198	bp	0.973177	1	747524	n2977	1	67:100_123:36
151.042	6.38077	CAM'SCM'MO1'SAM		0	bp				0.14	0.3	746839	199	1.24379	0.103277			24	468720	324429	508198	370894	541754	746839	658458	637478	520079	626249	537344	451900	261585	657373	438384	468013	441312	492249	422552	397802	566244	534596	461236	566820	199	bp	0.958779	1	746839	n2979	1	151:100
95.0856	5.81045	CAM'SCM'MO1'SAM		0	bp				0.06	0.11	731352	200	1.0654	0.24332			24	587822	598165	731352	665688	723043	713133	635159	642746	684667	727222	670786	606250	688616	645364	629316	594602	664929	500501	697310	664939	597149	602841	673222	726452	200	bp	0.968084	1	731352	n2980	1	95:100_84:45_109:41
281.051	6.39208	CAM'SCM'MO1'SAM	Cys-Cys-Gly	0	bp				0.41	0.41	725092	201	0.86448	0.425227	H	neg	24	535147	427885	602058	455196	554159	516890	103050	455223	613116	605931	624074	471978	485530	659193	589060	591867	582272	415892	535925	725092	488473	472547	527805	499994	201	bp	0.936076	1	725092	n2983	1	281:100
125.133	6.22986	CAM'SCM'MO1'SAM		0	bp		C10	xC13	0.29	0.39	716517	202	1.08621	0.666119			24	406756	392878	406843	393472	202093	716517	392742	368235	395661	698332	389352	393269	415817	192602	643168	409547	404793	362325	410184	173564	362298	167943	405512	421794	202	bp	0.96543	1	716517	n2984	1	125:100
85.1012	6.77258	CAM'SCM'MO1'SAM		0	bp				0.13	0.15	709337	203	0.868624	0.0531247			24	550456	619274	648285	592574	658790	509580	547196	441498	627272	643381	562499	603344	706175	709337	580747	671696	576786	698493	615162	440832	558266	546118	487648	670847	203	bp	0.946761	1	709337	n2985	1	85:100
85.1012	6.74551	CAM'SCM'MO1'SAM		0	bp				0.14	0.18	708284	204	0.936192	0.440161			24	432815	567046	608272	485444	658790	708284	441481	596969	582682	589328	455457	479192	574353	639467	458440	613429	459770	614013	643174	614968	661772	592368	651647	670847	204	bp	0.946892	1	708284	n2986	1	85:100
148.065	8.91967	CAM'SCM'MO1'SAM		0	bp				0.15	0.48	702408	205	0.634329	0.102558			24	570769	554409	558020	478079	601578	702408	109766	159933	158259	140130	153556	175650	126014	379501	291261	226790	286109	104880	171801	213012	456032	151817	215831	183688	205	bp	0.932776	1	702408	n2987	1	148:100
84.0934	5.66257	CAM'SCM'MO1'SAM		0	bp				0.43	0.54	702059	206	0.624684	0.0712			24	304421	644713	683877	287700	304383	676623	289722	641157	281530	285663	274485	277331	667819	682422	296112	702059	644731	288337	282933	654658	274671	197196	281747	672246	206	bp	0.966439	1	702059	n2988	1	84:100
204.1	5.48867	CAM'SCM'MO1'SAM	Diethyl (2R,3R)-2-methyl-3-hydroxysuccinate	0	bp				0.06	0.06	701439	207	0.971835	0.42552	H	neg	24	598200	651000	678303	612526	691345	690035	616262	683136	625806	675943	572723	650630	645499	701438	627439	688804	662822	609338	636919	621352	584748	638646	648258	649930	207	bp	0.942016	1	701438	n2989	1	204:100_189:99_117:17_206:9
263.137	11.7433	CAM'SCM'MO1'SAM		0	bp				0.12	0.33	699471	208	0.0234684	6.44402e-05			24	8130.37	9648.85	7367.25	5533.16	7211.42	10210.2	10895.2	11701	14626.6	12387.4	14672.5	12738.4	591760	699471	455611	405485	526452	603131	21416	18263.5	5725.98	17959.7	18169.5	17066.7	208	bp	0.934265	1	699471	n2994	1	263:100_142:98
221.084	6.6661	CAM'SCM'MO1'SAM	Asp-Asp-Pro-Pro	0	bp				0.06	0.4	696506	209	1.12912	0.0232291	Double-charge	neg	24	536045	569504	565565	514536	607473	696506	536944	495544	555387	592141	523602	524845	462458	542552	425535	506870	487295	434559	248023	219401	388557	196268	525643	423783	209	bp	0.951162	1	696506	n2996	1	221:100
180.961	6.3798	CAM'SCM'MO1'SAM		0	bp				0.42	0.42	682354	210	1.28879	0.267078			24	198372	328037	234105	439610	457030	577218	220455	404232	682354	541003	572944	249000	391550	287899	329144	227235	391799	444074	390078	431391	399803	447152	457358	280758	210	bp	0.864158	1	682354	n2997	1	181:100
120.977	6.39205	CAM'SCM'MO1'SAM		0	bp				0.24	0.42	662020	211	1.48888	0.0543717			24	341396	386886	457065	415975	365420	372737	444826	662020	571674	528690	363957	374139	464305	402878	88074.6	428365	311524	283050	493672	268150	441377	552077	482380	274061	211	bp	0.942052	1	662020	n2998	1	121:100
82.0652	5.73454	CAM'SCM'MO1'SAM		0	bp		C6	xC13	0.19	0.44	661727	212	1.35466	0.092362			24	143282	443396	460530	413521	431198	150792	408419	429906	661727	463680	495891	470865	180614	487356	187689	456325	422881	428402	137309	443150	397406	444035	481971	447664	212	bp	0.960346	1	661727	n2999	1	82:100
174.113	9.97568	CAM'SCM'MO1'SAM		0	bp				0.05	0.1	660832	213	1.02481	0.588811			24	556642	554303	529033	507883	544093	660832	495176	536328	541794	542585	550558	493907	528507	590892	456515	515363	528142	464416	502711	549144	479874	533975	573391	583342	213	bp	0.952108	1	660832	n3000	1	174:100
125.133	5.98415	CAM'SCM'MO1'SAM		0	bp		C9	xC13xC13	0.07	0.08	649201	214	0.978732	0.55496			24	502043	587413	612768	551280	618490	625738	531686	556321	605337	649201	607877	595228	601353	640277	573954	639996	593548	573568	619089	579992	556196	573535	619188	630282	214	bp	0.959495	1	649201	n3001	1	125:100_126:10
143.034	6.38013	CAM'SCM'MO1'SAM		0	bp				0.23	0.4	641260	215	1.16287	0.317876			24	472695	405863	272312	333832	370200	284176	384432	493208	280361	378532	333578	526012	233525	331574	464261	247347	382915	400912	247776	392880	211740	379037	506304	641260	215	bp	0.906274	1	641260	n3003	1	143:100
266.999	21.9275	CAM'SCM'MO1'SAM		0	bp				0.06	0.06	639269	216	0.971568	0.326808			24	567387	592114	630565	587346	639269	578227	545976	542709	630252	587428	579933	566565	619287	611818	563680	591823	601829	565472	624072	567895	566550	569997	621450	613098	216	bp	0.800552	1	639269	n3004	1	267:100
233.157	9.43549	CAM'SCM'MO1'SAM		0	bp			x-H2O	0.12	0.17	636427	217	0.958207	0.49794			24	490078	521892	563622	429226	491018	629497	542856	472628	500198	626986	472448	461312	500449	531677	465979	559684	583152	569667	508301	636427	374668	555080	480746	517749	217	bp	0.895941	1	636427	n3005	1	233:100_117:83_135:34_215:34_147:18
331.157	12.8917	CAM'SCM'MO1'SAM	Leu-Cys-Pro	0	bp				0.14	0.7	636393	218	1.09658	0.667978	H	neg	24	470292	449783	434108	408863	497282	636393	351405	401790	511213	499240	447420	402897	523428	612978	34117.9	356277	423253	433691	478357	91678.6	198358	429822	34251.1	462271	218	bp	0.970383	1	636393	n3010	1	331:100
207.104	12.6961	CAM'SCM'MO1'SAM		0	bp				0.14	0.28	634197	219	0.0490863	6.81081e-05			24	24973	15293.4	29375.6	22678.1	37656.4	27001	26731.2	29252.1	27475.9	20861.7	25949.7	20636.8	607448	634197	422569	385069	532227	492817	34854.5	36791	27982.2	30615.7	34362	32286.2	219	bp	0.934387	1	634197	n3011	1	207:100_210:32_234:24_246:21_374:18_53:6
168.187	7.05057	CAM'SCM'MO1'SAM		0	bp		C14	xC13xC13	0.06	0.11	629798	220	0.987285	0.810143			24	544723	555545	587844	488990	593152	524297	514979	542324	519583	576105	547076	603894	583919	629798	447228	579951	551686	553930	538048	524845	521548	444860	621135	493705	220	bp	0.973928	1	629798	n3017	1	168:100_124:27
59.0313	7.27644	CAM'SCM'MO1'SAM	5-Hydroxypentanoate	0	bp			xACN	0.51	0.51	620377	221	0.781529	0.243014	Double-charge	neg	24	528481	544884	493229	166393	269017	620377	445841	503670	77700.4	529216	557574	205053	502283	575672	459806	479144	494661	455766	521216	464277	460239	503706	524854	530331	221	bp	0.952229	1	620377	n3019	1	59:100
59.0313	5.98783	CAM'SCM'MO1'SAM	5-Hydroxypentanoate	0	bp			xACNxFA	0.49	0.49	619141	222	0.864276	0.482566	Double-charge	neg	24	507636	550580	508710	483558	498871	619141	138709	328620	551001	152599	316956	340133	357606	382432	310332	319508	327630	417578	514351	520224	468262	551010	508886	531921	222	bp	0.959939	1	619141	n3020	1	59:100
96.0042	6.38151	CAM'SCM'MO1'SAM		0	bp	x2+			0.21	0.33	616396	223	0.935697	0.536139			24	548316	518750	175460	482740	458467	616396	433339	409380	589750	370153	589329	412984	438184	421707	473295	604226	580104	480181	584454	433739	443011	197563	583469	443965	223	bp	0.850838	1	616396	n3021	1	96:100
191.092	7.61386	CAM'SCM'MO1'SAM		0	bp				0.05	0.13	615447	224	1.05167	0.409395			24	503980	507807	538860	475152	499617	615447	491258	515660	495264	553836	528034	489515	509197	581187	422893	504914	502132	402230	489757	509289	365470	474703	515668	534538	224	bp	0.925438	1	615447	n3022	1	191:100_262:79_193:7
152.024	6.39126	CAM'SCM'MO1'SAM		0	bp				0.38	0.38	609221	225	0.97994	0.906123			24	524952	568197	483402	480511	458754	599428	552218	564250	134984	584193	400811	597641	479798	454003	415880	590131	538099	414201	571346	447610	444073	600988	609221	429002	225	bp	0.963078	1	609221	n3025	1	152:100
134.071	12.6606	CAM'SCM'MO1'SAM		0	bp				0.31	0.31	602335	226	0.701194	0.0494489			24	397940	432357	370236	430706	480403	502273	350257	377844	392865	197297	417944	191490	417897	592526	406752	341697	602335	387957	383762	403015	394424	370745	431304	381718	226	bp	0.939042	1	602335	n3026	1	134:100
97.0887	7.41802	CAM'SCM'MO1'SAM		0	bp		C6	xC13	0.05	0.11	599909	227	0.998341	0.971561			24	510830	511344	502579	518145	522158	599909	490821	499285	476407	508934	532801	468555	494771	578671	448202	518465	496947	444692	483031	489796	412934	519596	536867	576417	227	bp	0.941558	1	599909	n3027	1	97:100_154:89_124:85_82:63_169:45_96:32_137:30_94:28_126:26_80:21_111:20_141:20_138:19_122:19_107:9_114:9_68:9_95:8_125:7_98:7_81:6
146.082	5.95791	CAM'SCM'MO1'SAM		0	bp			xFA	0.27	0.32	599434	228	0.595687	0.00340253			24	186162	196289	199307	261394	386835	339681	164790	294361	235242	344620	186469	273581	361918	375286	500154	377328	352610	549230	407866	310447	599434	313920	328242	359443	228	bp	0.952113	1	599434	n3050	1	146:100
146.082	5.87168	CAM'SCM'MO1'SAM		0	bp			xFA	0.18	0.43	599434	229	0.824783	0.115755			24	323433	393035	380090	474233	386835	339681	292080	294361	381236	344620	312745	450545	361918	375286	500154	377328	352610	549230	255812	268134	599434	282982	204841	345878	229	bp	0.945504	1	599434	n3051	1	146:100
244.118	12.3402	CAM'SCM'MO1'SAM		0	bp				0.27	0.27	594888	230	0.0153083	3.93189e-05			24	7472.12	7438.5	11575.6	10414.8	11030.3	8073.67	5448.32	6297.35	9263.2	10785.5	8140.12	6030.14	515952	594888	454777	344465	551064	541455	13668	7393.71	8927.52	8812.33	8659.22	11868.9	230	bp	0.946832	1	594888	n3052	1	244:100_167:88
84.0444	10.5652	CAM'SCM		0	bp				0.13	1.14	586963	231	0.0559813	0.0973645			24	67508	13785.5	105727	15595.1	64827.9	68541.6	10218.1	13083.3	10914.5	11895.3	10675.6	9010.91	586963	45069.4	43183.5	336536	45236.7	118364	14169.1	111435	18392	54828.5	27402.6	42702.5	231	bp	0.936194	1	586963	n3054	1	84:100
204.1	16.1588	SCM'MO1'SAM	Diethyl (2R,3R)-2-methyl-3-hydroxysuccinate	0	bp				0.47	1.1	586397	232	0.936883	0.826824	H	neg	24	61596.5	60547.1	77491	59986.3	586397	448890	69589.4	141226	58687.2	55133.2	66103.3	48714.5	61241.7	60812	93255	50072.2	156152	47526.6	59909.4	58201.6	40945.6	61134.8	69087.3	56747.4	232	bp	0.958073	1	586397	n3055	1	204:100
132.03	7.29106	CAM'SCM'MO1'SAM		0	bp				0.1	0.43	568435	233	1.17321	0.373938			24	448234	460156	458800	475124	477353	568435	379929	409896	462681	483831	484373	431356	472600	53672	413017	424944	470062	426229	422590	444476	433262	473600	467170	558075	233	bp	0.951571	1	568435	n3056	1	132:100
154.105	10.4323	CAM'SCM'MO1'SAM		0	bp				0.1	0.2	565699	234	1.1015	0.238902			24	472261	484465	443320	385587	365136	542133	493543	473441	428311	439247	497197	376997	406538	509942	329566	424429	443512	345150	467808	491544	291990	506302	565699	452867	234	bp	0.932572	1	565699	n3057	1	154:100_152:48_279:46
121.014	6.44453	CAM'SCM'MO1'SAM		0	bp				0.49	0.49	565528	235	1.7573	0.0828388			24	213449	239961	246071	302433	226001	225870	217598	565528	271402	211328	442016	184209	183585	207449	211064	155538	167595	151465	271638	187142	170210	238610	163577	425447	235	bp	0.939554	1	565528	n3060	1	121:100
147.066	7.72863	CAM'SCM'MO1'SAM		0	bp				0.1	0.14	562854	236	1.06058	0.425913			24	415526	456615	503664	397974	490638	519457	428805	433044	512902	524304	410632	485140	412674	562854	419190	433566	413047	393855	453720	385022	352240	320602	386698	451981	236	bp	0.929271	1	562854	n3061	1	147:100
124.008	6.38017	CAM'SCM'MO1'SAM		0	bp	x-H2O			0.42	0.42	562730	237	1.00122	0.995494			24	233777	492858	562730	314215	541043	417214	420041	209404	525716	259684	517169	212683	451499	244262	338377	450927	212971	444046	506426	400410	329216	368213	542557	404986	237	bp	0.814079	1	562730	n3062	1	124:100
149.023	15.5843	CAM'SCM'MO1'SAM		0	bp		C8	xC13	0.09	0.15	562711	238	0.970105	0.638457			24	513536	499781	400029	383750	421625	562711	318278	348405	415058	397292	364528	367082	426744	445318	332048	345872	369576	359207	378977	372638	311643	357437	384266	376798	238	bp	0.948532	1	562711	n3063	1	149:100_167:20_150:9
153.021	6.43508	CAM'SCM'MO1'SAM		0	bp				0.44	0.46	558398	239	1.70877	0.083573			24	178435	195652	304605	164421	102017	301844	209284	558398	261818	207265	245062	333498	127926	169968	88517.1	270669	281682	123593	443443	390480	177553	184681	214146	251894	239	bp	0.952223	1	558398	n3067	1	153:100
98.109	7.05997	CAM'SCM'MO1'SAM		0	bp				0.44	0.44	557565	240	0.71215	0.1853			24	262615	530412	273992	322022	289359	325350	255811	253073	283392	537102	255594	155010	554132	288547	263650	557564	531408	247980	265842	259853	229245	262082	282627	294016	240	bp	0.963301	1	557564	n3068	1	98:100
150.048	12.6915	CAM'SCM'MO1'SAM		0	bp	xC13			0.12	0.51	552830	241	1.12054	0.205927			24	482461	214123	210638	196167	220265	552830	385851	525150	474303	511030	531128	446704	414941	538800	402300	319480	476524	412928	411371	432509	187249	218463	209210	209189	241	bp	0.956046	1	552830	n3069	1	150:100
146.082	6.23635	CAM'SCM'MO1'SAM		0	bp				0.16	0.32	549230	242	0.559236	0.000210643			24	289926	290059	272075	431210	248277	212561	241619	242353	272424	261963	234139	350933	519763	443756	500154	501669	352610	549230	326840	256243	469400	177997	290413	307028	242	bp	0.969817	1	549230	n3070	1	146:100
85.0969	7.20384	CAM'SCM'MO1'SAM		0	bp	xC13			0.07	0.38	548584	243	1.09326	0.584554			24	481924	487459	497361	480507	481906	548584	441605	437470	506673	515890	445032	475621	504622	546663	461531	469824	97817.2	501081	486268	465871	455135	498755	508942	515271	243	bp	0.956442	1	548584	n3071	1	85:100
105.019	6.38065	CAM'SCM'MO1'SAM	D-Glucarate	0	bp				0.39	0.43	542300	244	1.07253	0.735418	Double-charge	neg	24	538432	248617	434752	313816	445340	458811	236278	241604	265197	542300	346262	514271	431381	325419	198248	438486	239428	367831	521068	211046	405639	217950	182815	324541	244	bp	0.803461	1	542300	n3072	1	105:100
129.019	6.38017	CAM'SCM'MO1'SAM		0	bp				0.25	0.25	538257	245	0.862603	0.325731			24	351249	437068	268045	223232	325799	292706	413578	445009	228222	447358	449283	290551	530045	483650	506231	236183	457133	422969	520968	471680	479341	538257	441298	522410	245	bp	0.878457	1	538257	n3073	1	129:100
188.092	9.27564	CAM'SCM'MO1'SAM		0	bp				0.17	0.59	535449	246	0.16192	0.000793858			24	81648.5	83314	239692	88715.6	83783.4	76374.2	52359.3	53124.3	57379.5	58462.5	52438.8	79116.5	268464	535449	346067	250622	418242	360511	56909	56715.3	83077.9	63741.6	59989.4	53767.7	246	bp	0.933158	1	535449	n3074	1	188:100_116:28
207.102	18.5015	CAM'SCM'MO1'SAM	Magnoshinin	0	bp				0.09	0.12	535041	247	0.845434	0.00599	Double-charge	neg	24	408330	485134	456587	444376	511365	469972	377081	411694	477397	432740	411267	374413	535041	526921	448215	499544	478930	450183	524318	410463	400062	422074	496981	494469	247	bp	0.823881	1	535041	n3076	1	207:100
132.03	5.95452	CAM'SCM'MO1'SAM		0	bp				0.05	0.54	530865	248	1.23035	0.346454			24	85877.6	450256	390691	413044	423083	463215	388613	369250	421390	409770	417645	390953	393545	530865	105721	412738	396324	109535	430656	428561	377417	418399	94577.9	477027	248	bp	0.982744	1	530865	n3077	1	132:100
146.082	6.43219	CAM'SCM'MO1'SAM		0	bp				0.17	0.34	529301	249	0.915041	0.373966			24	260472	199315	217385	327364	142782	137671	359251	345591	505584	390040	504546	448180	519763	443756	487088	501669	320691	517282	348625	353174	529301	403795	445593	455934	249	bp	0.967531	1	529301	n3078	1	146:100
173.081	11.3503	SCM'MO1		0	bp				0.2	1.12	527095	250	0.625598	0.25673			24	181983	97385.1	113924	82427.1	90505.6	527095	96144.2	82244	115012	116424	119082	71522.3	284672	322020	63668.3	127753	83009.8	78643.1	55212.5	407133	61242.3	51321.1	78460.8	93239	250	bp	0.950034	1	527095	n3079	1	173:100_99:35
110.109	5.73185	CAM'SCM'MO1'SAM		0	bp				0.17	0.17	526412	251	0.990855	0.927211			24	495464	483464	486945	474711	321431	506754	476324	494984	463633	309458	521445	508646	492304	517200	492357	490107	304767	503360	489249	486372	459928	463107	489479	526412	251	bp	0.971658	1	526412	n3081	1	110:100
202.105	14.2314	CAM'SCM'MO1'SAM	Ala-Leu-Met-Ala	0	bp				0.13	0.62	524078	252	0.44141	2.83626e-05	Double-charge	neg	24	406847	364529	359311	368625	379654	477389	152031	207472	214824	226398	198111	207147	524078	388603	462228	383898	506479	466829	97365.6	89755.8	296465	92536.5	106493	105873	252	bp	0.910728	1	524078	n3082	1	202:100
202.105	14.1908	CAM'SCM'MO1'SAM	Ala-Leu-Met-Ala	0	bp				0.13	0.13	524078	253	0.44141	2.83626e-05	Double-charge	neg	24	406847	364529	359311	368625	379654	477389	152031	207472	214824	226398	198111	207147	524078	388603	462228	383898	506479	466829	375523	364509	296465	337652	364432	396022	253	bp	0.908492	1	524078	n3083	1	202:100
100.058	6.34199	CAM'SCM'MO1'SAM		0	bp	xACN			0.68	0.68	521785	254	0.481335	0.01055			24	365711	393899	394319	415834	412502	373795	307702	264436	92357.6	84760.6	75566.9	400441	380850	454341	414673	408763	471890	415034	454546	430622	398302	521785	448725	454854	254	bp	0.95409	1	521785	n3084	1	100:100
77.0218	7.5505	CAM'SCM'MO1'SAM		0	bp				0.15	0.15	516754	255	1.04087	0.631917			24	458065	441508	411188	371973	415641	471774	423029	516754	502628	436927	395281	349949	393318	481520	355126	399177	498796	393571	506481	459456	337804	475760	428060	463633	255	bp	0.975781	1	516754	n3085	1	77:100
85.1012	6.60952	CAM'SCM'MO1'SAM		0	bp				0.04	0.06	509580	256	0.966033	0.139566			24	432815	468990	451509	485444	478321	509580	441481	441498	471764	471857	455457	479192	467902	506106	458440	478196	459770	487927	455210	440832	444787	469533	487648	458857	256	bp	0.927591	1	509580	n3086	1	85:100_227:75_295:61_226:55_227:41_210:12_265:12_211:9_197:8
100.076	7.00883	CAM'SCM'MO1'SAM		0	bp		C5	xC13	0.1	0.25	508040	257	1.18895	0.133282			24	363011	368838	359437	271896	297185	508040	360201	373857	312854	397594	329826	308880	290036	420260	203768	288105	295608	254365	292304	353922	191294	344816	427158	296175	257	bp	0.967329	1	508040	n3095	1	100:100_72:57_114:14_129:10
256.155	8.97712	CAM'SCM'MO1'SAM		0	bp				0.1	0.1	507851	258	0.990445	0.866198			24	388655	420146	369092	400971	430701	428494	372472	392758	453913	451358	412559	479632	389660	507851	416337	418874	444649	410044	437468	419500	383187	409816	446028	463994	258	bp	0.85255	1	507851	n3101	1	256:100_70:11
394.178	13.3411	CAM'SCM'MO1'SAM		0	bp				0.11	0.39	506084	259	0.944642	0.427611			24	380057	376021	401612	403860	386249	506084	290987	337093	391733	368808	367171	399279	382548	424120	419989	354360	402316	298031	85094.9	398766	425644	322902	386725	466686	259	bp	0.943537	1	506084	n3103	1	394:100
146.082	6.53886	CAM'SCM'MO1'SAM		0	bp				0.37	0.37	505584	260	0.873989	0.433381			24	264789	292980	309962	382797	303418	298274	220093	279399	505584	245520	504546	311905	364940	368221	472890	341124	320691	497204	252708	229472	455658	217791	279452	218041	260	bp	0.969376	1	505584	n3104	1	146:100
169.068	6.58181	CAM'SCM'MO1'SAM	1-Peroxyferolide	0	bp		-9.9	x-H2OxC13x-NH3	0.12	0.12	505542	261	1.08309	0.23092	Double-charge	neg	24	455686	485350	411434	433836	458163	435237	385885	460530	477512	505542	471647	369476	386475	409779	371185	450157	456356	391757	418451	405678	374694	399699	341638	341340	261	bp	0.934265	1	505542	n3105	1	169:100_166:28_151:24_72:22_189:22_72:11_152:9_170:9
68.9947	5.8045	CAM'SCM'MO1'SAM		0	bp				0.45	0.45	498871	262	0.80101	0.396001			24	208226	199184	212527	244883	215907	220685	178620	173230	190647	224204	469865	269141	234821	498871	254750	190225	455867	245228	218962	170786	295054	191247	219230	226484	262	bp	0.911063	1	498871	n3113	1	69:100
195.996	6.37834	CAM'SCM'MO1'SAM		0	bp				0.25	0.34	498641	263	0.982471	0.887907			24	325547	401256	356990	487603	417342	374202	364296	383073	348062	492253	460561	226773	383159	475281	281854	389314	428392	357608	275540	288099	205249	305280	242447	498641	263	bp	0.880538	1	498641	n3114	1	196:100
98.109	6.33517	CAM'SCM'MO1'SAM		0	bp				0.55	0.55	495255	264	0.857404	0.576388			24	432728	416106	101398	442761	495255	461097	104221	95373.4	456815	477359	433040	449356	471697	481906	368078	460913	469951	98929.4	427460	438606	419635	460338	106302	493516	264	bp	0.96546	1	495255	n3115	1	98:100
184.043	8.79838	CAM'SCM'MO1'SAM		0	bp				0.11	0.16	494168	265	1.19704	0.0318485			24	400308	430884	416708	329679	367005	494168	337877	409077	426620	434302	402950	341590	349232	390207	257084	334229	344953	289497	398688	347536	241905	323356	354746	345795	265	bp	0.911528	1	494168	n3116	1	184:100
84.0808	9.65119	CAM'SCM'MO1'SAM		0	bp				0.08	0.12	491821	266	0.984689	0.766253			24	367946	402255	392842	357704	425444	491821	361600	354698	411378	423547	370118	410106	387559	466348	382628	393052	386742	351370	364183	381863	333964	349107	412820	436208	266	bp	0.915695	1	491821	n3117	1	84:100_270:89_314:40_70:18
153.003	6.24375	CAM'SCM'MO1'SAM		0	bp				0.44	0.74	491721	267	2.07923	0.0353236			24	85995.1	74127	200655	62946	70441	302949	473477	241854	230977	195450	491721	214346	195532	220200	59274.2	173444	71403.7	168854	177252	270936	208461	390736	239229	80289.4	267	bp	0.957323	1	491721	n3121	1	153:100
71.0856	6.73333	CAM'SCM'MO1'SAM		0	bp			xACN	0.06	0.09	491188	268	0.925609	0.0770257			24	375218	420909	429404	437216	447955	491188	369891	403034	446955	415210	406383	403979	476799	482869	425772	420157	404651	431744	436053	413415	380500	373639	422666	422862	268	bp	0.96154	1	491188	n3122	1	71:100
154.105	10.1317	CAM'SCM'MO1'SAM		0	bp				0.05	0.14	489477	269	0.997776	0.966159			24	382375	373314	365915	336081	365136	489477	341612	349382	385511	368099	377503	350544	368709	444062	336978	340217	345277	342251	358148	368152	341090	365501	373050	401311	269	bp	0.901684	1	489477	n3123	1	154:100_172:33_92:8
98.1046	6.44644	CAM'SCM'SAM		0	bp				0.05	0.89	488432	270	2.95108	0.00275029			24	87304.1	91279.2	94907.1	97042.6	102231	104692	431202	475992	445588	488432	454027	448235	102187	99989.9	91031.6	97994.6	436017	102432	128206	190557	120869	114179	136743	133896	270	bp	0.954203	1	488432	n3126	1	98:100
258.059	7.53455	CAM'SCM'MO1'SAM		0	bp				0.06	0.46	486975	271	1.00489	0.944929			24	399405	147347	366391	119060	361883	460573	358001	403938	414078	400241	364681	387644	391676	486975	334964	379171	407937	316530	141535	363108	281796	380721	385909	392205	271	bp	0.931206	1	486975	n3127	1	258:100
193.988	6.38078	CAM'SCM'MO1'SAM		0	bp	x-NH3			0.17	0.32	483100	272	1.02257	0.836269			24	451914	342789	347261	343411	413956	297793	434908	410624	359549	268478	376824	435981	380780	333907	408196	408622	457531	246867	456893	483100	481127	142090	439059	417374	272	bp	0.877817	1	483100	n3128	1	194:100
174.058	6.48999	CAM'SCM'MO1'SAM		0	bp				0.13	0.43	481243	273	2.24413	2.13369e-05			24	114910	104568	87700.9	74038.3	94026.6	118477	108591	150939	131399	130010	153053	149205	60414.9	76297.5	52905.1	59042.1	63147.7	55013.7	481243	355940	67494.5	318901	333722	341998	273	bp	0.928788	1	481243	n3129	1	174:100
110.021	7.78603	CAM'SCM'MO1'SAM	thidiazuron	0	bp				0.1	0.13	477092	274	0.950432	0.466092	Double-charge	neg	24	338599	351841	362432	378391	381999	437101	345127	342182	373639	380563	332851	433702	331814	477092	383175	383591	391975	355571	401636	364451	334347	372826	427293	390857	274	bp	0.936572	1	477092	n3130	1	110:100_369:76_300:62_245:56_265:45_301:40_117:12_223:10
265.02	20.8235	CAM'SCM'MO1'SAM		0	bp				0.09	0.09	475447	275	0.945876	0.19582			24	404201	426872	446363	429976	475447	457111	370191	377047	471156	434371	411824	432904	442620	445312	427332	456742	444043	424353	440977	408238	411629	388259	421159	467897	275	bp	0.804009	1	475447	n3138	1	265:100
163.06	6.30324	CAM'SCM'MO1'SAM	2-O-a-L-Fucopyranosyl-galactose	0	bp				0.42	0.55	475371	276	0.808971	0.395073	Double-charge	neg	24	259127	475371	356221	158423	276326	443191	285705	264079	326424	64823.8	388143	402169	299916	92335.4	429729	474452	434349	409400	247661	78635.2	270599	322356	69398.4	367082	276	bp	0.923807	1	475371	n3139	1	163:100
153.003	8.66983	CAM'SCM'MO1'SAM		0	bp				0.72	0.72	473862	277	0.70802	0.221862			24	398262	381953	401486	383290	425606	452598	19953.7	397523	24668.2	434173	451523	399431	385608	473862	407722	356568	420210	395610	434048	412324	25478.4	21989.5	381911	430567	277	bp	0.962836	1	473862	n3140	1	153:100
109.101	8.0059	CAM'SCM'MO1'SAM		0	bp		C8	xC13	0.07	0.08	471373	278	0.949217	0.177			24	419745	430879	419222	396914	471373	467415	352738	390563	411064	428939	388789	407343	418973	461570	399340	424095	410559	392200	427367	379519	357373	387290	422453	437311	278	bp	0.933821	1	471373	n3141	1	109:100_68:43_124:41_137:40_216:29_180:15_165:14_110:9
70.0778	6.88402	CAM'SCM'MO1'SAM		0	bp				0.07	0.07	468585	279	0.969337	0.460945			24	416710	415752	410770	433260	466469	468585	374350	402433	458415	435552	406241	421288	445318	454873	398380	465659	420751	392324	409525	422284	386389	396419	423377	461320	279	bp	0.940074	1	468585	n3150	1	70:100_137:73_138:9_203:6
86.0421	6.14907	CAM'SCM'MO1'SAM		0	bp				0.28	0.38	468508	280	1.17712	0.343047			24	407109	414552	225865	209581	195965	468508	402430	389169	397413	215989	424360	220034	216249	236362	373432	205583	390130	319271	196299	145272	150443	140274	211659	154174	280	bp	0.965152	1	468508	n3154	1	86:100
171.077	5.48934	CAM'SCM'MO1		0	bp				0.58	0.88	468024	281	0.400827	0.00789591			24	322416	121894	184063	62989.1	98437.6	94838.7	89489.2	49642.7	185650	156251	236094	61278.6	171475	468024	304680	214098	365468	418252	84967.8	51502	297684	76923.6	41331.7	94532.2	281	bp	0.96321	1	468024	n3155	1	171:100
96.0934	7.07155	CAM'SCM'MO1'SAM		0	bp				0.07	0.08	466099	282	0.95875	0.343591			24	397097	422001	426788	407960	453812	435897	377110	386685	457349	427232	411514	416863	446580	451852	392775	459589	447900	384618	444389	422434	372935	388135	435777	466099	282	bp	0.948983	1	466099	n3156	1	96:100
229.002	6.38098	CAM'SCM'MO1'SAM		0	bp				0.17	0.5	465975	283	0.759471	0.221828			24	191210	209058	410979	219682	303173	292282	169228	161089	216020	201919	224310	149248	213424	447847	206287	228774	160802	219965	465974	311390	167318	244464	184260	126541	283	bp	0.943583	1	465974	n3157	1	229:100
265.02	18.2746	CAM'SCM'MO1'SAM		0	bp				0.12	0.12	465112	284	0.942156	0.278471			24	377962	368720	394668	391959	422597	397349	348686	352027	465112	415280	360239	401444	446116	401838	392136	422549	423432	400553	442114	384040	362318	383059	408624	452711	284	bp	0.815	1	465112	n3158	1	265:100
156.084	11.0478	CAM'SCM'MO1'SAM		0	bp				0.39	0.39	464453	285	0.752626	0.239953			24	220999	262651	231195	133231	235705	418681	194033	243309	167533	373607	208481	127061	179845	464453	323222	156994	319502	301901	163604	198781	95853	122038	230550	202355	285	bp	0.964382	1	464453	n3159	1	156:100
146.062	12.6563	CAM'SCM'MO1'SAM		0	bp				0.11	0.4	462794	286	1.02787	0.797047			24	334607	371445	77683.8	335702	310614	445849	313441	297294	370332	399984	336550	344187	321861	462794	274513	300643	386125	259946	360471	351486	313341	288942	366713	354374	286	bp	0.946682	1	462794	n3160	1	146:100
148.078	5.51365	SCM'MO1'SAM		0	bp	xCl37			0.07	1.44	461366	287	1.0357	0.38384			24	38272.2	37214.9	448757	72937.1	52497.7	36411	456117	422299	440674	429578	461366	381855	450352	439190	409402	432435	387713	383460	394361	432379	341727	398596	453883	426240	287	bp	0.824365	1	461366	n3161	1	148:100
170.136	6.5294	CAM'SCM'MO1'SAM		0	bp				0.07	0.09	459205	288	0.985885	0.766884			24	369314	362728	376013	413289	392497	403371	348855	371086	408661	402380	412772	421990	358749	459205	406501	381486	415233	378440	409097	381654	381771	386977	403203	443452	288	bp	0.973313	1	459205	n3162	1	170:100_107:23
341.018	20.5821	CAM'SCM'MO1'SAM		0	bp				0.1	0.1	458825	289	0.899784	0.0443498			24	406403	402268	444402	412881	444529	406761	348898	356375	446667	413119	375521	422009	458825	456244	437118	425798	446570	401177	442292	363799	373965	371680	406214	458232	289	bp	0.812615	1	458825	n3164	1	341:100
88.951	6.5006	CAM'SCM'MO1'SAM		0	bp				0.32	0.59	454076	290	1.66909	0.038795			24	176453	314098	81114.4	454076	144258	446516	181630	190929	410773	236818	257740	262267	196075	132409	263593	89861.5	103794	137019	136274	114476	178531	125776	219138	68761.4	290	bp	0.94604	1	454076	n3165	1	89:100
71.0856	6.88338	CAM'SCM'MO1'SAM		0	bp				0.05	0.07	450338	291	0.955166	0.0713685			24	375218	420909	444164	407433	447955	450338	369891	380841	417613	415210	406383	403979	408836	431338	414236	420157	404651	427064	396549	384522	380500	373639	422666	422862	291	bp	0.957668	1	450338	n3166	1	71:100_127:7
148.061	7.65798	CAM'SCM'MO1'SAM		0	bp				0.04	0.55	449236	292	1.10079	0.305263			24	374910	378568	399150	104573	392409	442605	404047	431360	383870	399872	398726	387466	370271	219913	359583	407580	449236	378511	144984	92668.7	178346	424688	379314	407214	292	bp	0.951454	1	449236	n3168	1	148:100
114.073	9.28485	CAM'SCM'MO1'SAM	Leu-Pro	0	bp		-6.8	xC13	0.07	0.17	444625	293	1.03475	0.530945	Double-charge	neg	24	351459	418472	376888	337652	364736	391309	356137	357510	406816	395599	342778	346560	368621	402325	296664	384139	342592	336997	392061	331497	271278	339469	444625	341025	293	bp	0.948378	1	444625	n3169	1	114:100_260:66_232:40_96:36_143:20_174:20_170:12_288:8_171:8
105.034	13.2836	CAM'SCM'SAM		0	bp				0.18	1.04	438262	294	0.402308	0.217995			24	63965.9	70361.9	36407.3	58498.4	46044.9	41612.6	72763.5	47872.7	49504.7	61017.3	62420.5	47260.1	59705.2	438262	84659.3	99889	101617	63075.6	72159.5	57069.9	75967.8	48106.6	41559.7	62613	294	bp	0.919552	1	438262	n3181	1	105:100
152.053	7.54482	CAM'SCM'MO1'SAM	indole-3-acetyl-glutamate	0	bp				0.07	0.26	437553	295	1.18895	0.0999577	Double-charge	neg	24	349810	386623	345060	232677	260157	437552	309374	338603	316950	310323	299587	272712	222131	356316	184485	278784	267605	244612	304591	327349	151699	298549	300688	211691	295	bp	0.970143	1	437552	n3182	1	152:100_170:79_187:33
77.0218	7.11974	CAM'SCM'MO1'SAM		0	bp				0.07	0.09	432941	296	0.999546	0.992229			24	373166	374340	374447	342460	422990	432941	351467	371136	394146	421002	356593	362778	361319	431636	334787	381419	384468	364518	399548	424183	317073	379552	373073	395266	296	bp	0.969303	1	432941	n3185	1	77:100_111:86_74:33
215.139	7.56806	CAM'SCM'MO1'SAM	Ile-Leu-Val-Ser	0	bp		-10.1	xC13	0.04	0.13	429183	297	1.06611	0.22948	Double-charge	neg	24	329387	323685	332916	304969	311394	429183	308595	332049	309662	332503	337935	319418	296033	339420	263240	300626	348694	271834	310587	330556	249859	306080	346709	341388	297	bp	0.991976	1	429183	n3188	1	215:100_164:91_145:75_84:73_169:54_127:53_168:39_219:29_269:20_168:10_195:9_117:9_284:8_217:6
150.048	6.37911	CAM'SCM'MO1'SAM		0	bp	xC13			0.31	0.36	419632	298	1.06295	0.74411			24	223632	419632	214116	301846	165867	209260	380750	155813	308663	192147	284046	244366	299596	234824	208831	374914	176506	178380	203309	180198	166605	222854	230887	261114	298	bp	0.947565	1	419632	n3205	1	150:100
71.0811	6.43223	CAM'SCM'SAM		0	bp				0.06	1.56	413570	299	3.53853	0.010134			24	49955.2	19940.9	42392.6	51772.3	52823.7	24997.5	324790	344928	352103	370843	375831	336950	24762.1	26537.5	23108.3	413570	53585.4	53442.1	346385	362724	374555	329993	378952	351177	299	bp	0.92979	1	413570	n3206	1	71:100
85.1012	15.0251	CAM'SCM'MO1'SAM		0	bp		C6	xC13	0.09	0.09	412173	300	0.950673	0.324169			24	300705	330917	351827	354506	379639	393545	295444	326603	350651	376265	322085	366734	354978	412173	344743	358394	336649	336579	335441	303424	315974	313221	338289	363653	300	bp	0.949809	1	412173	n3207	1	85:100_99:19_86:7
72.0889	6.30732	CAM'SCM'SAM		0	bp	xMSnoise			0.31	1.32	411589	301	0.388373	0.308896			24	60283.9	58876.9	63566.9	71583.5	60578.9	59286.7	59233.8	64474	61343.7	25621.9	62113.8	80604.7	22438.5	22037.8	408649	19417.1	25798	411589	57627.4	56877	57193.5	53383.1	28776.4	70311.1	301	bp	0.941965	1	411589	n3210	1	72:100
179.052	8.5676	CAM'SCM'MO1'SAM	[Fv Methyl,trimethoxy,hydrox] 3,4-Methylenedioxy-2',4',6'-trimethoxy-beta-hydroxychalcone	0	bp			x-CO2	0.07	0.37	410973	302	2.90231	1.36226e-08	Double-charge	neg	24	155947	169160	156011	108871	111466	117431	345177	318091	342970	382299	362968	323727	92159.8	112909	119290	136277	140375	114018	410973	408824	93061.2	362516	316107	336964	302	bp	0.922132	1	410973	n3211	1	179:100_105:67_197:49_135:24
77.0386	5.74805	CAM'SCM'MO1'SAM		0	bp				0.24	0.3	410399	303	0.769692	0.0281271			24	223617	222232	357035	287797	307321	240195	227926	238423	263712	400115	339369	241661	378715	395967	358158	380725	379316	330354	244963	237377	229061	220453	392795	410399	303	bp	0.944723	1	410399	n3215	1	77:100
123.117	6.81082	CAM'SCM'MO1'SAM		0	bp		C10	xC13xNH3	0.12	0.12	408591	304	0.917146	0.14816			24	362109	353199	374823	368652	408591	369284	328364	298015	407418	367335	368603	301988	375326	406408	354487	385656	374199	362803	360821	320730	307932	347738	383982	396359	304	bp	0.960593	1	408591	n3216	1	123:100_173:39_124:11_122:10_60:6
258.134	14.923	CAM'SCM'MO1'SAM	Ala-Leu-Trp-Gln	0	bp				0.1	0.28	408155	305	0.857939	0.06125	Double-charge	neg	24	323323	338360	304962	258453	266289	393167	251428	278255	326824	321909	302149	267143	408155	289379	334430	294031	373405	337702	127790	142531	258088	152281	158425	161703	305	bp	0.87993	1	408155	n3221	1	258:100
96.0934	6.46687	CAM'SCM'MO1'SAM		0	bp				0.09	0.12	407804	306	0.939716	0.205331			24	337537	362496	389542	372727	391278	388571	312233	337686	388724	388164	337059	356380	368916	407804	345164	401783	386863	345732	380976	288145	325828	321735	302597	379256	306	bp	0.94128	1	407804	n3222	1	96:100
123.117	7.02094	CAM'SCM'MO1'SAM		0	bp		C9	xC13	0.06	0.15	405446	307	0.986625	0.731477			24	362109	338137	379910	249393	358845	405446	317092	344747	359806	384754	363202	352711	379959	385529	326202	372744	351229	335420	338200	369402	322427	341214	353701	367629	307	bp	0.967185	1	405446	n3223	1	123:100_86:26_113:10_124:10
164.092	5.70952	CAM'SCM'MO1'SAM		0	bp				0.19	0.51	403488	308	0.844159	0.265164			24	173318	180622	193097	239045	209436	172090	154773	156318	199166	180275	163904	247884	194408	141179	266315	202755	193050	308114	136174	185789	403488	160461	127925	194770	308	bp	0.959594	1	403488	n3227	1	164:100
143.052	10.4597	CAM'SCM'MO1'SAM	Salicin	0	bp				0.09	0.15	403115	309	0.963731	0.617765	Double-charge	neg	24	317119	316078	322319	319920	344320	403115	260131	291753	327657	320352	333649	291775	312857	397752	284262	324636	312462	262042	332266	305074	245041	288289	337663	344750	309	bp	0.924826	1	403115	n3228	1	143:100_366:51_127:40_139:28_99:21_125:15_113:11_161:6
125.133	5.35605	CAM'SCM'MO1'SAM		0	bp				0.61	0.61	402822	310	0.81612	0.540234			24	366516	144767	146987	139417	154486	151214	116164	134655	144747	402822	137074	140201	148918	148074	372220	151093	145251	352464	155434	122967	124904	126177	137068	152295	310	bp	0.96369	1	402822	n3236	1	125:100
70.0778	7.14446	CAM'SCM'MO1'SAM		0	bp				0.05	0.09	401864	311	0.95069	0.0731798			24	331839	328309	332126	355102	377281	400761	325496	318957	362140	341282	362763	354977	362003	368926	371203	352865	350226	367530	352521	341814	309610	322215	401864	364137	311	bp	0.953789	1	401864	n3237	1	70:100
148.061	6.19135	CAM'SCM'MO1'SAM		0	bp			x-NH3x-H2O	0.17	0.21	400734	312	0.893499	0.343597			24	280243	311044	293664	348017	327065	282207	276442	268141	313663	197653	300017	338602	312047	311207	356106	316120	200284	400734	319775	273345	312130	273179	288093	214719	312	bp	0.93991	1	400734	n3238	1	148:100
92.0527	8.45046	CAM'SCM'MO1'SAM		0	bp	xNH3			0.09	0.11	399346	313	1.1042	0.125523			24	390144	333300	387798	335836	304472	350340	313552	342378	319258	349231	370732	399346	328523	319695	350245	257242	292322	348814	286479	312995	310167	278093	290925	293002	313	bp	0.976183	1	399346	n3239	1	92:100_96:58_191:52_76:43_168:41_119:39_168:37_169:30_192:29_85:29_70:28_159:26_134:25_168:22_193:20_118:18
167.055	5.58492	CAM'SCM'MO1'SAM		0	bp				0.07	0.13	395712	314	1.04387	0.314688			24	393484	370653	321782	291667	288427	320980	357728	345214	336978	291818	341859	310437	298391	305774	307095	303945	337089	348350	319740	313570	327405	395712	353863	345687	314	bp	0.951131	1	395712	n3255	1	167:100
85.1012	15.8239	CAM'SCM'MO1'SAM		0	bp		C7	xC13	0.08	0.08	393394	315	0.910655	0.0569146			24	309380	326460	358267	349464	365993	393394	297811	279856	324535	346704	312024	346428	337300	385953	329321	370415	335646	335855	333956	296759	321290	316875	366840	355847	315	bp	0.934538	1	393394	n3256	1	85:100_71:96_99:20_113:10_86:8
155.107	10.4826	CAM'SCM'MO1'SAM		0	bp				0.09	0.4	390779	316	1.00524	0.932578			24	298746	298066	318901	319644	334072	390779	267321	289126	329969	336624	341059	306884	315375	373985	289019	315648	294221	272974	143978	298437	124896	311782	312224	164966	316	bp	0.877987	1	390779	n3262	1	155:100
168.051	5.55934	CAM'SCM'MO1'SAM		0	bp				0.16	0.17	387049	317	0.888098	0.12598			24	301357	252902	346723	343350	359743	322878	344075	374007	230646	305707	293216	311512	330860	353126	334589	387049	314682	373116	238300	293451	386971	320470	297583	260896	317	bp	0.953817	1	387049	n3263	1	168:100
167.055	11.8457	CAM'SCM'MO1'SAM		0	bp				0.06	0.14	385192	318	1.23362	0.0066933			24	373062	385192	328826	306528	298282	349512	354530	347423	341364	334925	373727	315866	307549	340426	252410	238649	278395	258811	261611	286342	298231	264453	290184	270073	318	bp	0.943304	1	385192	n3264	1	167:100
170.1	8.74843	CAM'SCM'MO1'SAM		0	bp				0.22	0.55	383252	319	1.10792	0.65221			24	134516	383252	100341	266666	166928	130203	262030	182600	335780	278613	210578	227557	87690.5	366857	275261	84614.4	280121	256783	289586	164860	240437	155829	237981	38093.7	319	bp	0.954469	1	383252	n3265	1	170:100
98.109	6.98878	CAM'SCM'MO1'SAM		0	bp				0.05	0.32	380562	320	1.01518	0.69039			24	338766	339225	356410	109389	325681	380562	312230	317470	343156	351303	330238	348292	332174	376465	311389	321549	309730	321435	341160	332754	305809	315551	330406	354460	320	bp	0.94829	1	380562	n3266	1	98:100
134.043	7.55508	CAM'SCM'MO1'SAM		0	bp				0.09	0.16	379377	321	1.02227	0.764341			24	301479	292596	303493	278285	295364	370103	268459	277586	328390	338885	296525	287164	300920	337474	257457	294186	338102	229728	310076	344982	247980	270798	379377	292214	321	bp	0.947941	1	379377	n3267	1	134:100_58:37
130.05	6.02053	CAM'SCM'MO1'SAM	L-alpha-glutamyl-L-hydroxyproline	0	bp	x-H2O			0.14	0.33	379260	322	0.80845	0.0309151	Double-charge	neg	24	171224	137773	154954	299432	188263	138993	229900	229981	192160	282319	251710	285330	273009	310806	335211	271070	259067	370864	306914	263558	379260	245546	254863	289527	322	bp	0.957121	1	379260	n3269	1	130:100
98.1046	6.50624	CAM'SCM'MO1'SAM		0	bp				0.67	0.67	378624	323	1.62211	0.221596			24	129731	125199	123157	128168	137971	144084	378624	123131	371884	131850	106376	96363.2	127732	136612	122624	136218	103456	118210	98162.8	140775	92438	88505.1	103417	110796	323	bp	0.969585	1	378624	n3270	1	98:100
310.168	12.661	CAM'SCM'MO1'SAM	Sarpagine	0	bp				0.39	0.43	371354	324	0.968952	0.897011	H	neg	24	245463	275509	318830	223954	291371	371354	214196	222764	243763	53687.3	298917	241035	263499	356187	222048	220396	70549.4	182517	217474	238189	250908	216066	267903	280336	324	bp	0.942874	1	371354	n3271	1	310:100
130.05	6.33358	CAM'SCM'MO1'SAM	L-alpha-glutamyl-L-hydroxyproline	0	bp				0.32	0.34	370864	325	0.983959	0.934033	Double-charge	neg	24	161088	218940	224831	171792	242132	276073	148466	240847	227611	174546	191691	352792	228264	164093	228715	193993	171803	370864	250480	137394	246858	151064	254863	181185	325	bp	0.97925	1	370864	n3272	1	130:100
262.034	7.39113	CAM'SCM'MO1'SAM		0	bp				0.08	0.14	368878	326	0.940543	0.382935			24	260506	298458	264320	266398	289682	346120	267723	266169	315647	295498	252233	291101	298254	368878	276156	317224	285288	249301	307508	318875	245174	293280	357799	329248	326	bp	0.859626	1	368878	n3273	1	262:100_138:99_276:61_69:45_108:35_150:9_95:6
165.063	8.23988	CAM'SCM'MO1'SAM		0	bp				0.07	0.15	364571	327	1.03301	0.633752			24	248557	264763	281508	254745	283174	364571	230681	277038	273467	262935	254096	275395	263912	317744	222344	265833	235273	218220	232737	255950	210875	238326	272684	267513	327	bp	0.921574	1	364571	n3280	1	165:100_207:54_153:41_222:15_136:14
137.133	5.5092	CAM'SCM'MO1'SAM		0	bp				0.05	0.36	358635	328	1.01376	0.894314			24	295560	299825	358635	274296	298417	144971	294879	284398	270876	276158	314499	294220	337508	318378	283642	154650	327035	290274	346883	282109	80044.7	290133	296942	330012	328	bp	0.971614	1	358635	n3285	1	137:100
203.143	13.4387	CAM'SCM'MO1'SAM		0	bp				0.07	0.1	356665	329	0.985117	0.773517			24	269383	279653	310847	295926	317678	352063	268934	308643	293007	300615	273374	316744	304101	356665	266678	288014	288327	284142	295845	264523	250017	283224	312472	313006	329	bp	0.915956	1	356665	n3286	1	203:100_402:29_161:16_175:8
112.125	5.96603	CAM'SCM'MO1'SAM		0	bp	x2-mer			0.41	0.51	356466	330	0.870502	0.465592			24	325381	314507	318062	305567	333079	356466	305597	296822	309873	53805.6	215590	229990	221713	346952	284287	231946	218749	318036	52797.1	199501	144670	96823.7	52727.8	113512	330	bp	0.966974	1	356466	n3290	1	112:100
282.05	22.409	CAM'SCM'MO1'SAM		0	bp				0.09	0.09	355759	331	0.916507	0.0615449			24	304013	320848	312572	311289	355759	308109	272497	279491	347131	315544	295613	319752	347042	333525	320063	341476	338374	316263	327057	286291	297214	295005	316473	320871	331	bp	0.848275	1	355759	n3291	1	282:100
85.1012	16.5697	CAM'SCM'MO1'SAM		0	bp				0.1	0.1	353114	332	0.908417	0.0709666			24	308287	278152	304517	297103	353114	346684	254537	272028	316776	308750	256910	309266	336772	338185	298919	320852	303446	293323	324587	255460	260390	271296	305218	302207	332	bp	0.944932	1	353114	n3292	1	85:100_71:96_185:42_99:21_203:19_113:11_139:10_127:8
112.125	6.95397	CAM'SCM'MO1'SAM		0	bp				0.06	0.18	351187	333	0.961396	0.271118			24	271590	238183	239706	321503	210757	329293	283409	291927	310987	335804	310002	327182	325353	351187	313194	325513	317859	300865	302978	331271	306439	291976	343081	328001	333	bp	0.951684	1	351187	n3300	1	112:100
112.125	5.97609	CAM'SCM'MO1'SAM		0	bp	x2-mer			0.43	0.43	350398	334	1.15746	0.530316			24	313592	208313	346476	220698	205699	350398	184872	114241	324770	206563	308772	119815	123781	247000	225654	126365	140016	224935	244123	323734	243432	207020	228923	218901	334	bp	0.971471	1	350398	n3301	1	112:100
74.0183	7.55776	CAM'SCM'MO1'SAM		0	bp	xMSnoise			0.25	0.63	349750	335	0.911886	0.758983			24	179931	157991	120638	130351	146796	132334	185676	192922	188497	143454	123309	102787	99333.3	210215	202573	126268	39011.1	349750	209082	213495	108248	236512	111932	128446	335	bp	0.970971	1	349750	n3302	1	74:100
171.03	7.40666	CAM'SCM'MO1'SAM		0	bp				0.03	0.52	348605	336	1.02162	0.626112			24	289504	292560	291190	289060	327940	303950	291529	301854	291706	296764	286116	310074	273459	314410	263231	335218	285287	268809	297177	348605	245873	314635	17798.1	182898	336	bp	0.92119	1	348605	n3303	1	171:100
102.023	9.8871	CAM'SCM'MO1'SAM		0	bp				0.08	0.11	347110	337	0.955359	0.433275			24	272638	280294	278146	254480	300992	341712	250195	260368	285008	292434	255389	303433	290502	347110	275844	280946	256742	272636	263670	262817	260308	253649	285484	287190	337	bp	0.871346	1	347110	n3304	1	102:100_99:21_163:8
164.092	5.98739	CAM'SCM'MO1'SAM		0	bp				0.28	0.46	344417	338	0.813608	0.224667			24	90329.5	138949	141755	169325	135726	139968	90401.3	126828	143632	127697	88283.8	181138	138562	182044	135582	152991	100290	222159	210313	128768	344417	109967	169669	151481	338	bp	0.966905	1	344417	n3307	1	164:100
156.12	9.00623	CAM'SCM'MO1'SAM		0	bp				0.05	0.77	343750	339	0.786105	0.141401			24	91348.7	93241.7	92342.7	82754	100600	343750	91093.6	96909.8	85757.4	88712.9	87454.4	93612.7	98315	165790	80743.6	142275	122843	81469.3	86904.9	97373.7	67131.3	74363.2	103975	93487	339	bp	0.93162	1	343750	n3308	1	156:100
278.106	8.47121	CAM'SCM'MO1'SAM		0	bp				0.14	0.3	341803	340	1.12058	0.24229			24	196127	202072	185944	171135	183464	341803	184463	184429	187760	217315	238276	163637	179791	221446	156649	193004	169448	129012	172332	242849	132904	199372	227326	193564	340	bp	0.912223	1	341803	n3309	1	278:100
102.073	6.66093	CAM'SCM'MO1'SAM	3-Hydroxy-N6,N6,N6-trimethyl-L-lysine	0	bp				0.06	0.67	334136	341	1.97989	0.0155802	Double-charge	neg	24	273537	81691	85814.2	304374	298926	331710	279054	276382	304922	324355	283960	296856	91639.5	95598.6	260420	292989	64692.1	86391	290151	287203	256150	72142.7	334136	316073	341	bp	0.952867	1	334136	n3310	1	102:100
222.083	13.3296	CAM'SCM'MO1'SAM	Glu-Cys-Pro-Pro	0	bp				0.43	0.43	328591	342	0.718676	0.0865276	Double-charge	neg	24	280156	286734	311746	212811	249392	328591	30885.4	259064	233954	179917	219229	212881	260224	320932	282232	273871	249592	193737	269024	44509.7	242879	235211	202909	291924	342	bp	0.965896	1	328591	n3311	1	222:100
210.991	21.5346	CAM'SCM'MO1'SAM		0	bp				0.06	0.06	322756	343	0.994409	0.861852			24	308721	294092	296106	293410	311513	295820	269260	287230	317503	308874	302723	288023	322756	296522	284751	284762	290195	304600	307449	285217	285080	291064	321632	322241	343	bp	0.80159	1	322756	n3312	1	211:100
146.082	7.80384	CAM'SCM'MO1'SAM		0	bp				0.55	0.65	315062	344	0.800976	0.548229			24	69460.8	72358.8	51172.4	84747.3	81374.2	153879	58188.9	179488	70145.3	76529.7	66993.7	60065.1	65919.8	135902	77672.8	69913.2	54931.5	234146	117659	315062	238030	125665	128458	178731	344	bp	0.934541	1	315062	n3313	1	146:100
248.113	7.43627	CAM'SCM'MO1'SAM		0	bp				0.06	0.29	311763	345	0.560141	0.00853074			24	120349	118760	176666	175788	214544	249367	117689	123163	140118	131743	128177	122125	230952	311763	214008	130237	251466	223757	208110	119398	199734	237395	200527	137257	345	bp	0.882176	1	311763	n3314	1	248:100
130.05	6.19934	CAM'SCM'MO1'SAM	L-alpha-glutamyl-L-hydroxyproline	0	bp	x-H2O			0.21	0.32	310806	346	0.862522	0.299574	Double-charge	neg	24	134792	164881	193161	192161	193576	193397	145872	149787	196788	178154	251710	213308	178511	310806	237781	162467	193087	233975	306914	150917	296719	154201	178923	254414	346	bp	0.963053	1	310806	n3315	1	130:100
70.0733	5.79583	CAM'SCM'MO1'SAM		0	bp	xC13			0.34	0.34	308713	347	0.801149	0.136086			24	273704	243984	268744	274244	308713	301080	148899	155511	290050	308071	266614	155209	287652	289489	277484	248730	267943	281771	298645	153068	286877	267252	277353	115675	347	bp	0.977655	1	308713	n3316	1	70:100
89.0418	10.5805	CAM'SCM'SAM		0	bp				0.46	0.82	308252	348	2.45057	0.0311777			24	228055	219386	191084	185445	229526	253460	308252	181318	89682	90562.3	207548	182246	53333.2	41116.6	32504.3	58090.8	57031.4	190316	216843	201895	184680	186133	206849	201924	348	bp	0.939987	1	308252	n3317	1	89:100
104.053	6.1467	CAM'SCM'MO1'SAM		0	bp				0.6	0.6	306498	349	0.555673	0.0216791			24	154026	54476.2	72665.2	154075	155077	65999.6	49971.7	159832	58662.1	170578	293052	150897	263724	297929	257228	269989	262956	237222	272644	273486	218077	306498	156447	275203	349	bp	0.969189	1	306498	n3318	1	104:100
324.986	21.5464	CAM'SCM'MO1'SAM		0	bp				0.09	0.09	304055	350	0.902162	0.0345085			24	257869	271049	276503	263042	304055	258941	221970	229330	278788	266792	236502	257746	298498	275799	261832	274262	274801	267646	274218	231423	243380	242637	252908	278125	350	bp	0.882464	1	304055	n3319	1	325:100
204.123	8.00752	CAM'SCM'MO1'SAM	(+)-gamma-Hydroxy-L-homoarginine	0	bp				0.43	0.43	300663	351	1.40926	0.178873	H	neg	24	176321	194431	159954	146212	145858	263950	174674	81607.6	178209	91538.3	87774	71439	68193.5	85160.5	90359	69766.5	123045	49719.5	247157	272150	94559.9	255201	300663	275840	351	bp	0.911087	1	300663	n3320	1	204:100
190.075	13.3027	CAM'SCM'MO1'SAM		0	bp				0.16	0.32	299394	352	1.03819	0.7465			24	232736	234374	100486	210712	121882	205262	162561	227580	213787	241445	254416	259636	177666	299394	180697	260096	194351	197218	70844.9	229075	216589	186078	219818	204459	352	bp	0.929368	1	299394	n3321	1	190:100
100.058	5.90099	CAM'SCM'MO1'SAM		0	bp	xACN			0.42	0.47	295593	353	1.36123	0.265289			24	120547	271617	290988	120079	129561	295593	261725	115407	125115	288017	285084	130259	114006	290349	117822	118810	127998	116691	265710	111746	111074	116994	116529	115950	353	bp	0.965826	1	295593	n3322	1	100:100
89.0418	6.5232	CAM'SCM'MO1'SAM		0	bp				0.65	0.65	294755	354	1.20854	0.553553			24	84036.5	42978.3	42882.6	108722	180872	52736.4	45669.6	170419	180840	54298.9	294755	111208	93284.2	135841	96165.7	108236	140597	135155	41556.6	168455	97823.1	88078.7	105549	246011	354	bp	0.941252	1	294755	n3323	1	89:100
109.101	7.12106	CAM'SCM'MO1'SAM		0	bp		C10	xC13	0.09	0.09	294508	355	0.940189	0.191493			24	231164	264465	261627	262434	292381	261869	232857	245577	267433	242074	245117	291935	294508	269178	239370	278380	272341	268230	271482	241402	233831	237210	261267	264245	355	bp	0.952158	1	294508	n3324	1	109:100
324.986	21.0535	CAM'SCM'MO1'SAM		0	bp				0.08	0.08	291356	356	0.94235	0.141253			24	243416	276197	267660	263719	284816	240672	237216	233966	276307	274280	236848	250694	281769	268233	243059	268491	274801	265293	270253	242436	258583	248612	247692	291356	356	bp	0.83374	1	291356	n3325	1	325:100
178.965	19.2794	CAM'SCM'MO1'SAM		0	bp				0.08	0.08	291251	357	0.917096	0.0417297			24	247308	240508	262085	267552	291251	231816	222138	234124	278608	246298	240776	257727	289171	267685	261016	270096	259738	265723	281357	246590	249200	246976	261656	272324	357	bp	0.818588	1	291251	n3326	1	179:100
84.0808	10.0152	CAM'SCM'MO1'SAM		0	bp				0.06	0.39	290186	358	1.09829	0.564281			24	224413	248061	237101	236665	241236	290186	216220	233829	228922	256306	226374	229355	235984	282048	217313	250057	230326	50786.6	244702	233594	215111	57124.1	259767	250910	358	bp	0.922512	1	290186	n3327	1	84:100
324.986	19.1522	CAM'SCM'MO1'SAM		0	bp				0.08	0.08	289633	359	0.908664	0.0363118			24	233516	253084	257467	243294	287804	244919	218868	219587	270147	246963	232470	244534	289633	261093	252371	264867	255468	253136	265827	230176	242573	224122	255316	266176	359	bp	0.819919	1	289633	n3328	1	325:100
148.042	7.52321	CAM'SCM'MO1'SAM		0	bp	xMSnoise			0.27	0.44	286802	360	0.944273	0.674031			24	248724	165312	145167	125492	79237.1	161854	216850	286802	195041	188383	172085	126659	140119	232264	230852	186060	227985	238522	227242	75743	111559	272648	132514	199436	360	bp	0.954603	1	286802	n3329	1	148:100
59.0313	7.16009	CAM'SCM'MO1'SAM	5-Hydroxypentanoate	0	bp				0.26	0.32	278456	361	0.950759	0.676573	Double-charge	neg	24	220008	223368	224764	77416	269017	241953	218776	245326	214738	241447	232237	99591	207797	261707	193483	195503	238997	219477	253194	278456	177177	205853	215643	232953	361	bp	0.946389	1	278456	n3330	1	59:100
137.133	6.42604	CAM'SCM'MO1'SAM		0	bp		C10	xC13	0.05	0.15	277388	362	1.02026	0.770722			24	237807	236041	250871	254033	236506	277388	216101	223609	243300	244052	239709	248636	236951	260226	237247	242882	248856	161143	234778	247722	214570	227653	251208	249899	362	bp	0.954934	1	277388	n3331	1	137:100
248.988	23.7519	CAM'SCM'MO1'SAM		0	bp				0.1	0.1	275563	363	0.906272	0.0706839			24	226114	238795	249375	226540	275563	225227	190977	200250	251491	234947	213756	219786	261787	254051	220902	244207	235245	230623	247328	209859	221259	221247	234550	253503	363	bp	0.88025	1	275563	n3332	1	249:100
98.109	7.27033	CAM'SCM'MO1'SAM		0	bp				0.05	0.37	272335	364	0.867018	0.299172			24	114197	271737	118860	178961	211037	129542	171245	174625	189658	188090	178714	192795	272335	130321	174236	263899	249207	173099	180101	172282	161093	166926	185334	188524	364	bp	0.964963	1	272335	n3333	1	98:100
61.0106	8.47143	CAM'SCM'MO1'SAM		0	bp				0.51	0.51	271767	365	0.906138	0.644007			24	245221	270613	171377	169279	271767	213092	159692	65762.3	70839	210775	236635	267690	168768	204260	188306	169151	171867	213806	160379	164812	184122	145408	153192	226512	365	bp	0.958005	1	271767	n3334	1	61:100
415.106	22.3628	CAM'SCM'MO1'SAM		0	bp				0.07	0.09	271564	366	0.939833	0.16188			24	228456	240139	251633	226712	247425	239047	202273	208390	244630	232040	216207	219122	252525	250856	217219	243517	228600	214620	235757	234843	208225	224092	247830	271564	366	bp	0.800214	1	271564	n3335	1	415:100
84.0444	11.1066	CAM'SCM'MO1'SAM		0	bp				0.31	0.5	269998	367	0.0877165	0.00637241			24	33985.2	42698.9	33149.5	59721.9	48691.2	35524.3	10230.2	8982.8	16369.7	20239.4	13371.2	18803.8	65245.9	269998	218333	68838.6	200584	180199	105949	57505.2	66515.8	74315.5	98679.8	127329	367	bp	0.933112	1	269998	n3336	1	84:100_140:36
91.0574	7.12434	CAM'SCM'MO1'SAM		0	bp				0.05	0.12	269558	368	0.899921	0.105252			24	192595	213468	205635	199790	182488	200860	210078	224946	211865	231890	215926	203582	240555	269558	195208	218278	269293	249775	244192	245351	192693	228401	244780	229074	368	bp	0.956064	1	269558	n3338	1	91:100_74:79_113:18
198.092	7.34052	CAM'SCM'MO1'SAM	Lys-Phe-Cys	0	bp				0.13	0.14	269482	369	1.30244	0.00533007	Double-charge	neg	24	209853	208185	211465	194147	193346	269482	193607	224115	183981	217061	234922	165927	164830	169276	127754	159228	166206	149113	179693	213825	138267	193522	194377	197277	369	bp	0.876064	1	269482	n3341	1	198:100_106:44_187:25
285.01	20.5233	CAM'SCM'MO1'SAM		0	bp				0.05	0.07	269315	370	1.03003	0.260062			24	240783	248637	237181	240205	252789	238923	242834	251786	238870	264408	264634	233916	247503	239460	252667	238351	236639	238197	250049	264734	228192	239586	227949	269315	370	bp	0.829387	1	269315	n3344	1	285:100
355.07	16.4573	CAM'SCM'MO1'SAM	Met-Cys-Cys	0	bp				0.07	0.13	263914	371	1.06718	0.314663	H	neg	24	232085	243372	256235	245782	263914	239391	219362	222969	257963	257087	239319	235307	202067	263105	199985	189962	240305	246441	251054	236258	224547	230360	256458	251489	371	bp	0.889348	1	263914	n3345	1	355:100
74.0464	7.26616	CAM'SCM'MO1'SAM		0	bp				0.27	0.27	263627	372	0.811556	0.109816			24	234668	221369	226846	130138	230928	151174	203411	200207	228039	101000	138820	212764	235722	261908	230463	211454	220081	176376	236626	222039	209295	224155	219188	263627	372	bp	0.963034	1	263627	n3346	1	74:100
169.035	6.35783	CAM'SCM'MO1'SAM		0	bp				0.4	0.64	262950	373	0.864709	0.440404			24	120120	133194	74241.5	118850	60446	55619.2	137842	65435.5	70699.4	53305.5	74339.3	59707.2	62895.5	106269	89800.4	76642.7	82379.7	115521	115638	262950	67536.4	68511.8	120032	69910.8	373	bp	0.94542	1	262950	n3347	1	169:100
74.0502	8.69267	CAM'SCM'MO1'SAM	Nornicotine	0	bp	xC13			0.09	0.4	262660	374	1.25433	0.189328	Double-charge	neg	24	215537	217133	198833	200141	214541	262660	173042	201683	217771	204708	226557	219122	197010	239704	166651	169934	41015.4	176559	201294	158935	188302	195952	240641	119105	374	bp	0.95266	1	262660	n3348	1	74:100
283.048	21.7645	CAM'SCM'MO1'SAM		0	bp				0.1	0.1	262262	375	0.907558	0.0617414			24	221676	230457	242010	221572	262262	222083	182984	191007	233459	220454	211495	236414	248711	230932	237571	234999	227828	225724	251749	208944	217676	233958	217130	233402	375	bp	0.829701	1	262262	n3349	1	283:100
91.0573	14.3263	CAM'SCM'MO1'SAM		0	bp	x-CO2			0.08	0.1	261931	376	1.02246	0.683707			24	212693	208534	205031	213531	229048	247781	231791	235218	203214	247624	199873	225742	216348	216033	205362	211079	203196	261930	210536	204211	224323	215986	215760	202128	376	bp	0.979304	1	261930	n3350	1	91:100_281:80_93:78_203:70_83:51_299:42_69:39_76:35_207:35_189:33_193:31_149:26_136:25_259:24_137:23_148:23_265:21_132:21_96:21_148:20_179:18_273:17_245:16_134:16_193:15_217:12_163:12_149:11
93.0699	5.82379	CAM'SCM'MO1'SAM		0	bp				0.04	0.19	260726	377	1.17722	0.0292128			24	177449	196135	173394	174401	216276	183997	236153	233703	247302	260726	242788	245064	253214	211630	225685	183560	202243	168756	241617	160456	154785	154762	163273	179822	377	bp	0.927608	1	260726	n3378	1	93:100
140.156	5.44517	CAM'SCM'MO1'SAM		0	bp				0.05	0.06	260580	378	0.996882	0.928416			24	250948	211123	232885	216616	224600	239446	241117	228071	237410	230716	215520	252663	244759	229250	222080	260580	224739	228484	248054	236131	238275	238007	235722	243012	378	bp	0.970499	1	260580	n3379	1	140:100
98.0965	12.8578	CAM'SCM'MO1'SAM		0	bp				0.09	0.21	259990	379	1.11826	0.257402			24	156036	171995	171464	163009	175412	259990	137713	167490	164657	181877	167540	172497	156339	203021	112203	142911	147775	124644	154827	154839	97223.1	150700	169498	159409	379	bp	0.966487	1	259990	n3380	1	98:100_404:72
86.0964	6.72284	CAM'SCM'MO1'SAM		0	bp	xNH3			0.22	0.46	259513	380	1.0726	0.612371			24	147593	123579	38083.6	154129	144936	176645	217055	235379	133113	249660	227714	165182	152698	182528	249725	245718	172091	142221	254551	40467.2	257582	138503	259513	252783	380	bp	0.952454	1	259513	n3382	1	86:100
140.032	9.34115	CAM'SCM'MO1'SAM	Sulfamonomethoxine	0	bp				0.27	0.4	259470	381	0.892778	0.33779	Double-charge	neg	24	103192	185166	199446	99509.6	116554	259470	95330.5	191514	179951	189126	180876	113283	187965	194882	153642	179340	175278	173077	107418	175893	128687	94476.8	230013	104180	381	bp	0.955753	1	259470	n3383	1	140:100
148.061	6.49225	CAM'SCM'MO1'SAM		0	bp			xACN	0.17	0.18	258393	382	0.908391	0.373581			24	181045	192097	198595	231457	186148	195547	166866	153547	188011	168328	185470	243613	210400	157744	258393	207164	164958	218697	194232	178210	221511	150281	179117	170282	382	bp	0.940621	1	258393	n3384	1	148:100
233.163	7.59333	CAM'SCM'MO1'SAM	[ST (3:0/3:0/3:0)] (5Z,7E)-(1S,3R)-24,24-difluoro-24a-homo-9,10-seco-5,7,10(19)-cholestatrien-1,3,25-triol	0	bp				0.02	0.12	257095	383	0.950781	0.372699	Double-charge	neg	24	197753	210848	212234	199327	211504	257095	189593	194527	200601	195043	202816	193589	213747	246027	180094	216442	200885	179862	209015	220547	186772	210013	229438	202616	383	bp	0.874207	1	257095	n3385	1	233:100_177:36_157:22_165:16
85.0968	6.47281	CAM'SCM'MO1'SAM		0	bp	xC13			0.51	0.51	253732	384	1.20686	0.45158			24	103350	224369	110657	111497	109677	123609	102667	235057	108978	231393	64441.6	110148	139470	116344	109417	113446	110922	116931	103318	231811	110530	219476	253732	112177	384	bp	0.952465	1	253732	n3389	1	85:100
415.106	21.0513	CAM'SCM'MO1'SAM		0	bp				0.08	0.08	251822	385	0.959024	0.355058			24	226283	234740	246383	219586	251822	245220	199632	208181	235639	228048	209013	242847	238925	233116	220681	249628	234812	202743	243589	217471	209797	216114	229178	236957	385	bp	0.804082	1	251822	n3390	1	415:100
227.022	14.287	CAM'SCM'MO1'SAM		0	bp				0.05	0.06	251154	386	0.959898	0.229972			24	226546	230142	225919	229449	228699	211544	225746	206436	242361	222918	222942	230419	231882	209939	241321	241030	233294	249790	238683	239388	225923	227867	220081	251154	386	bp	0.963881	1	251154	n3391	1	227:100_95:25
219.141	8.68867	CAM'SCM'MO1'SAM		0	bp	x3-mer			0.04	0.11	250977	387	1.04432	0.388445			24	204761	226496	226371	203271	202625	250977	204745	219140	215244	222111	226903	209657	213078	241569	191550	214378	208078	174074	213327	209982	159121	208021	203700	216238	387	bp	0.83427	1	250977	n3393	1	219:100_129:31_135:29
164.092	6.12747	CAM'SCM'MO1'SAM		0	bp				0.22	0.44	250596	388	0.56082	0.00168806			24	143664	138949	141755	169325	162075	139968	84125.8	89938.9	72921.1	99961.7	83737	132682	152120	141179	195780	152991	140311	222159	115606	109411	250596	129705	95691.8	101570	388	bp	0.926389	1	250596	n3396	1	164:100
163.061	8.50315	CAM'SCM'MO1'SAM	2-O-alpha-L-Rhamnopyranosyl-D-glucopyranose	0	bp				0.09	0.31	249888	389	0.989392	0.908341	Double-charge	neg	24	249888	115852	193462	188066	224377	111450	127750	114684	121704	120095	102389	131197	116301	164452	96211.7	130374	113140	105037	97177.8	119394	164621	109413	140407	145704	389	bp	0.951613	1	249888	n3397	1	163:100
75.0437	8.70495	CAM'SCM'MO1'SAM		0	bp				0.14	0.4	249804	390	1.23905	0.220062			24	240371	203862	195804	204813	217823	249804	146867	209725	211000	224124	211013	198741	117004	225235	182752	197640	194518	52519.3	213541	167517	186589	178902	186273	242611	390	bp	0.954956	1	249804	n3398	1	75:100
86.0421	6.50077	CAM'SCM'MO1'SAM		0	bp				0.16	0.21	248040	391	1.04009	0.723202			24	106321	115383	131659	157797	142037	156552	177626	174826	210158	135491	145554	152381	124839	223077	150209	154012	159199	146315	223422	194927	197052	198824	211659	248040	391	bp	0.970276	1	248040	n3399	1	86:100
68.9947	9.237	CAM'SCM'MO1'SAM		0	bp				0.09	0.11	246988	392	0.945565	0.259294			24	193680	232337	194306	185359	202421	241393	237608	200341	211647	242290	191089	213272	231639	246988	202758	239511	226461	223513	227174	203417	188083	183716	244772	226803	392	bp	0.945677	1	246988	n3400	1	69:100_148:81_76:40_92:34_58:33_75:32_146:31_76:19_142:12
248.988	18.9972	CAM'SCM'MO1'SAM		0	bp				0.11	0.11	246691	393	0.906832	0.073192			24	211862	214157	226381	212881	246691	210373	174345	196704	239541	223067	202256	222995	232132	227817	233271	238261	232462	224306	233446	209823	204609	195528	225116	222740	393	bp	0.837405	1	246691	n3409	1	249:100_327:95
126.14	6.66727	CAM'SCM'MO1'SAM		0	bp				0.39	0.44	245936	394	0.810609	0.209947			24	197294	201966	220498	209352	104982	99631.2	79024.9	223059	221111	95117.8	214697	207364	214531	245936	194279	234338	196040	198324	83312.8	220327	180387	197228	84854.6	93468	394	bp	0.948552	1	245936	n3411	1	126:100
86.0964	5.89443	CAM'SCM'MO1'SAM		0	bp	xNH3			0.05	0.06	245936	395	0.953778	0.17109			24	228278	202823	234982	214597	231220	232281	209412	213220	232519	202168	218788	230482	232149	245936	209001	236146	220873	225804	203248	209026	214538	209638	212846	209956	395	bp	0.9649	1	245936	n3412	1	86:100_186:46
192.98	23.1416	CAM'SCM'MO1'SAM		0	bp				0.08	0.08	245844	396	0.888492	0.00918263			24	210103	218550	229254	223981	232264	224940	190210	186936	230094	211606	201486	210265	232405	245844	227449	215602	235590	228150	223841	203951	209390	193191	223323	242182	396	bp	0.823491	1	245844	n3414	1	193:100
112.125	5.81948	CAM'SCM'MO1'SAM		0	bp				0.09	0.5	245154	397	1.69465	0.0171207			24	215214	101353	205838	141147	121874	239781	184872	214780	245154	206563	215590	229990	53676.1	55415.6	139837	153197	218749	144445	244123	199501	243432	207020	228923	218901	397	bp	0.963259	1	245154	n3415	1	112:100
156.084	12.319	CAM'SCM'MO1'SAM		0	bp				0.66	0.66	244128	398	1.28318	0.492591			24	163938	66664.5	100684	90554.6	175528	181309	52626.8	84250	71988.6	244128	110920	75606.2	61277.1	152501	60630.9	70214.4	49627.8	104136	66722.1	35188.4	77612.7	52745.8	35712	52528.8	398	bp	0.926867	1	244128	n3416	1	156:100
114.073	8.95601	CAM'SCM'MO1'SAM	Leu-Pro	0	bp				0.27	0.53	243854	399	1.57117	0.0678803	Double-charge	neg	24	94073.3	243854	101382	74555.4	81864.3	192114	103894	107717	184510	154197	153588	205964	62595.6	85048.8	51251.4	69199.7	188650	122356	240130	105634	229334	112657	170715	182072	399	bp	0.948972	1	243854	n3417	1	114:100
98.0965	6.39345	CAM'SCM'MO1'SAM		0	bp	xACN			0.18	0.41	242700	400	1.24794	0.0420979			24	153856	54666.7	154902	189701	75838.6	157187	202730	140285	137208	179615	196314	210480	129733	144359	158882	155846	133859	132037	209402	174801	127684	138652	242700	191167	400	bp	0.95198	1	242700	n3418	1	98:100
129.073	18.1661	CAM'SCM'MO1'SAM		0	bp				0.14	0.14	242430	401	0.89247	0.169198			24	201470	193100	226252	190873	204296	242430	134576	163007	193412	187851	197930	176089	223863	226236	170884	165070	199697	193970	208795	190183	178852	177651	208932	208755	401	bp	0.969797	1	242430	n3419	1	129:100_119:66_329:56_133:52_368:50_145:49_121:48_107:47_131:45_147:36_159:36_135:36_353:34_161:31_143:29_255:25_213:23_163:22_160:21_120:21_149:20_175:19_173:19_203:19_185:18_247:18_157:17_189:17_330:17_458:16_369:15_217:14_171:14_177:12_199:12_201:11_146:10_148:10_143:10
173.099	10.6439	CAM'SCM'MO1'SAM	(3S,4S)-3-Hydroxytetradecane-1,3,4-tricarboxylate	0	bp				0.07	0.12	240976	402	0.973064	0.622338	Double-charge	neg	24	191290	215126	208001	202765	203550	231556	173089	190348	197709	210278	204841	198354	230589	225841	178893	192887	199434	179490	194588	191327	169267	193292	210390	240976	402	bp	0.83889	1	240976	n3458	1	173:100_117:58_83:47_127:34_99:19
82.0652	6.67757	CAM'SCM'MO1'SAM		0	bp			x-NH3	0.24	0.32	237664	403	0.965633	0.745421			24	189150	104893	107940	200270	215443	233991	197930	202931	202199	227911	102947	220029	191919	237664	177542	195136	198402	194353	203965	175111	157400	188010	209360	195720	403	bp	0.95175	1	237664	n3463	1	82:100
327.035	19.7913	CAM'SCM'MO1'SAM	[GP hydroxy,ethyl(2:0)] 1,-2-diacyl-sn-glycero-3-phospho-O-[N-(2-hydroxyethyl)glycine]	0	bp				0.08	0.1	235248	404	0.961951	0.330287	H	neg	24	196847	221492	217347	200867	229808	228716	186041	190348	229977	208968	209723	194752	222831	218683	194773	211342	213834	206596	221711	200817	183510	193742	223604	235248	404	bp	0.812842	1	235248	n3464	1	327:100
265.134	7.19029	CAM'SCM'MO1'SAM		0	bp				0.12	0.18	233518	405	1.0892	0.345275			24	211273	193614	192723	179495	174846	233518	180030	148295	172753	202516	208847	175896	150934	220198	139604	149579	161102	177792	164657	176801	137740	174935	161574	183689	405	bp	0.879745	1	233518	n3465	1	265:100_236:60_218:51_89:41
304.134	13.4746	CAM'SCM'MO1'SAM		0	bp				0.19	0.27	233335	406	1.04879	0.661684			24	184967	179710	152814	101615	179793	233335	136956	106303	110772	128787	163436	170411	128548	145086	108696	145561	98667	152115	109856	201151	131845	121301	188430	116581	406	bp	0.925509	1	233335	n3469	1	304:100
168.055	6.63828	CAM'SCM'MO1'SAM	Cys-Gln-Ser	0	bp				0.17	0.17	233117	407	0.801404	0.0208471	Double-charge	neg	24	233117	229792	192950	223850	208057	211949	169858	208172	127866	153364	152157	157017	223013	230354	179012	170789	196995	208259	189655	176051	166961	200840	180542	198372	407	bp	0.972608	1	233117	n3470	1	168:100
86.1046	6.42223	CAM'SCM'MO1'SAM		0	bp	xC13			0.51	0.51	232943	408	0.772233	0.224047			24	179074	174542	208143	232943	155203	204419	180690	176424	47961.9	173488	173207	43669	143090	183388	158637	206793	169459	168686	171026	164929	178815	176571	197081	213670	408	bp	0.933735	1	232943	n3471	1	86:100
211.008	20.9482	CAM'SCM'MO1'SAM		0	bp				0.05	0.05	232431	409	0.942722	0.0258011			24	210944	213908	211793	197896	221259	203591	204448	190509	220357	208300	209238	213302	224063	215192	221833	218842	222386	219553	232431	217822	211349	210226	224050	226830	409	bp	0.80426	1	232431	n3472	1	211:100
130.068	10.0091	CAM'SCM'MO1'SAM	Glu-Leu	0	bp				0.27	0.57	232114	410	0.881897	0.653251	Double-charge	neg	24	62276	134134	79529.5	116631	67445.3	71043.5	125426	68502.2	111052	98380.5	77392.6	141526	55343.8	232114	123708	61398.2	148882	84168.4	117844	61619	94625	57050.3	162697	129425	410	bp	0.939732	1	232114	n3473	1	130:100
98.0965	9.6015	CAM'SCM'MO1'SAM		0	bp				0.55	0.59	230710	411	0.771544	0.251914			24	35885.1	176042	39053.5	155009	180627	230710	153722	34686.1	172704	39445.8	170715	173715	162525	196508	133063	158295	162623	152566	170714	162792	136774	154606	174209	40050.7	411	bp	0.942723	1	230710	n3474	1	98:100
92.9922	7.54458	CAM'SCM'MO1'SAM		0	bp				0.24	0.56	227518	412	0.781823	0.243309			24	89133.7	71707.6	107234	96624.8	94648.2	123789	71597.5	104610	122330	122329	76734.6	127055	85113.2	134962	150028	90652.9	115684	222534	227518	88264.2	89908.2	70562	72801.1	90999.5	412	bp	0.958418	1	227518	n3475	1	93:100
172.115	7.21834	CAM'SCM'SAM		0	bp				0.29	0.82	222769	413	1.07546	0.839851			24	49442.2	154571	40890.9	139552	65922.1	74155.9	71769.5	66849.6	125300	119140	95814.2	139308	12994.5	222769	118202	19192.4	128976	72673.8	142341	68462.3	105284	84145.5	129066	131082	413	bp	0.976448	1	222769	n3476	1	172:100_130:90_98:70
150.044	5.83692	CAM'SCM'MO1'SAM	alpha-Fluoro-beta-ureidopropionic acid	0	bp				0.09	0.09	221959	414	0.971842	0.515139	H	neg	24	195671	201919	191687	209278	214374	205372	182375	184316	174342	194392	221959	188013	193116	211267	202238	198353	177702	195907	179399	204119	200489	200611	192654	202449	414	bp	0.963584	1	221959	n3479	1	150:100_150:41_237:31
148.061	6.75145	CAM'SCM'MO1'SAM		0	bp				0.1	0.13	221511	415	0.929558	0.31178			24	167517	164882	173128	183312	158680	156111	169083	137034	174706	167798	183817	182999	163495	171535	205490	168212	164958	218697	194232	168407	221511	156099	179117	170282	415	bp	0.903653	1	221511	n3482	1	148:100_96:19
105.037	13.2022	CAM'SCM'MO1'SAM	Sedoheptulose	0	bp				0.11	0.26	219135	416	0.300742	1.27498e-05	Double-charge	neg	24	58362	55676	53700.1	45577.2	52930.8	89560.3	46639.9	61059.8	56248.5	53729.8	49113.3	62357.1	171714	219135	173801	155450	178950	195406	52652.3	54156.9	42056.7	49815.1	69068.6	39888.6	416	bp	0.959986	1	219135	n3484	1	105:100
148.061	6.85029	CAM'SCM'MO1'SAM		0	bp				0.14	0.14	218697	417	0.886374	0.16109			24	143342	135280	163108	171655	186148	156111	132046	140068	188011	168328	153716	182488	163495	171535	205490	168212	160889	218697	194232	168407	206531	150986	158930	168112	417	bp	0.893843	1	218697	n3485	1	148:100
220.118	13.2862	CAM'SCM'MO1'SAM	1D-1-Guanidino-3-amino-1,3-dideoxy-scyllo-inositol	0	bp				0.08	0.15	217305	418	0.732371	0.00164231	H	neg	24	134942	138470	156082	142158	169540	197025	124480	124801	143746	140173	148308	144763	172477	216967	173207	170936	217305	177322	125046	127417	117480	115214	151338	140708	418	bp	0.926718	1	217305	n3486	1	220:100_107:12
303.235	12.4232	CAM'SCM'MO1'SAM		0	bp				0.02	0.14	215733	419	0.968348	0.586214			24	157012	153783	175980	150508	162986	215733	150522	146758	154744	147158	148168	154163	177894	180549	132410	142296	158207	139625	161719	139410	129762	138274	149160	163887	419	bp	0.860926	1	215733	n3488	1	303:100
55.0181	6.63948	CAM'SCM'MO1'SAM		0	bp				0.17	0.39	214991	420	0.513654	0.0266684			24	103410	125847	87437.3	106734	125906	99560.3	48932.5	69840.1	67969.9	49241.7	72426.2	68888.9	88655.8	214991	102409	93180.4	128483	106821	113955	93604.4	106857	116922	94884.1	115870	420	bp	0.914618	1	214991	n3489	1	55:100
238.132	12.3081	CAM'SCM'MO1'SAM	Ile-Phe-Thr-Pro	0	bp				0.07	0.16	212961	421	0.69852	0.00468216	Double-charge	neg	24	133971	136270	125507	117767	112362	142267	105966	108940	119267	120642	128043	122649	176776	212961	136061	177769	151902	154534	135266	140801	140146	162163	143960	147376	421	bp	0.910165	1	212961	n3490	1	238:100_283:55
117.037	11.5699	CAM'SCM'MO1'SAM	trihomocitrate	0	bp				0.11	0.22	212159	422	1.52968	0.000156539	Double-charge	neg	24	170339	197795	142877	144234	141665	212159	127859	148694	148464	160813	141328	175681	102518	111326	87025.1	95893.4	102762	90688.9	95482.9	100385	145682	100677	89532.4	82759.5	422	bp	0.929183	1	212159	n3492	1	117:100
93.0367	6.62056	CAM'SCM'MO1'SAM		0	bp				0.06	0.19	207986	423	0.804172	0.00105338			24	196652	130013	137649	151425	155795	192279	126930	130370	118174	127619	137751	115828	172939	163617	134927	151073	155923	162452	189270	182866	146711	129274	207986	137331	423	bp	0.949671	1	207986	n3493	1	93:100
93.0367	6.3808	CAM'SCM'MO1'SAM		0	bp				0.08	0.17	207986	424	0.858651	0.00362446			24	196652	191883	143244	151425	155795	192279	138813	141321	115000	144801	141510	137019	172939	163617	146288	151073	155923	163357	189270	182866	151963	133688	207986	144389	424	bp	0.943735	1	207986	n3494	1	93:100
65.1072	13.4219	CAM'SCM'MO1'SAM		0	bp				0.64	0.64	206024	425	0.795318	0.478267			24	161156	159263	41851.3	160116	174221	206024	34302.8	152454	152196	163500	43359.2	47577.6	163806	56267.9	165845	159708	46924.7	153553	153525	38845.8	159299	154177	177031	171827	425	bp	0.930211	1	206024	n3495	1	65:100
93.0367	13.4341	CAM'SCM'MO1'SAM		0	bp				0.04	0.29	205785	426	1.04969	0.694713			24	192027	183027	193173	172742	175266	203651	173567	185115	173432	188298	184915	185997	200645	192657	72207.2	179152	189222	205785	185785	171887	177063	179229	179716	174848	426	bp	0.964145	1	205785	n3496	1	93:100_89:43
78.0339	5.53774	CAM'SCM'MO1'SAM		0	bp				0.13	0.14	205307	427	1.01464	0.852033			24	173352	156145	174098	164359	174668	204343	137361	170963	194711	173190	196171	162040	166273	167667	191249	172108	192998	129213	178067	205307	173920	193111	175111	188362	427	bp	0.805343	1	205307	n3498	1	78:100
93.0367	12.3404	CAM'SCM'MO1'SAM		0	bp				0.24	0.24	204969	428	0.922409	0.466908			24	186841	172557	164189	136384	135380	167614	157616	181887	83128.5	170078	179944	165888	176066	204969	173249	157528	154403	151273	166186	153962	132646	170588	173318	162189	428	bp	0.934412	1	204969	n3499	1	93:100
324.987	9.013	CAM'SCM'MO1'SAM		0	bp				0.18	0.61	202774	429	0.801342	0.469949			24	48427.1	64862.6	69858.3	61837.3	64338.6	71301.1	67178.3	100428	69580.3	70862	63461.5	68515.2	71289.7	202774	90708	69672.6	56818.5	57848	68867.5	65596.1	59634.1	54646.5	67900.5	75366.8	429	bp	0.928485	1	202774	n3500	1	325:100_429:80
125.133	6.45943	CAM'SCM'MO1'SAM		0	bp				0.05	0.08	202093	430	0.985042	0.626497			24	181757	177491	186601	180018	202093	199943	171944	178049	190908	182063	184966	199306	195896	192602	172201	186979	196469	179904	199187	173564	170154	167943	197165	189734	430	bp	0.928477	1	202093	n3502	1	125:100_113:12
139.148	7.14938	CAM'SCM'MO1'SAM		0	bp				0.07	0.07	201568	431	0.949157	0.198749			24	180139	183004	191471	170329	201568	201474	171990	169856	165784	166208	161287	194266	185376	199874	173995	183688	168368	173231	161847	187554	175352	163480	173172	172134	431	bp	0.966004	1	201568	n3504	1	139:100_140:16
151.148	6.89665	CAM'SCM'MO1'SAM		0	bp				0.2	0.2	201521	432	0.995572	0.967329			24	173078	168200	190616	176528	199195	201521	160624	170899	99702.9	188503	174107	187254	166501	190544	114334	177613	176725	159736	169292	175260	165746	168766	180171	192007	432	bp	0.951258	1	201521	n3506	1	151:100
169.052	6.63703	CAM'SCM'MO1'SAM		0	bp				0.11	0.19	201120	433	0.761527	0.0256523			24	172923	152107	122419	146624	136566	190809	107727	135327	101618	107909	119727	103009	158854	192795	134303	116084	127031	157727	122564	143771	139893	134861	135766	201120	433	bp	0.96448	1	201120	n3507	1	169:100
112.12	5.61264	CAM'SCM'MO1'SAM		0	bp	xC13			0.18	0.2	200981	434	1.04214	0.711049			24	169957	127273	117994	173497	182900	170103	166670	133442	123159	173623	160767	200981	176906	126512	120087	177851	131052	187471	123818	184340	162763	167754	181689	129226	434	bp	0.969271	1	200981	n3508	1	112:100
176.985	19.0277	CAM'SCM'MO1'SAM	5'-iodo-5'-deoxyuridine	0	bp				0.16	0.16	200286	435	0.878822	0.0927571	Double-charge	neg	24	161615	170208	172591	168792	200286	180147	132653	132879	197624	165975	146577	156760	193651	164213	167234	174776	174034	187136	186413	159079	164396	150307	160811	182308	435	bp	0.815053	1	200286	n3509	1	177:100
158.1	10.2477	CAM'SCM'SAM		0	bp				0.44	0.84	200252	436	0.767424	0.549364			24	133706	28108.8	139147	26622	114551	165289	69061.5	103782	36705.2	63849.4	75082.1	27701.7	200252	41294.9	30672.3	128920	36203.4	52845.7	35773.8	102477	19771.8	79489.5	40397.7	49495.9	436	bp	0.931893	1	200252	n3510	1	158:100
98.109	7.27338	CAM'SCM'MO1'SAM		0	bp				0.05	0.18	199821	437	1.0038	0.907632			24	177935	170536	190027	178961	111803	199738	171245	174625	189658	188090	178714	192795	185547	199821	174236	187304	170971	173099	180101	172282	161093	166926	185334	188524	437	bp	0.954404	1	199821	n3511	1	98:100_248:80_225:60_240:56
68.9947	7.0976	CAM'SCM'MO1'SAM		0	bp				0.15	0.15	197356	438	0.854427	0.0572517			24	141107	144733	152468	159738	165247	165945	119018	115965	155699	154379	140356	169638	153176	156626	176936	159600	157041	197356	152875	146056	180403	127188	157671	161203	438	bp	0.908437	1	197356	n3515	1	69:100_130:61_93:31
281.051	13.5016	CAM'SCM'MO1'SAM	Cys-Cys-Gly	0	bp				0.08	0.14	196814	439	0.950295	0.380291	H	neg	24	147010	150510	158155	169669	183789	160202	151296	145244	163044	143104	162761	132307	167408	138195	181682	138837	155357	163234	166199	159746	138915	144255	196814	186605	439	bp	0.953849	1	196814	n3518	1	281:100_255:48
120.081	10.9176	CAM'SCM'MO1'SAM		0	bp				0.12	0.76	193455	440	0.239517	0.0569991			24	62403.8	27617.5	71741.6	28032.5	56513.1	80257.1	18436.9	24578.9	18336	18538.7	20327	20087.4	193455	61735.5	31902.1	123150	31271.2	60767.9	15634.7	19430.8	31474.4	15515.9	16505.4	16688.7	440	bp	0.953679	1	193455	n3520	1	120:100
269.168	10.9271	CAM'SCM'MO1'SAM		0	bp				0.09	0.12	192987	441	1.01278	0.828271			24	143689	144050	157834	151314	153763	192987	136925	152874	168342	162082	137265	146343	150463	178991	132955	148384	145899	135737	151843	138006	118900	147311	155980	169022	441	bp	0.899385	1	192987	n3521	1	269:100_233:15_286:15
93.0367	5.81214	CAM'SCM'MO1'SAM		0	bp				0.16	0.19	192825	442	0.887999	0.127871			24	161531	148708	120662	110768	183688	174411	171156	190622	177747	170081	141510	118275	190394	179203	163574	192825	185279	180382	135315	178023	170204	154012	147833	154376	442	bp	0.949998	1	192825	n3524	1	93:100
241.082	9.25246	CAM'SCM'MO1'SAM	Ala-Asp-Asp-Tyr	0	bp				0.11	0.3	192505	443	1.77143	2.65451e-05	Double-charge	neg	24	135944	142922	134573	134605	152488	181583	138992	192505	186289	175811	177654	170155	105999	124145	96256.8	72081.9	93841.2	95565.9	77385.9	66449.7	135142	67902	88497.2	76779	443	bp	0.918897	1	192505	n3525	1	241:100_255:78
169.092	6.82652	CAM'SCM'MO1'SAM		0	bp				0.19	0.19	192143	444	1.05405	0.548232			24	166100	167403	173830	157109	181135	192143	106852	141248	186008	168463	151462	177346	144615	160475	144191	159791	134179	140366	143092	148381	135504	131742	159784	132132	444	bp	0.904237	1	192143	n3527	1	169:100
158.063	10.2249	CAM'SCM'MO1'SAM		0	bp	xACN		x-CO2	0.11	0.5	191698	445	0.801367	0.375825			24	86217.2	73283	82780.7	77269.3	80286.2	95232.1	73672.5	75583.5	73045.6	95172	75375.4	83259.6	191698	90131.1	73733.9	110047	74590.4	53920.4	79832.9	90529.4	56450.1	83352.6	84430.3	76672.2	445	bp	0.937256	1	191698	n3528	1	158:100
176.092	6.6661	CAM'SCM'MO1'SAM		0	bp				0.11	0.39	191684	446	0.96849	0.603502			24	140912	147559	145601	155852	164753	28418.3	142507	140737	171759	142241	167301	180273	160205	181168	174361	170090	143365	146370	164075	143286	144749	146164	191684	173800	446	bp	0.932703	1	191684	n3529	1	176:100
209.012	12.7296	CAM'SCM'MO1'SAM		0	bp				0.07	0.09	190977	447	0.805568	0.00123212			24	137712	142383	132478	144720	171508	148198	146584	128263	148127	143234	154299	133853	188778	181951	166025	152027	190977	180810	158040	149695	131705	155905	141874	144225	447	bp	0.912436	1	190977	n3530	1	209:100
176.985	20.92	CAM'SCM'MO1'SAM	5'-iodo-5'-deoxyuridine	0	bp				0.14	0.14	190882	448	0.887029	0.0722279	Double-charge	neg	24	160893	177839	170788	175650	187861	168164	133711	138315	183849	180031	150881	171451	189214	190882	173522	179383	170488	176790	188952	152013	160548	146029	169588	184308	448	bp	0.861102	1	190882	n3531	1	177:100
223.064	5.85657	CAM'SCM'MO1'SAM	Trisphaeridine	0	bp				0.07	0.46	190009	449	1.35454	0.116925	H	neg	24	162788	190009	159196	155425	156747	182243	152957	182649	163912	180510	174849	168182	169076	174821	146591	159092	58968	46736	161454	175710	45940.4	169650	178064	178670	449	bp	0.963543	1	190009	n3532	1	223:100
78.015	6.37264	CAM'SCM'MO1'SAM		0	bp				0.33	0.33	188905	450	0.851371	0.329436			24	134015	119002	109301	156981	111013	99243.1	93464.7	111344	89354.6	105240	98041	188905	107244	144124	119787	147958	105142	181915	118851	105789	179825	96557.6	140011	115744	450	bp	0.824313	1	188905	n3533	1	78:100
72.039	13.4232	CAM'SCM'MO1'SAM		0	bp				0.41	0.41	187632	451	0.722892	0.12308			24	116983	107448	123786	102178	142954	134279	104059	47244.3	113232	115920	41977.4	128865	120345	143267	94724.4	95029.4	121629	187632	124961	95028.8	105507	40087.3	124622	115662	451	bp	0.947181	1	187632	n3534	1	72:100
93.0367	6.71177	CAM'SCM'MO1'SAM		0	bp				0.06	0.2	187329	452	0.865132	0.0328095			24	121173	130013	137649	151425	155795	187329	135063	121112	113632	121168	131419	124018	130545	158027	127755	154849	129144	162452	115848	182866	146711	125530	114852	118645	452	bp	0.942837	1	187329	n3535	1	93:100
128.053	16.6351	CAM'SCM'SAM	1-(beta-D-Ribofuranosyl)-1,4-dihydronicotinamide	0	bp				0.56	0.7	186097	453	0.792491	0.556152	Double-charge	neg	23	56753.6	58796	106203	35930.7	37313	96308.8	95413.2	99460.2	27733.3	131555	51976	36066.8	88702.4	0	39871.5	118840	129307	181272	59014.8	186097	76480.1	181678	91343.7	100871	453	bp	0.924243	1	186097	n3536	1	128:100_136:24_150:11
127.024	5.73264	CAM'SCM'MO1'SAM	Sulfamethoxazole	0	bp				0.08	0.2	185120	454	0.898913	0.134227	Double-charge	neg	24	115381	110675	118000	109783	145837	124129	113657	126739	122497	123311	113127	141781	125818	125484	144718	128249	129988	170195	124679	117410	185120	121215	116694	127449	454	bp	0.903328	1	185120	n3539	1	127:100_134:58
173.151	6.46202	CAM'MO1'SAM		0	bp				0.8	0.8	184162	455	1.9152	0.205115			24	157388	121452	122009	113145	184162	136129	164481	32352.5	40694.8	35081.8	35008.7	126915	42701.9	44112	31436.5	40784.9	40296.6	27554.7	139556	149722	127575	160443	43862.1	45131.4	455	bp	0.900836	1	184162	n3541	1	173:100
181.17	10.1767	CAM'SCM'MO1'SAM		0	bp				0.09	0.2	183947	456	1.08487	0.194826			24	121824	142594	120172	128296	118023	140769	153040	125656	152335	140955	136457	124381	110613	147393	116543	136239	137703	119178	155529	139486	101447	126196	183947	140471	456	bp	0.923738	1	183947	n3542	1	181:100_108:14_83:14_179:10
415.106	17.4054	CAM'SCM'MO1'SAM		0	bp				0.14	0.22	183825	457	0.747066	0.00090371			24	96489.2	98878.5	169608	121013	136473	134576	104825	122023	143992	106803	140804	137607	169338	183825	164412	170816	161174	162466	160746	160548	133385	127926	174617	175694	457	bp	0.818608	1	183825	n3546	1	415:100
86.0964	6.87629	SCM'MO1'SAM		0	bp				0.67	0.88	182528	458	0.536402	0.0231489			24	36903.3	34409.8	145828	24589.9	28310.2	46654.9	139834	137512	27070.3	39365	131927	34288.1	152698	182528	156747	144486	172091	142221	144980	140289	160684	34503.5	159725	28269.4	458	bp	0.94751	1	182528	n3547	1	86:100
131.052	9.41992	CAM'SCM'MO1'SAM		0	bp				0.16	0.46	182172	459	0.969601	0.70037			24	128392	134836	156627	115672	129686	180940	154008	128312	121007	178913	127199	130834	130300	151226	120522	151279	161304	151986	146447	182172	102266	153148	20905	140264	459	bp	0.94731	1	182172	n3548	1	131:100
134.096	8.38944	CAM'SCM'MO1'SAM		0	bp				0.05	0.12	182098	460	1.08056	0.0709985			24	136287	148328	150316	131247	141578	182098	142683	133721	135211	149558	129749	141809	126128	143281	128341	131666	129255	111978	136974	142769	107553	144051	149489	153277	460	bp	0.936292	1	182098	n3549	1	134:100_106:52
245.096	7.39438	CAM'SCM'MO1'SAM	Glu-Leu-Asp-Asp	0	bp				0.22	0.22	180967	461	1.20635	0.148105	Double-charge	neg	24	146413	131353	131313	115240	151950	179923	89471.1	136395	117363	180967	140321	138156	97544.3	141635	99734.1	93751.8	112376	120335	93294	89389	92442.1	69785.5	76667.3	84645.5	461	bp	0.91026	1	180967	n3551	1	245:100_263:25
118.998	8.58985	CAM'SCM'MO1'SAM		0	bp				0.05	0.43	180762	462	1.10047	0.592627			24	130289	130116	132287	124504	151700	180762	127305	126487	121024	121385	138084	124383	144053	164375	122308	117291	21472.4	119904	173315	135006	123197	115077	144241	138451	462	bp	0.958768	1	180762	n3553	1	119:100
191.073	12.8249	CAM'SCM'MO1'SAM	thiocitrulline	0	bp				0.13	0.27	179628	463	0.627257	0.0189853	H	neg	24	83133.9	75640.1	84371.4	70439.1	89984.2	125984	63850.5	79696.9	79376.3	77388.6	69647.5	92359.3	108339	179628	132289	114826	77840.4	124127	93186.4	66909.5	79028.8	65594.9	75843.9	102839	463	bp	0.946747	1	179628	n3554	1	191:100
104.053	6.22483	CAM'SCM'MO1'SAM		0	bp				0.06	0.41	179479	464	0.990805	0.754613			24	154026	140491	172818	154075	155077	179479	149867	159832	164921	170578	171638	150897	163046	167870	152528	170429	159760	163080	150247	168312	140845	159081	60363.4	58596.6	464	bp	0.964481	1	179479	n3555	1	104:100
118.068	9.44766	CAM'SCM'MO1'SAM		0	bp				0.11	0.26	179099	465	0.883291	0.266541			24	92077.5	74770	98591.8	73955.5	92571.6	110229	110990	115697	105510	126219	131128	99343	140732	179099	110153	101657	133701	114568	131140	145845	58423.1	128048	137580	140304	465	bp	0.938749	1	179099	n3556	1	118:100
68.0621	5.74161	CAM'SCM'MO1'SAM		0	bp				0.07	0.22	178041	466	1.25021	0.0403133			24	128552	123469	124549	116436	133465	145238	148586	165657	177065	178041	161330	157658	125544	153274	168185	141383	117350	84803.2	128292	113278	129855	165109	122309	164147	466	bp	0.9506	1	178041	n3557	1	68:100
112.112	9.11392	CAM'SCM'MO1'SAM		0	bp				0.38	0.77	175384	467	0.704781	0.409112			24	31041.8	110666	30654.1	35740.3	50387.2	11102.3	50492.3	37605.2	32535.8	78939.4	70486.8	36740.4	18428.4	175384	78700.5	28817.3	75977	58005.6	101597	38332.5	105658	51592	80754.8	84020.7	467	bp	0.916303	1	175384	n3558	1	112:100_126:12
203.134	7.46099	CAM'SCM'MO1'SAM		0	bp				0.05	0.24	175287	468	1.08164	0.175262			24	108498	108906	109455	101835	106882	175287	101040	102400	99379.5	108736	112501	99609.3	92678.8	114461	90556.9	103832	93916.4	81147.7	87286.1	101246	76669	104203	122700	104873	468	bp	0.882142	1	175287	n3560	1	203:100
176.985	17.169	CAM'SCM'MO1'SAM	5'-iodo-5'-deoxyuridine	0	bp				0.34	0.34	174728	469	0.61773	0.00614742	Double-charge	neg	24	103724	105019	113401	147623	174728	110592	68608	65648.6	131761	142923	107335	75808.1	166095	151018	162934	162016	163596	152823	148310	121795	114823	108415	147712	158148	469	bp	0.873121	1	174728	n3561	1	177:100
168.059	7.4578	CAM'SCM'MO1'SAM	3-Fluoro-1-(4-hydroxyphenyl)-1-propanone	0	bp	xC13			0.3	0.39	174533	470	1.13238	0.429006	H	neg	24	70012.4	103065	62820	65538.1	51055.5	74095.5	120656	67597.7	96808.4	81162.2	68339.1	51835.8	66851.3	97044.4	61555.5	65667.2	73173	65246.6	102146	174533	59654.7	136901	68821.2	125154	470	bp	0.965424	1	174533	n3562	1	168:100
163.097	13.042	CAM'SCM'MO1'SAM		0	bp				0.22	0.22	174377	471	1.04802	0.648125			24	119313	117626	109728	126696	114786	166215	99697.6	106630	113159	118782	174377	125763	115109	138277	115119	111161	106405	118502	114536	120779	108561	118440	108496	139379	471	bp	0.950846	1	174377	n3563	1	163:100
71.024	9.5483	CAM'SCM'MO1'SAM		0	bp				0.1	0.52	172894	472	0.995086	0.947602			24	127382	156679	138550	134969	153589	172391	115585	127192	147771	149137	123346	140077	127925	172894	121199	131406	133678	119971	126061	30490.7	102280	35641.6	140902	124380	472	bp	0.886665	1	172894	n3564	1	71:100
93.0367	8.49329	CAM'SCM'MO1'SAM		0	bp				0.03	0.14	172474	473	0.995389	0.900692			24	145319	105839	116872	131739	105556	109721	141453	135966	142832	140208	145201	150521	137763	146143	149118	136707	128817	161597	132940	134784	172474	131670	138352	136071	473	bp	0.946681	1	172474	n3565	1	93:100
98.0965	5.82554	CAM'SCM'MO1'SAM		0	bp	xACN			0.05	0.44	172447	474	1.05125	0.187689			24	154049	145259	160402	154026	159487	168666	148084	164714	164115	161093	159063	169330	152802	165054	143087	159295	162391	136657	157014	172447	50282.1	151553	164329	58557.8	474	bp	0.953281	1	172447	n3566	1	98:100
209.012	12.8546	CAM'SCM'MO1'SAM		0	bp				0.08	0.1	171508	475	0.891066	0.0145772			24	139783	142383	132478	144720	171508	134469	131154	116979	148127	143234	131955	131232	141597	161940	156329	148089	146803	146052	158040	137138	128615	137458	141874	144225	475	bp	0.803267	1	171508	n3567	1	209:100
113.128	6.62826	CAM'SCM'MO1'SAM		0	bp	xC13			0.09	0.33	171236	476	1.01543	0.805465			24	76461.7	79584.4	151065	88210.2	140721	78643.6	140290	132187	134080	148948	133457	163802	121731	171236	136891	141257	138476	130215	140579	83941	72032	76815.1	57681.3	84422.8	476	bp	0.951177	1	171236	n3568	1	113:100
176.064	6.63873	CAM'SCM'MO1'SAM	Cotinineglucuronide	0	bp	xC13			0.31	0.31	170792	477	0.540645	0.00498144	Double-charge	neg	24	100877	112515	113536	92565.4	89431.4	170792	43959.4	54118.5	58278	31698.8	78209.6	44012.7	101316	113254	47497.9	100371	106202	105261	100479	95326.1	88113.9	113150	111574	122549	477	bp	0.831212	1	170792	n3569	1	176:100
120.977	7.5141	CAM'SCM'MO1'SAM		0	bp				0.43	0.51	170225	478	0.789582	0.409129			24	129713	105490	97288.5	27301	86580.2	84029	141568	75199.6	86871.3	29302.3	81644.6	86483	67642	151447	32514.3	131474	86815.3	164707	124108	170225	49024.9	141202	75549.9	46676.8	478	bp	0.950368	1	170225	n3570	1	121:100
72.039	13.252	CAM'SCM'MO1'SAM		0	bp				0.12	0.7	169224	479	1.28684	0.366929			24	129497	80819.4	117336	95659.2	135687	169224	68401.7	90538.5	85338.2	100141	87065.3	93627.3	42530.6	152076	46457.5	35542.7	34088.1	97368.9	124961	95028.8	105507	98714.8	119708	115662	479	bp	0.945639	1	169224	n3571	1	72:100
192.067	6.79716	CAM'SCM'MO1'SAM		0	bp				0.13	0.23	169133	480	0.94735	0.62815			24	95893.3	121484	103904	130937	111455	122617	105473	90124.8	121609	129931	107415	117701	96537.6	169133	109149	106439	125634	102721	128720	107667	106960	100314	145777	114608	480	bp	0.932129	1	169133	n3572	1	192:100_103:55
76.0257	6.34942	CAM'SCM'MO1'SAM		0	bp				0.28	0.39	168737	481	0.974181	0.842244			24	68742.8	107029	62974.2	112364	107225	168737	136489	111721	117356	64462.2	163776	114785	120642	125978	107700	94398.5	138242	140408	60967.9	60464	89614.5	63398.2	139845	65834	481	bp	0.819721	1	168737	n3574	1	76:100
72.0808	6.40072	CAM'SCM'MO1'SAM		0	bp	xMSnoise			0.17	0.47	168279	482	0.948652	0.788239			24	82805.6	88254.9	93137.1	144337	21388.7	121053	90169.4	108165	78496	121487	106359	126597	162627	25756.2	138163	116288	106283	116326	109420	107758	20415.1	168279	125554	90739.1	482	bp	0.964687	1	168279	n3575	1	72:100
222.097	5.55875	CAM'SCM'MO1'SAM		0	bp				0.07	0.12	167695	483	0.9897	0.768973			24	140288	150072	130870	150321	142114	155305	124071	138462	152253	143869	134108	149128	144305	146861	137495	134491	148235	139266	147441	158714	130823	121718	167695	158892	483	bp	0.911931	1	167695	n3576	1	222:100_154:48_117:31
167.076	7.54627	CAM'SCM'MO1'SAM		0	bp				0.24	0.32	166960	484	1.21688	0.210163			24	147989	139252	120333	83360.3	89859.5	166960	115404	116972	77158.7	139103	162002	103980	98000.5	141896	62312.6	97111	89464.5	98469.7	80690.9	74083.4	60378.5	104369	142896	80621.7	484	bp	0.957936	1	166960	n3579	1	167:100
98.0965	10.5967	CAM'SCM'MO1'SAM		0	bp				0.48	0.48	166447	485	0.964092	0.867667			24	58582.4	76780.1	56157.7	59478.2	62341.9	94686.7	166447	93137.8	73406.3	66453.5	56293.6	60463.5	104081	82872	56887.6	85494	102681	103413	136756	64334.4	45605.5	57138.9	105260	84854.4	485	bp	0.906472	1	166447	n3580	1	98:100
191.092	9.74151	CAM'SCM'MO1'SAM		0	bp				0.13	0.55	165853	486	0.417622	3.087e-05			24	58399.9	69628.7	160732	47161.5	148406	61941.8	54580.2	59234.5	65826.9	70750.5	55290.7	50170.9	140769	165853	124813	160626	141462	118573	65086.8	63920.1	41066.5	138568	71959.1	136145	486	bp	0.940246	1	165853	n3581	1	191:100
163.097	8.83028	CAM'SCM'MO1'SAM		0	bp				0.25	0.25	165633	487	0.999884	0.999161			24	165328	159103	164613	140382	122564	165633	74760.8	76503.4	126851	115060	96878.4	138356	103207	109292	107774	100420	111352	96437.5	134809	69557.6	128711	78415.1	116960	118362	487	bp	0.943034	1	165633	n3582	1	163:100
85.0468	6.65029	CAM'SCM'MO1'SAM		0	bp	xMSnoise			0.23	0.39	163550	488	0.52326	0.0288582			24	128636	62890.7	132193	110245	126740	140456	64435.3	68533.3	51934.2	46377.9	77922.2	44292.1	55026.8	163550	63818.2	137773	138286	117109	134717	155834	118187	126688	120101	97225.2	488	bp	0.914929	1	163550	n3583	1	85:100
74.0421	5.99965	CAM'SCM'MO1'SAM		0	bp				0.31	0.34	163125	489	0.872079	0.415221			24	71639.2	127083	145490	117779	137470	84706	141079	63977.6	122338	123883	65965.9	124366	130907	68437.5	122386	163124	129438	121430	134046	136879	127535	69362.7	75227.7	66321.1	489	bp	0.962253	1	163124	n3584	1	74:100
82.0733	5.70274	CAM'SCM'MO1'SAM		0	bp	xC13			0.48	0.48	162614	490	1.01828	0.931121			24	145282	140443	154517	156904	157536	159943	69629.6	55345.7	87317.4	162614	61412.3	65449.7	81291.7	79740.9	77249.5	87502.8	89637	77341.4	90309.5	71030.9	78434.4	78186	79425	75297.7	490	bp	0.918176	1	162614	n3585	1	82:100
97.0267	8.45061	CAM'SCM'MO1'SAM		0	bp				0.18	0.18	162149	491	1.25477	0.038265			24	100786	162149	128275	130875	144733	160519	93193.7	109678	122006	156393	134209	139155	101726	109390	111584	89916.3	96924.7	91871.6	85893.6	116782	100873	73058.4	86471	115253	491	bp	0.890144	1	162149	n3586	1	97:100
201.1	12.7671	MO1		0	bp					2.45	161283	492	0	3.62471e-05			7	0	0	0	0	16018.4	0	0	0	0	0	0	0	125737	161283	113610	101721	115080	106879	0	0	0	0	0	0	492	bp	0.957232	1	161283	n3587	1	201:100_177:61
139.087	10.5313	CAM'SCM'MO1'SAM		0	bp				0.06	0.15	161273	493	0.973843	0.660555			24	133579	150338	134559	121638	134653	155375	116830	129609	136892	138820	126176	133609	137278	161273	111868	140544	128389	123587	131960	139720	102069	122164	160294	129536	493	bp	0.961908	1	161273	n3589	1	139:100_332:18
99.1124	5.63576	CAM'SCM'MO1'SAM		0	bp	xC13			0.09	0.26	160060	494	1.04819	0.681614			24	149805	144964	145035	156368	141444	140261	122213	129854	137044	144150	127026	155064	64145.4	146038	133497	133751	141231	159201	136477	152141	113338	142472	154679	160060	494	bp	0.964421	1	160060	n3591	1	99:100
148.065	5.7019	CAM'SCM'MO1'SAM		0	bp				0.27	0.27	159851	495	0.894377	0.433799			24	72993.9	134872	150296	139040	141010	140505	123683	81038.4	159850	105070	83426.4	134634	84966.4	106766	136111	152235	148668	140172	127310	122703	140086	78349	131829	90965.9	495	bp	0.967508	1	159850	n3592	1	148:100
241.074	9.14002	CAM'SCM'MO1'SAM	N-Benzoylanthranilate	0	bp				0.2	0.2	159800	496	0.907568	0.371317	H	neg	24	129777	127573	134198	115000	115214	145119	112079	92564.8	104892	156418	121825	98110.1	124163	137272	105700	117517	159800	111291	89857.4	106394	98364.5	87324.9	124926	107074	496	bp	0.897695	1	159800	n3593	1	241:100
137.133	6.80405	CAM'SCM'MO1'SAM		0	bp				0.07	0.09	159440	497	0.9986	0.977194			24	137402	147946	140320	131813	136144	146941	128752	136264	158427	140588	143894	140679	159440	153963	140067	129633	141443	125249	145317	130129	129840	127539	150545	157888	497	bp	0.947415	1	159440	n3594	1	137:100_188:35_272:31
166.071	5.80374	CAM'SCM'MO1'SAM	1-Dehydro-9-fluoro-11-oxotestololactone	0	bp				0.44	0.5	158910	498	1.06869	0.762689	Double-charge	neg	24	54668	158910	64007.1	71027.5	138520	58273.9	51910.6	51024.4	56922.5	127423	51182.1	69475.9	62713.2	53669.4	54150.1	57519	56871.4	96794.4	128671	148806	131988	151592	134772	129394	498	bp	0.968087	1	158910	n3597	1	166:100
112.112	6.32664	CAM'SCM'MO1'SAM		0	bp	xACN			0.18	0.51	157428	499	1.85093	0.00826358			24	89861.1	81074.7	107167	127496	136830	93905.7	92932.1	110263	119899	129258	122448	157428	40104.7	73882.6	61992.9	54633.3	36043.8	128942	60050.1	60251.5	45526.4	107853	65238.1	53139.5	499	bp	0.946941	1	157428	n3598	1	112:100
56.0623	5.6238	CAM'SCM'MO1'SAM		0	bp				0.08	0.13	156173	500	0.931072	0.278657			24	122329	119807	131931	143604	147751	125456	108465	114419	123109	135247	115881	119438	120507	138883	123031	113638	117373	156173	120105	111757	129333	113195	114669	117340	500	bp	0.947974	1	156173	n3599	1	56:100
192	20.5024	CAM'SCM'MO1'SAM		0	bp				0.11	0.11	156037	501	0.897262	0.0662883			24	138069	121896	137649	124924	149573	131990	110293	115972	148849	127417	120522	114311	151926	134945	134659	140186	129560	130516	139551	120159	137988	117976	142542	156037	501	bp	0.846096	1	156037	n3600	1	192:100
136.033	7.49333	CAM'SCM'MO1'SAM		0	bp	xC13			0.3	0.49	155677	502	1.17985	0.481006			24	143851	107079	97921.8	47042.2	117599	110443	141869	111439	91264.9	93215.2	57942.9	81105.4	63143.7	97768.3	59074.9	51968.8	155677	61274.8	57016.6	128060	54780.3	54349.2	61559.1	58033.8	502	bp	0.848467	1	155677	n3601	1	136:100
192.088	8.45424	CAM'SCM'MO1'SAM	Thr-Gln-His	0	bp	xC13			0.18	0.41	155128	503	1.11729	0.285777	Double-charge	neg	24	107067	94667.9	27685.5	107457	119875	153287	95343.2	96726	124085	118336	122898	155128	86131.7	119417	113122	88309.6	122674	108064	101922	73423.6	114500	107601	86706.1	119165	503	bp	0.942972	1	155128	n3602	1	192:100
112.125	5.50086	CAM'SCM'MO1'SAM		0	bp	x2-mer			0.04	0.42	154144	504	0.987577	0.585842			24	103757	154144	148658	141147	51033.3	57961	139905	148721	138549	144153	148746	133778	145231	141867	139837	153197	140016	144445	138283	129123	144670	133344	142114	142084	504	bp	0.957717	1	154144	n3603	1	112:100
110.097	6.79545	CAM'SCM'MO1'SAM		0	bp				0.1	0.1	153217	505	1.02657	0.63336			24	135427	141682	134530	138830	145209	149529	110938	123392	135427	141571	143258	145966	115195	146685	129214	124421	131174	133145	125907	133201	124108	124456	142355	153217	505	bp	0.93696	1	153217	n3604	1	110:100_197:86_183:47_196:33_108:28_166:19
130.05	10.5297	CAM'SCM'MO1'SAM	L-alpha-glutamyl-L-hydroxyproline	0	bp	x-H2O			0.32	0.59	152196	506	0.796831	0.465279	Double-charge	neg	24	72700.9	26918	78091.1	81556.9	98147.6	110249	78880.7	26392.1	86555.5	79683	89318.4	88361	29686.7	19433.7	111934	152196	127369	123102	96648.9	106988	113630	97511.5	114884	103515	506	bp	0.91777	1	152196	n3610	1	130:100
257.093	7.7716	CAM'SCM'MO1'SAM		0	bp				0.07	0.15	151523	507	1.01804	0.765598			24	99922.3	118013	114694	109046	115615	151523	125133	110021	109833	117471	106162	125162	116580	136545	109427	115445	110359	93130.8	111195	113906	95776	118428	129148	115849	507	bp	0.859255	1	151523	n3611	1	257:100_155:80
114.073	8.24138	CAM'SCM'MO1'SAM	Leu-Pro	0	bp	xACN			0.18	0.24	150990	508	1.1062	0.358684	Double-charge	neg	24	98098	100399	97715.9	85901.1	84227.8	150990	81661.9	99282.9	91642.5	95809	126283	76858.9	91273.2	101591	68666.5	105320	74299.8	75517.8	84087	84197.5	57058.4	78650.1	98420.8	86189.6	508	bp	0.943556	1	150990	n3613	1	114:100
192	23.319	CAM'SCM'MO1'SAM		0	bp				0.11	0.12	149758	509	0.897624	0.0551354			24	129854	127617	138777	124482	139381	128161	110109	109181	139889	139672	125902	129885	146234	145844	129038	140134	146575	132882	143022	109725	125814	117132	126723	149758	509	bp	0.891843	1	149758	n3614	1	192:100
342.017	22.7648	CAM'SCM'MO1'SAM		0	bp				0.1	0.1	148585	510	0.95035	0.309201			24	121085	129622	127726	131132	148585	129322	102157	113977	133960	122712	112619	128515	135717	121818	121707	132030	126430	113538	134194	109133	113307	121448	111372	127177	510	bp	0.802276	1	148585	n3615	1	342:100
169.068	9.47886	CAM'SCM'MO1'SAM	1-Peroxyferolide	0	bp				0.19	0.23	148260	511	1.24115	0.0527361	Double-charge	neg	24	121236	141392	107943	101563	120099	108372	104000	102552	148260	137323	126280	93143.9	86867.9	86054.1	84651.1	105438	106104	104190	72476.8	88595.3	72927.8	83324.7	54983.9	47546.1	511	bp	0.914218	1	148260	n3616	1	169:100
140.089	6.74621	CAM'SCM'MO1'SAM		0	bp	x-H2O			0.18	0.52	147896	512	0.495739	0.018024			24	39657.8	39744	38677.7	68823.7	64736.5	40770.8	35162.3	38669.4	39418.4	47784.1	43583.7	56998.6	98175	78907.3	147896	73043.3	61363.7	68345.1	47608.7	60629.7	119633	35147.2	34287.8	80915	512	bp	0.941649	1	147896	n3617	1	140:100
135.062	19.8974	CAM'SCM'MO1'SAM	[Fv trimethyl(5:1/2:0)] 4-Hydrocinnamoyl-2,2,5-trimethyl-4-cyclopentene-1,3-dione	0	bp				0.09	0.1	147679	513	0.877659	0.0292584	Double-charge	neg	24	130695	126699	130560	121491	142418	127962	106505	104192	133032	125538	119408	121376	145259	147679	121325	140328	131829	122609	139514	121099	108472	118161	129057	140079	513	bp	0.840263	1	147679	n3618	1	135:100
128.053	6.86717	CAM'SCM'MO1'SAM	1-(beta-D-Ribofuranosyl)-1,4-dihydronicotinamide	0	bp				0.11	0.2	146728	514	0.874146	0.199366	Double-charge	neg	24	101265	113666	96053.1	111513	110549	115565	89273.1	91521.8	108702	118624	103248	97575.3	128794	146728	79508.8	118790	118764	104033	101440	104005	80749.7	98271.4	101663	117977	514	bp	0.951726	1	146728	n3619	1	128:100
164.949	22.8688	CAM'SCM'MO1'SAM		0	bp				0.06	0.06	146061	515	0.914501	0.00786599			24	124506	129925	135503	126662	146061	130862	114742	121827	135051	117974	121471	121897	136569	131186	130706	134414	130096	138517	136918	135089	132465	125527	134971	136058	515	bp	0.801542	1	146061	n3620	1	165:100
406.184	13.3678	CAM'SCM'MO1'SAM	Gln-Pro-Tyr	0	bp	x2-mer			0.34	0.5	145182	516	0.763466	0.12791	H	neg	24	92159.6	125017	115501	74552.7	122675	90339.2	85728.2	33088.4	110889	78091.6	86149.8	114124	104505	145182	121588	117362	108688	68155.1	99832.2	122760	29394.7	36545.1	129181	91507.8	516	bp	0.892896	1	145182	n3621	1	406:100
240.087	9.94352	CAM'SCM'MO1'SAM		0	bp				0.07	0.27	144966	517	1.3277	0.0298378			24	105073	107946	97570.4	67783.2	112529	144966	110223	103014	93425.9	98775.6	110557	96205.5	79579.9	108556	48301.7	76843.6	86329.3	61490.6	101321	106488	80969	112376	123804	90023.7	517	bp	0.959703	1	144966	n3622	1	240:100_168:27_255:25_170:9
137.009	6.68079	CAM'SCM'MO1'SAM		0	bp				0.09	0.38	144917	518	0.566266	0.00154103			24	122821	96727.1	122136	114581	84033.3	97044.3	73430.6	57374	62255.7	69088.3	63729.2	63875.6	144917	110581	96642.2	87911.2	121555	126681	81140.1	105504	68366.8	50522.7	30536	87149.3	518	bp	0.934936	1	144917	n3626	1	137:100
263.077	9.33687	CAM'SCM'MO1'SAM	Asp-Asp-Asp-Tyr	0	bp				0.08	0.47	143908	519	0.361215	8.67987e-05	Double-charge	neg	24	127915	127720	135036	103927	132098	143908	43918.6	39854.6	41361.3	47518.9	43478.9	38329.5	130168	141803	109272	92322.7	113951	116944	44242.2	39512.9	103254	40277.6	43649	46825.8	519	bp	0.861396	1	143908	n3627	1	263:100
135.029	12.6438	CAM'SCM'MO1'SAM		0	bp				0.17	0.43	142235	520	0.647457	0.10088			24	50519.9	64641.1	59594.5	45356.6	78450.8	82474.8	45663.8	54099.1	50757.1	65309.7	71932.4	55830.3	24070.6	142235	91385	96549.4	91825.6	84614.8	33309.6	67156.9	60437	38374.3	56090.8	67544.3	520	bp	0.936058	1	142235	n3628	1	135:100
137.133	5.83601	CAM'SCM'MO1'SAM		0	bp				0.06	0.08	141951	521	1.02418	0.481253			24	109049	124783	130482	141951	124613	129781	113515	122652	127698	134705	116419	122653	117199	127956	122399	120720	121799	110153	117524	114188	112038	114281	127203	136155	521	bp	0.931582	1	141951	n3629	1	137:100
285.01	7.53163	CAM'SCM'MO1'SAM		0	bp				0.17	0.26	141460	522	1.09525	0.30024			24	71573.4	76509.8	141460	87608.7	92993.1	94353	80522.4	100631	71073.2	89998.9	97379	115517	100012	85655.9	83122.3	82155.5	75960.4	79938	68404.6	87305.4	81026.8	71448.1	86362.8	114121	522	bp	0.915223	1	141460	n3630	1	285:100
184.206	13.812	CAM'SCM'MO1'SAM		0	bp				0.13	0.28	140963	523	1.11977	0.379936			24	110136	122153	110625	88755.8	80408.5	140963	76585.1	114594	93182.1	99323.7	98328.5	103014	88569.8	125185	53429.7	95940.6	89405	69921.1	98000	104286	42067.5	96583.1	111470	93365.1	523	bp	0.909357	1	140963	n3631	1	184:100
142.159	8.07985	CAM'SCM'MO1'SAM		0	bp				0.08	0.08	140855	524	1.05024	0.276151			24	127505	113529	122177	120206	116109	140855	103361	126768	118845	128528	127601	122790	110579	129515	108725	119708	111448	113096	121376	119946	119775	114845	124719	133808	524	bp	0.878953	1	140855	n3632	1	142:100
110.021	8.6092	CAM'SCM'MO1'SAM	thidiazuron	0	bp				0.05	0.23	140116	525	0.940625	0.560539	Double-charge	neg	24	89127.5	97388.7	87496.4	90156.5	93312.9	107769	91548.5	96076.7	94197.5	101296	87584.4	89792	140116	110944	78637.2	84144	92141.1	89892.8	87566.4	85971.7	74260.6	86833.3	97723.3	97584.5	525	bp	0.920124	1	140116	n3633	1	110:100
82.0652	8.72003	CAM'SCM'MO1'SAM		0	bp				0.07	0.1	140064	526	0.929607	0.0726816			24	110947	117228	123460	106094	125745	140064	99775.8	107508	120202	120235	108139	112665	123630	127566	121131	120617	117584	108620	118993	111666	103499	103841	121900	131235	526	bp	0.95906	1	140064	n3634	1	82:100_171:86_258:27
117.073	12.0798	CAM'SCM'MO1'SAM		0	bp				0.11	0.16	139136	527	0.958312	0.606261			24	117839	102533	96025.9	108904	107831	139136	84214	100346	105585	111551	99610.1	115067	123130	129889	102462	82617.4	97260	107828	110054	103660	104318	101766	105303	106673	527	bp	0.919741	1	139136	n3637	1	117:100_121:12
165.073	7.70897	CAM'SCM'MO1'SAM	Gibberellin A51-catabolite	0	bp				0.25	0.25	138988	528	1.13545	0.316682	Double-charge	neg	24	113389	138988	90506.4	93013.8	101763	82890.6	81682.8	98580.1	131285	121058	115736	65168.9	88329.7	74199.7	79449.7	102273	98783.2	97286.4	95320.9	88965.3	72854.2	84215.3	61845.4	46156.8	528	bp	0.877961	1	138988	n3639	1	165:100_135:43
117.037	6.81608	CAM'SCM'MO1'SAM	trihomocitrate	0	bp				0.13	0.35	138756	529	0.991264	0.941092	Double-charge	neg	24	92603.5	98587.2	80478.8	66134	77625.2	80547.2	106287	83743.6	96033	100058	80830.4	78767.9	74931.6	76507.9	88309.2	102072	133485	75223.4	90406.3	138756	64573	93779.4	63124	62409.9	529	bp	0.945762	1	138756	n3641	1	117:100_191:99
150.058	5.72273	CAM'MO1'SAM		0	bp				0.86	0.86	138154	530	0.450654	0.0175934			24	121663	128982	35636.5	45282.8	40371	32564.5	28038.9	138154	24219.3	35999.9	29679.5	48271.4	106334	116705	116238	116242	111884	107979	35703.5	127108	55574	26708.8	30598.8	36154.3	530	bp	0.888241	1	138154	n3643	1	150:100
187.108	12.6029	CAM'SCM'MO1'SAM	Leu-Lys-Asp	0	bp				0.06	0.24	137888	531	0.951913	0.646755	Double-charge	neg	24	86364.2	97182.6	79235.9	85351	100257	114036	89264.4	88602	104667	91401.2	93619.4	97251.5	78508.2	137888	106586	72484.7	102462	95408.6	109731	97449	83838.8	100130	133109	114679	531	bp	0.851399	1	137888	n3644	1	187:100_189:51
193.017	20.6073	CAM'SCM'MO1'SAM		0	bp				0.14	0.14	137517	532	0.869477	0.0482835			24	114226	122760	109893	111162	133537	116995	88281.8	105910	133757	114351	104745	108326	137517	125060	112340	127064	132381	119391	119005	108062	115276	121659	131719	125535	532	bp	0.821189	1	137517	n3646	1	193:100
112.112	6.35306	CAM'SCM'MO1'SAM		0	bp	xNH3			0.16	0.34	136830	533	1.17915	0.294432			24	89861.1	81074.7	107167	127496	136830	93905.7	59903.6	90768.1	80524.8	74074.8	69757.8	60749.5	46852.2	88163.5	70583.2	32608.8	78237.4	53123.8	58582.8	82475.4	56884.3	51571.4	87686.6	94485.7	533	bp	0.939393	1	136830	n3647	1	112:100
103.057	8.39334	CAM'SCM'MO1'SAM		0	bp				0.12	0.38	136375	534	2.03651	3.33299e-05			24	33881.6	35918.9	37270	28064.8	34907.6	46352.2	62646.9	65906.7	68779.8	79191.3	64126.4	84189	40096.9	38959.3	29456.4	36534.8	32092.5	31472.4	136375	120703	25139	114269	129912	127647	534	bp	0.919431	1	136375	n3648	1	103:100
113.024	6.63912	CAM'SCM'MO1'SAM	Chorismate	0	bp	x-NH3			0.35	0.35	136349	535	0.686134	0.0257792	Double-charge	neg	24	125346	118121	118705	115042	136349	93980.8	30747.4	64971	95329.9	64409.9	60567.1	93939.7	110686	108326	101530	104401	69827.6	102730	125405	110581	65541.2	58837.1	84378	102894	535	bp	0.904545	1	136349	n3649	1	113:100
201.076	13.3543	CAM'SCM'MO1'SAM		0	bp				0.16	0.37	135947	536	1.14216	0.42293			24	84075.6	68428.1	122168	78472.1	135947	52939.4	63314.1	77911.7	80356.1	65753.2	94863.7	69121.7	67293.7	101651	55965.4	44081.7	86372.4	39782.9	89303.6	78636.6	42504.2	65639.4	83057.2	65094.3	536	bp	0.827928	1	135947	n3650	1	201:100
112.12	5.35303	CAM'SCM'MO1'SAM		0	bp	xC13			0.06	0.06	134536	537	0.962329	0.234045			24	117989	127273	117994	114032	134535	123529	118931	133442	123159	116275	116198	130531	134536	126512	120087	132059	131052	123200	123818	123591	121573	117198	117103	129226	537	bp	0.965428	1	134536	n3651	1	112:100_101:56
131.089	10.6733	CAM'SCM'MO1'SAM		0	bp				0.11	0.2	134369	538	1.09723	0.339464			24	99599.7	112550	106280	103279	114766	134369	92627.1	97030.1	113345	118985	122135	108690	106211	101072	102725	105911	118746	60300.9	109591	105096	100084	105428	131209	117528	538	bp	0.911491	1	134369	n3653	1	131:100
417.176	13.4222	CAM'SCM'MO1'SAM		0	bp				0.24	0.43	134315	539	1.1984	0.373392			24	88814.4	131228	112390	105669	91340.3	132078	55282	112077	96561.9	82974.3	74568.4	101439	54262.9	134315	60722	62130.4	48735.1	76167.2	108401	93392.6	83225	92033.7	72569.7	94992.9	539	bp	0.887738	1	134315	n3654	1	417:100
78.015	6.74279	CAM'SCM'MO1'SAM		0	bp				0.25	0.25	134015	540	0.750692	0.0429507			24	134015	95139.9	109625	125363	111013	95483.6	61224.7	56395	63453.6	102242	63825.8	87879.1	97270.2	103924	111442	76860.3	73740.6	116256	98087.4	105789	130583	117745	98779.7	106276	540	bp	0.87812	1	134015	n3655	1	78:100
58.0289	7.0829	CAM'SCM'MO1'SAM		0	bp				0.06	0.13	133976	541	0.970042	0.567607			24	91831.9	104239	128283	115482	125991	126478	120479	113231	107281	103209	110692	121747	97641.8	116681	125348	109743	114957	133166	133976	106670	130398	119984	115953	119113	541	bp	0.887528	1	133976	n3656	1	58:100_169:93
98.0965	7.7944	CAM'SCM'MO1'SAM		0	bp		C7	xC13	0.04	0.13	133924	542	0.999194	0.987789			24	103308	110355	107018	95483.7	100606	133924	103014	104576	106094	112512	109141	99692.5	115772	116372	95398.1	113397	108229	86373.7	109652	107732	79076.9	112007	119429	109656	542	bp	0.984893	1	133924	n3658	1	98:100_99:7
94.9893	6.3992	CAM'SCM'MO1		0	bp				0.13	0.82	133785	543	1.1424	0.150448			24	31986.6	18802	34236.5	32710.2	36081.5	87401.7	39349.3	27704	37820.1	34940.9	34325.6	29445.8	30027.6	35251	24470.9	28516.2	35300.8	24642.5	36724.3	33239.1	28491.6	133785	39371.7	29360.2	543	bp	0.850365	1	133785	n3660	1	95:100
94.9893	6.57571	CAM'SCM'MO1		0	bp				0.22	0.82	133785	544	0.992655	0.950063			24	32027.7	45556.6	35100.4	32710.2	46590.6	42295.1	27025.6	40925.1	42048.8	30335.8	25804.5	29445.8	34914.9	28565.4	30350.4	34247.1	26247.4	42707.5	36724.3	33239.1	28491.6	133785	39371.7	29360.2	544	bp	0.826345	1	133785	n3661	1	95:100
132.047	8.44336	CAM'SCM'MO1'SAM		0	bp				0.22	0.22	133626	545	1.17202	0.20955			24	128989	118499	93463.9	81772.1	132601	132568	71712.4	133626	96002.4	129222	129611	126850	118390	116541	98786.7	84579.9	92863.7	75024.7	93119.8	96898	100421	82137.8	100982	129815	545	bp	0.917923	1	133626	n3662	1	132:100
336.148	12.5602	MO1	alpha-Cyclopiazonate	0	bp					0.23	133602	546	0	0.000123718	H	neg	6	0	0	0	0	0	0	0	0	0	0	0	0	133602	122203	93311.6	65808.9	104624	99831.7	0	0	0	0	0	0	546	bp	0.902672	1	133602	n3663	1	336:100_174:71_390:68
120.977	6.63957	CAM'SCM'MO1'SAM		0	bp				0.21	0.42	133251	547	0.791187	0.262065			24	133251	55267.9	105703	50277.2	54554.8	76468.4	49513.5	69918.9	73845.3	58771.8	61085.2	41543.1	90196.5	116911	88074.6	49672.9	40498.3	62932.6	76413.7	112218	98899.7	126792	112396	100250	547	bp	0.944321	1	133251	n3666	1	121:100
203.11	13.4154	CAM'SCM'MO1'SAM		0	bp	xMSnoise			0.09	0.09	132536	548	0.935683	0.187957			24	109277	122710	120160	109839	109109	132536	124494	103288	110898	104171	99628.7	99306.4	124402	114672	101003	116211	108872	120741	116504	106241	112012	127217	122179	111199	548	bp	0.91171	1	132536	n3667	1	203:100_287:76_121:69_135:59_136:52_195:47_189:47_136:46_245:38_149:37_74:37_137:36_148:36_96:31_231:31_148:30_134:28_125:26_70:23
97.0969	5.76898	CAM'SCM'MO1'SAM		0	bp				0.35	0.45	132125	549	1.063	0.722618			24	48871.8	89821.5	132125	50987.5	62180.1	52022.7	46972.9	48188.2	73248.2	105975	52871.4	58490	53513.6	52858.7	65323.9	53870.2	55319.4	81996.9	80884.9	92390.9	75587.8	84558.4	95047.6	101155	549	bp	0.964836	1	132125	n3686	1	97:100
110.096	10.1923	CAM'SCM'MO1'SAM		0	bp				0.04	0.14	130077	550	0.987628	0.710253			24	92193.5	115699	103181	104247	114943	130077	100249	105494	97298.8	109349	101004	106333	100405	105482	105534	105313	115826	94931.3	111886	97692.8	87044.8	93018.3	117428	123067	550	bp	0.941815	1	130077	n3687	1	110:100_68:87_76:64_71:61_135:59_77:48_95:44_72:40_76:37_110:34_112:33_81:33_99:28_122:28_107:26_97:26_55:25_109:21
84.0889	5.60831	CAM'SCM'MO1'SAM		0	bp	xC13			0.06	0.09	128967	551	0.961443	0.232857			24	121419	99343.7	128967	123043	118170	115321	102909	117663	121879	118765	113115	116071	121223	126745	113014	114758	116145	126205	112438	114663	115730	109164	115328	120250	551	bp	0.942962	1	128967	n3705	1	84:100_119:28
103.021	8.38697	CAM'SCM'MO1'SAM		0	bp				0.03	0.37	128428	552	1.01313	0.83707			24	99474.4	26827.5	111017	94423.6	99596.1	128428	99870.2	97624.4	102312	94944.4	97292.1	94044.2	114673	102862	82646.3	107796	89964.2	80547.9	91057.2	99013.6	76867.9	101137	101650	102058	552	bp	0.924494	1	128428	n3707	1	103:100
168.059	6.70085	CAM'SCM'MO1'SAM	3-Fluoro-1-(4-hydroxyphenyl)-1-propanone	0	bp	xC13			0.13	0.26	128207	553	0.821072	0.170494	H	neg	24	84360.8	79109.9	99367.3	75303.7	51055.5	89146.4	70441.6	60094.5	73396.5	57371.9	64734.3	82089.2	86230.8	64959.5	107652	63089.1	109890	65246.6	102933	128207	118348	109781	103416	70838.1	553	bp	0.961961	1	128207	n3708	1	168:100
153.003	7.54156	CAM'SCM'MO1'SAM		0	bp				0.44	0.46	127141	554	1.29153	0.288347			24	48366.9	46846.3	35805	44859.3	46423.3	105014	127141	53550	62725.2	58478.7	62755.8	44448	31908.6	52031.5	49507.5	46041.8	68120.7	69143.7	73669.9	90097.3	61646.5	96511.4	67263.8	60390	554	bp	0.949065	1	127141	n3709	1	153:100_216:41
205.122	12.6612	CAM'SCM'SAM	[GP (16:0)] 1-hexadecanoyl-2-sn-glycero-3-phosphate	0	bp				0.15	1.15	126602	555	2.86303	0.00884966	Double-charge	neg	24	77589.7	80149.6	60926	75059	68594.5	126602	53378.2	80677.2	77924.2	63929.9	69307.6	65873.1	26830.8	12498.9	7933.1	9534.11	78127.4	8661.45	67951.2	66664.7	60397.8	56433	61719.8	68028.7	555	bp	0.953822	1	126602	n3711	1	205:100_64:50_66:48_56:38_53:23
60.0027	6.63965	CAM'SCM'MO1'SAM		0	bp				0.41	0.49	126385	556	0.532249	0.0718424			24	101749	43466.4	84792.8	56058.4	126385	66244.7	27243.6	33649.4	61073.3	54317.7	28668.4	23702.8	45898	52729.3	120160	106128	73803.9	30882.9	49355.8	47150.5	44032.5	40902.9	103369	94432.4	556	bp	0.899737	1	126385	n3716	1	60:100
159.065	12.8339	CAM'SCM'MO1'SAM		0	bp				0.17	0.29	125239	557	0.573698	0.0131487			24	70613.9	61175	56958.6	53993.5	63403.3	72703.7	44986.1	54643	62605.7	74699.4	53071.7	59698.8	120403	70139.3	125239	119880	58862.9	115039	73782.5	46991.6	54361.6	61176.1	58280.8	56142	557	bp	0.915029	1	125239	n3717	1	159:100
206.066	12.6512	CAM'SCM'MO1'SAM		0	bp				0.17	0.31	123234	558	0.89654	0.489624			24	82916.4	79079.6	108190	91228.9	101519	121549	83709.1	65747.2	81676.9	78628.8	89755.4	110573	61145.7	120236	120571	66444.8	123234	77323.7	107976	94543.8	77688.4	94359.5	74908.1	86361.2	558	bp	0.93894	1	123234	n3718	1	206:100
186.095	12.5945	CAM'SCM'MO1'SAM		0	bp			xFA	0.56	0.56	123026	559	0.365564	0.00023178			24	51883	27472.9	35704.9	31066.3	69322.6	69510.2	18192.5	38004.1	32035.8	79320.4	40224.5	24563.4	120709	118323	74489.6	87984.7	123026	111035	22724.6	13549.6	31609.8	15623.7	13110.5	20717.4	559	bp	0.934577	1	123026	n3719	1	186:100
151.148	7.10779	CAM'SCM'MO1'SAM		0	bp				0.15	0.26	121825	560	0.978561	0.847455			24	54672.1	112509	121825	116829	85634.8	91623.7	99399	77720	109974	89261.5	78556	107443	121387	89752.9	60070.1	95222.5	111980	96261	63676.4	97455	73874.7	61750.5	109844	92942.2	560	bp	0.960119	1	121825	n3720	1	151:100
74.0183	6.60722	CAM'SCM'MO1'SAM		0	bp	xMSnoise			0.43	0.43	121126	561	0.587404	0.0464343			24	43022.1	49677	59405.5	43354.5	67819.9	90149.8	21886	30397	52786.4	56039.2	21532.2	57713.4	48881	49713.4	95041.6	49471.5	102296	63777.1	121126	55677.1	91381.6	88839.6	50819.9	46360.7	561	bp	0.94058	1	121126	n3721	1	74:100
203.066	12.6525	CAM'SCM'MO1'SAM		0	bp				0.12	0.53	120923	562	0.989401	0.963852			24	53328.4	56459.7	59425.9	63801.4	57213.1	105727	58211.5	57672.6	76562.7	57825.1	61573.1	69379.3	36215.6	120923	60619.2	56008.2	84545.2	26997	63958.7	60548.5	45540.8	49203.7	65833.7	71245.4	562	bp	0.879687	1	120923	n3722	1	203:100
100.003	5.44733	CAM'SCM'MO1'SAM	Sevoflurane	0	bp				0.29	0.34	120882	563	0.819319	0.212619	Double-charge	neg	24	72011.2	52804.5	53220.3	84286.3	92237.2	67624	45471.6	55192.2	79528.9	97840	53120.8	77637.6	71877.3	79025	87482.4	77485.6	64381.2	118689	68062.6	44356.9	120882	64141.6	70418.9	88309.1	563	bp	0.8712	1	120882	n3723	1	100:100
68.9947	9.85788	CAM'SCM'MO1'SAM		0	bp				0.11	0.11	119865	564	0.971338	0.559665			24	95910.3	100381	102009	108531	103516	110617	92278.8	90761.2	107521	104801	97601.6	119865	107632	104604	107673	102284	97023.1	111697	100792	92117.1	108141	84060.5	105663	100635	564	bp	0.9229	1	119865	n3724	1	69:100_113:65_111:41_111:13
108.081	8.37386	CAM'SCM'MO1'SAM		0	bp				0.08	0.1	119225	565	0.995822	0.919207			24	101147	108483	101877	90009	94604.8	119225	93814.1	98192.7	113619	92542.9	104047	98937.2	98175	109645	96276.5	95425.1	107141	97013.6	96306.2	108581	92492.7	98082.7	101025	105425	565	bp	0.917687	1	119225	n3728	1	108:100_121:91_200:43
244.118	9.56722	CAM'SCM'MO1'SAM		0	bp				0.1	0.11	119099	566	1.03047	0.622081			24	95346.4	119099	114291	97986.4	102334	118223	82729.7	94047	107895	106026	108479	95631.3	97022.9	110031	79859.3	99994.6	94184	96130.5	106198	99271.1	78080.7	90862.4	106395	101901	566	bp	0.933912	1	119099	n3731	1	244:100_68:65_83:43_148:16
96.0808	8.56784	CAM'SCM'MO1'SAM		0	bp				0.11	0.11	118978	567	0.994222	0.927376			24	90560.6	109768	98565.6	100702	110100	111103	93844.9	91502.9	116990	117046	96537.7	102795	88042.9	118978	103484	101229	112086	98492.3	115789	100140	99250.1	103425	111740	113534	567	bp	0.915315	1	118978	n3735	1	96:100
83.0128	13.3276	CAM'SCM'MO1'SAM		0	bp				0.24	0.3	118773	568	1.0949	0.572055			24	88665.4	42423.6	85988.4	61680.2	77020.2	93687.4	58138	70213.3	86837.4	109569	74187.4	104554	79235.3	118773	76802.6	63345.8	52198.8	69501.8	71912.6	81487.5	44532	83098.9	78768.5	55321.1	568	bp	0.884707	1	118773	n3736	1	83:100
83.0492	6.48551	CAM'SCM'MO1'SAM		0	bp				0.14	0.14	118597	569	1.0633	0.364898			24	79400.1	96806.8	104719	102877	86071.6	109744	80922.6	93855.1	118597	104457	85856.8	94591.8	91667.2	99613.3	88980.4	90048.1	85728	87818	115958	80050.5	98487.5	80749.1	91504.7	94764.7	569	bp	0.94773	1	118597	n3737	1	83:100_69:30_140:24_125:21
126.14	7.01616	CAM'SCM'MO1'SAM		0	bp				0.1	0.23	118521	570	1.18552	0.0542538			24	71877.5	72439	81769.9	70800.7	105929	118521	91409.5	89469.8	109470	105212	103626	84691.8	75931.9	79631.4	87538	81092	104679	63636.5	72872.3	102438	94051.9	67230.6	108591	111596	570	bp	0.945459	1	118521	n3741	1	126:100
258.095	7.32492	CAM'SCM'MO1'SAM		0	bp				0.14	0.14	118343	571	1.162	0.0856252			24	100307	91307.3	92081.5	87351.9	81678.8	118343	97321.2	69785.2	86656.7	108776	93479.7	100446	71957	93775.2	81217.1	87461.9	69967.8	74507.2	81761.3	71476.8	73256.7	87539.8	78794.4	82036.8	571	bp	0.846252	1	118343	n3742	1	258:100
76.0257	5.67216	CAM'SCM'MO1'SAM		0	bp				0.06	0.1	118036	572	1.04926	0.334832			24	99043.5	92825.2	102271	104153	109107	118036	93957.9	96793.3	92200.6	107688	92129.7	97064.2	81487.4	94131.8	101389	102779	90839.3	81988.6	78769.8	90761.4	102520	81951.8	98547.9	94324.8	572	bp	0.94705	1	118036	n3743	1	76:100_152:31
107.052	10.7715	CAM'SCM'MO1'SAM		0	bp				0.52	0.52	118021	573	1.50148	0.190051			24	51448.9	67709.9	48278.9	28615.4	29445.7	59706	118021	45512.6	47476.3	47249	53007.4	35242.4	39955	41392.6	43323.8	24630.3	55660.2	25816.2	46367.7	46944.5	49409.6	61299.9	46934.6	59573.6	573	bp	0.937506	1	118021	n3745	1	107:100
160.042	5.63728	CAM'SCM'MO1'SAM		0	bp				0.13	0.27	117161	574	0.629718	0.0191808			24	73220.6	73938.6	80190.3	45324.6	67474.2	86496.5	53385.1	55432.1	49212.9	54721.9	42111.1	41716.9	57894.4	117161	66151.4	68411.7	87434.4	73919.7	58616.3	54057.4	43186.7	58387.8	36540.2	37924	574	bp	0.95285	1	117161	n3746	1	160:100
164.074	7.83369	CAM'SCM'MO1'SAM		0	bp	xFA			0.13	0.38	117114	575	1.26476	0.010196			24	117114	82884.5	39261.6	59608.8	66905.8	112245	80619.1	69859.2	64661.2	87674.2	89740.9	71173.7	67777	64070.9	52863.6	66391.3	59897.6	55651.7	72771.5	73485	58687.2	68166.7	69399.4	80033.3	575	bp	0.929101	1	117114	n3747	1	164:100
130.073	13.4474	CAM'SCM'MO1'SAM		0	bp				0.17	0.34	116942	576	1.00676	0.958949			24	89390.6	77109.8	116942	52833.2	61720.6	96909.1	60935.1	72958.6	90568.3	72995.3	65131.2	58111.7	72509.7	56702.2	98761.4	44508.3	70850.9	74541.7	55199	50324.6	36485	65289.2	91829.1	43616.1	576	bp	0.914977	1	116942	n3748	1	130:100
175.148	8.63287	CAM'SCM'MO1'SAM		0	bp				0.12	0.13	116690	577	0.967058	0.605432			24	86686.4	102190	102764	90756.3	83669.8	116690	80521.1	96864.9	113639	102514	103274	86158.8	98123.5	116515	100772	96726.3	101838	88854.8	114479	89998.8	99987	92223.8	99076.6	93092.8	577	bp	0.921817	1	116690	n3749	1	175:100
98.0965	7.78988	CAM'SCM'MO1'SAM		0	bp		C8	xC13	0.3	0.3	116372	578	0.679726	0.0102872			24	75041.3	56292.7	75235.7	47116.9	74671.6	60575	84012.9	74995.7	106094	51283	67347	48261.8	115772	116372	95398.1	113397	108229	86373.7	83491.6	93302.8	41770.4	82865.5	91757.5	74951.5	578	bp	0.981382	1	116372	n3750	1	98:100
113.084	7.63776	CAM'SCM'MO1'SAM		0	bp				0.09	0.23	116240	579	1.10628	0.18508			24	79054.7	82703.2	79963.2	59532.3	70462.6	116240	64066.2	77784.9	66080.2	77910.8	70467.7	77767	67582.2	79750.5	50121	68956	59317.3	66648.3	65976.3	68675.6	59056.3	60555.3	82310.2	63396.8	579	bp	0.965538	1	116240	n3751	1	113:100_98:56_70:41
96.9938	18.6517	CAM'SCM'MO1'SAM		0	bp				0.11	0.14	115427	580	0.948458	0.344445			24	83083.1	84915.7	105017	94138.9	106598	88405	74699.7	81678.5	100706	94711.4	88996.1	93950.1	103273	97131.1	86945.3	92812	98915.5	84724.6	100501	93350.2	78074.8	88385.7	115427	106278	580	bp	0.801942	1	115427	n3754	1	97:100
169.035	5.62745	CAM'SCM'MO1'SAM		0	bp				0.09	0.12	115199	581	1.07071	0.150556			24	104899	115199	88623.7	83376.1	103416	103666	105180	97810.4	86831.6	88172.7	106291	93133.6	89790.6	88784.3	92818.9	94462.7	80109.2	93318.5	97736.6	86328.1	92066.2	87242.2	91508.1	110722	581	bp	0.959492	1	115199	n3755	1	169:100_74:71
124.125	6.52787	CAM'SCM'MO1'SAM		0	bp				0.16	0.16	114685	582	0.896841	0.140558			24	80260.3	92754.2	94297.6	81974.3	90096.4	114685	78009.9	61561.7	71605.9	97477.8	78798.2	88062.1	92768.6	83565.1	82986.6	91424.3	90649.7	88817.5	83964.5	65122.2	63620.3	53646.1	74990.8	77593.6	582	bp	0.885328	1	114685	n3757	1	124:100
162.97	20.0736	CAM'SCM'MO1'SAM		0	bp				0.14	0.14	114447	583	0.90798	0.13505			24	99464.2	105622	93062.1	95294.5	112764	88317.3	77998.4	82853.5	114447	94008.1	93254.1	90881.6	106744	106034	100323	94777.9	102445	99208.1	108635	90310.2	90989.7	86759.2	107262	107546	583	bp	0.80393	1	114447	n3758	1	163:100
143.016	21.2194	CAM'SCM'MO1'SAM	[PS] 2-acyl-sn-glycero-3-phosphoserine	0	bp				0.46	0.71	114154	584	1.10689	0.771549	Double-charge	neg	24	61486.1	53490.9	41771.1	31971.6	48560.7	114154	38063.2	44307.1	33021	44283.8	44692.5	96801	46375.9	108849	34989.9	30670.8	21860	29338.9	55482.3	42900.1	45135.8	43273.7	109354	53969.4	584	bp	0.978314	1	114154	n3759	1	143:100_132:78_89:49_178:48_161:46_142:43_73:41_115:29
164.092	6.82877	CAM'SCM'MO1'SAM		0	bp				0.14	0.22	114060	585	0.90763	0.294114			24	75410.5	72284	70933.7	84264.1	84412.7	69686.5	60610.4	66566.5	81428.8	76120.5	68771.9	87388.3	73586.9	73214.7	93395.3	75416.1	68866.5	101276	82744	67654.9	114060	64424.3	75800.5	80230.7	585	bp	0.824708	1	114060	n3767	1	164:100
137.009	21.1357	CAM'SCM'MO1'SAM		0	bp				0.06	0.1	113481	586	0.972642	0.339267			24	95911.3	96430.5	89879	87099	113481	94047.9	91265.5	89442.9	105948	97347.2	97751	98799.6	101763	101809	101699	97455.8	98932.3	95224.3	103708	91291	99781.5	92386	94589.4	98041.2	586	bp	0.817865	1	113481	n3768	1	137:100
379.161	13.4072	CAM'SCM'MO1'SAM	Ser-His-His	0	bp				0.3	0.51	113412	587	1.04198	0.791252	H	neg	24	57277.4	35835.9	41612.4	38609	88381.6	113412	78421.8	91633.4	86924.5	47422.9	102736	48770.5	75776.3	91342.9	72205.6	74876.7	45481.3	77857	62525.9	88653.4	41097.5	43461.6	50076.4	86498.3	587	bp	0.859885	1	113412	n3769	1	379:100
175.112	10.3693	CAM'SCM'MO1'SAM		0	bp				0.04	0.42	113061	588	0.969412	0.491425			24	87209.9	103333	93437.9	91152.8	86323.6	113061	82796.4	84608.9	84693.4	89829	92552	84472.1	87672.6	104748	79313.3	88029.3	86326	89237.2	53966.5	82952.7	46051.3	81658	60803.7	18909	588	bp	0.941501	1	113061	n3770	1	175:100
82.0288	9.25384	CAM'SCM'MO1'SAM		0	bp				0.16	0.5	112484	589	0.77338	0.320929			24	74538.1	47510.8	91397.7	40173.5	62411.7	84813.1	53458.1	63790.5	42878.8	46243.4	49163.7	44076.4	112484	46307.6	40587.8	97625.2	39386.5	51013.1	44487.2	69402.9	37181.5	54056.2	48219.7	42742.1	589	bp	0.930822	1	112484	n3771	1	82:100
124.125	6.59681	CAM'SCM'MO1'SAM		0	bp				0.14	0.22	111579	590	1.14654	0.149613			24	93639.6	69469	70494.4	74737.8	111524	65540.2	70002.4	91797.8	107419	103799	97128.9	100965	97295.8	80126.6	93622.3	91424.3	73241.5	62408.9	103224	69898.9	86914.8	82683.6	102920	111579	590	bp	0.921035	1	111579	n3772	1	124:100
209.012	5.67553	CAM'SCM'MO1'SAM		0	bp	x-H2O			0.08	0.14	111535	591	0.97099	0.668979			24	111535	86713.8	99761.1	99948.1	94986.1	89849.6	96992.5	94241.2	93251.2	78220.6	96202.8	99887.8	104224	111403	89457.7	82729.2	107118	80558.4	84160.5	100425	86700.7	93019.6	88705.5	108948	591	bp	0.85403	1	111535	n3773	1	209:100
184.04	9.94209	CAM'SCM'MO1'SAM		0	bp				0.15	0.69	111426	592	0.768401	0.450042			24	30998.8	33937.4	37923.6	31467.3	38688.4	41067.4	28708.4	30963.7	38921.4	40667.3	33853.6	41795.3	111426	37094.5	29978.5	39160.6	32144.9	29879.7	32979.7	32676.7	23652.7	31844.7	32953	34532.4	592	bp	0.923412	1	111426	n3774	1	184:100
76.0295	6.33604	CAM'SCM'MO1'SAM	N1-Methyl-2-pyridone-5-carboxamide	0	bp	xC13			0.12	0.65	109937	593	0.638464	0.0877158	Double-charge	neg	24	109937	35893.8	28442.5	29660.7	63188.4	30579	29834.9	25044.4	26911.9	30427.9	22525.5	24491.4	40209.9	28227.7	46884.5	31563.2	28798.2	73721.2	51865.3	24534.7	24688.7	22833.3	28804.9	29696.2	593	bp	0.815534	1	109937	n3775	1	76:100
132.03	6.20145	CAM'SCM'MO1'SAM		0	bp				0.19	0.33	109535	594	0.83563	0.0574117			24	85877.6	94742.5	103948	101824	100329	90135.1	75403.2	79175.1	101350	59201.4	89808.9	99459.2	85439.3	99017.5	105721	100323	103578	109535	61914.7	50035	104698	83389.2	50328.6	101706	594	bp	0.946267	1	109535	n3776	1	132:100
134.013	13.3283	CAM'SCM'MO1'SAM		0	bp				0.24	0.46	109312	595	1.04982	0.822055			24	77636.5	80957.3	80489.1	75735	82898.2	100182	80989.9	75588.7	73709	37583.7	81192.2	85941.9	39708	98935.1	70451.4	109312	67228.8	28728.6	99415.5	78170.8	86504.9	80295.1	78825.3	100782	595	bp	0.902785	1	109312	n3777	1	134:100
198.058	9.11261	CAM'SCM'MO1'SAM		0	bp				0.09	0.21	108984	596	1.17464	0.111929			24	87264.7	95085.3	85181.6	75385	78330.4	108984	75251.7	79748.4	87123.5	91242	78762.2	72090.4	72666.1	89788.7	51198.9	65650.1	78214.2	54707.3	72590.4	77273.2	50613.2	69446.8	99582.2	73640.9	596	bp	0.868479	1	108984	n3778	1	198:100_170:38
92.9922	5.73969	CAM'SCM'MO1'SAM		0	bp				0.08	0.4	107825	597	1.33544	0.000245522			24	97252.8	70722.2	87541.3	90708.8	74044.9	85764.2	78686.2	78907.4	90318.8	88295.8	94687.2	94605.2	74143.1	65078.9	71482.8	65206.7	59825.3	57765.8	44905.3	43663.7	56007.4	64092	107825	49859.4	597	bp	0.906874	1	107825	n3780	1	93:100
110.06	9.12797	CAM'SCM'MO1'SAM		0	bp				0.09	0.29	107380	598	1.05931	0.651084			24	87002.2	66082	84454.8	53883.4	71786.8	107380	68348	76935.4	64321.4	71060.1	77327.3	63324.7	90346.9	62073.6	41810.4	88114.1	52931.6	62453	48408.3	77971	46441.7	70649.5	65545.2	71308.9	598	bp	0.946516	1	107380	n3781	1	110:100
169.068	13.1786	CAM'SCM'MO1'SAM	1-Peroxyferolide	0	bp				0.14	0.41	107326	599	0.971686	0.757603	Double-charge	neg	24	39909.9	63382.5	78144.8	101857	42273.5	42782.6	69275.2	71276.7	79154.9	90438.5	86896.6	98819.7	96876.4	107326	80030.9	81267.2	78227.2	66582.9	51561.4	71648.9	75031.3	62272.8	80095	39443.9	599	bp	0.972119	1	107326	n3782	1	169:100
218.102	12.6694	CAM'SCM'SAM		0	bp	x-NH3			0.09	1.31	107103	600	5.74598	0.000111046			22	48161	81635.8	50998.2	72283.8	71274.5	63332.3	57019.2	63464.4	62261.7	72849.6	70444.9	63064.6	8770.19	10689.4	39972.6	0	8285.49	0	79745.2	67827.1	45873.2	48986.1	107103	58410.2	600	bp	0.866128	1	107103	n3783	1	218:100
219.068	13.3825	CAM'SCM'MO1'SAM		0	bp				0.27	0.42	105640	601	1.17327	0.353457			24	48939.9	70774.5	102411	82258.9	83649.3	56060.5	93570.9	80657.9	40652.5	89894.2	60277.1	78864.2	80673.4	46041.2	73813.9	70024.5	33342.8	74462.2	81470.1	78601.5	35904.7	79059.5	31931.5	105640	601	bp	0.861503	1	105640	n3784	1	219:100
193.105	17.2209	CAM'SCM'MO1'SAM	[FA oxo,hydroxy(2:0)] 9-oxo-11R,15S-dihydroxy-17-phenyl-18,19,20-trinor-5Z,13E-prostadienoic acid	0	bp				0.19	0.43	105400	602	0.939312	0.736828	Double-charge	neg	24	48669.2	42852.1	57854.5	39471.4	49306	105400	33383.8	40082.5	36056.2	37960.9	41454.1	55604.4	65518.2	64212.1	33940.9	34835.6	30917.9	30916.8	44361.6	39744.9	36062	38195	69961.7	38602.9	602	bp	0.916493	1	105400	n3785	1	193:100_119:61
131.034	5.88569	CAM'SCM'MO1'SAM	hexane-1,3,4,6-tetracarboxylate	0	bp	x-NH3			0.3	0.41	105235	603	0.838831	0.193885	Double-charge	neg	24	74486.1	80836.1	93313.6	34516.9	32678.4	92233.2	32589	70112.3	84902.7	91301.2	76368	91977.8	84827.5	97159.6	82733.7	82959.3	105235	80267.9	84483.6	83389.3	87460.7	78815.8	86145.9	94623	603	bp	0.967726	1	105235	n3787	1	131:100
275.204	11.3321	CAM'SCM'MO1'SAM		0	bp				0.05	0.17	105139	604	0.910039	0.0249971			24	67139.3	77983.6	90142.5	73223	78883.7	105139	73984.8	74682.8	73288.8	73202	66869.5	78012.5	78748.1	85329.5	78523.9	81206.6	87553.5	72178.7	76241.2	82966.7	59666.9	78967.2	83496.8	82584.1	604	bp	0.856876	1	105139	n3788	1	275:100_129:49_266:9
92.9922	5.61893	CAM'SCM'MO1'SAM		0	bp				0.25	0.33	104495	605	0.899965	0.380042			24	97252.8	47200.7	68160.5	47047.6	74044.9	85764.2	99789.3	59358.3	67562.2	58756.2	63961.6	54484.2	74143.1	69297.2	76002.4	85438.2	86712	57215.6	66735.1	104495	101843	46024.9	61099.1	58389.3	605	bp	0.942352	1	104495	n3791	1	93:100
100.058	6.7644	CAM'SCM'MO1'SAM		0	bp	xACN			0.34	0.34	104474	606	0.690428	0.0249564			24	81860.9	95230.2	84335.2	77511.3	89173.7	104474	44642.9	82838.2	42956.8	42331.1	42151.4	76362	80745.7	99445	65398.2	82468.5	74936.8	76827.2	75608	82664.3	65057.5	84959.4	87419.2	78800.1	606	bp	0.957963	1	104474	n3792	1	100:100
549.162	21.3417	CAM'SCM'MO1'SAM		0	bp				0.07	0.09	103975	607	0.92248	0.0753576			24	88819.6	92259.2	93086.2	88790.1	102657	96108.6	81328.1	83087.1	83352.7	95642.4	91861.6	94613.6	102454	103975	89632.9	94991.2	95506.2	87854.2	95906.4	89048.5	73422.3	90130.9	92956.2	96219.7	607	bp	0.880211	1	103975	n3793	1	549:100
179.001	23.8005	CAM'SCM'MO1'SAM		0	bp				0.14	0.14	103195	608	0.921656	0.274323			24	79268.9	81602.2	92086.4	86503	90079.2	78405.3	73906.3	74422.7	103195	92341.8	80357.4	75373.1	102332	97199.3	80538.7	89068.5	92712.1	80213.6	96059.5	72576.1	81209.5	70939.9	86207.6	94775.9	608	bp	0.809973	1	103195	n3794	1	179:100
131.076	7.1721	CAM'SCM'MO1'SAM		0	bp				0.06	0.18	102858	609	1.11012	0.134709			24	76723.9	73016.1	77750.1	73226.4	76438.6	102858	84042.7	87775.2	77993.1	88634.3	81772.6	77475.1	74565.4	91529.9	60676.5	81889.7	72499.9	67160.8	70463.3	79060.1	50235.3	76148.8	90218.5	75318.6	609	bp	0.947895	1	102858	n3795	1	131:100_116:81
126.016	5.69179	CAM'SCM'MO1'SAM		0	bp				0.07	0.26	101958	610	1.08567	0.277682			24	89444.7	48682.2	75602.9	84761.2	83160.2	94093.6	81004.4	83706.8	89570.7	86542.8	73858.5	90653.6	84598.7	92280.2	69279.5	88549.1	68428	62327	90876.9	79998.2	73245.7	44115.6	101958	98113.5	610	bp	0.933174	1	101958	n3797	1	126:100
219.134	12.6522	CAM'SCM'MO1'SAM		0	bp	xMSnoise			0.1	0.54	101255	611	1.1661	0.494232			24	68762	75597.2	63525	60213.1	54412.7	71639.2	70546.2	60645.2	64566.2	78605.4	64556.3	72305.8	40610.8	97014.2	26631.5	46779.2	101255	40359.5	54870.2	56637	51888.4	67615.3	58386.9	48671.2	611	bp	0.851361	1	101255	n3798	1	219:100_120:87
179.001	22.0264	CAM'SCM'MO1'SAM		0	bp				0.14	0.14	101251	612	0.952896	0.484593			24	82575.4	80324	90858	77968.3	97905.3	78769	69235.8	72825.3	101251	89803.5	85420.2	81015.5	91741.7	94870.7	78008	94737.6	83706.4	81180.6	97760.9	85462.9	80029.6	74251.3	92172.3	94208.4	612	bp	0.809287	1	101251	n3800	1	179:100_311:33
357.066	19.6849	CAM'SCM'MO1'SAM		0	bp				0.05	0.09	100405	613	0.90131	0.00214939			24	86129.2	81331.7	86156.1	88354.9	100405	92756.5	84276	77461.4	89747	82379.5	86147.5	83862.2	95408.7	93709.3	90121.2	99134.5	90842.5	89829.6	98536.4	80914.6	87044.5	81131.2	97237.4	94822.4	613	bp	0.800095	1	100405	n3802	1	357:100
118.048	6.94791	CAM'SCM'MO1'SAM		0	bp	xACN			0.06	0.72	100063	614	1.94535	0.0224516			24	28937.1	26599.2	88195.4	94304.3	27247.4	26554.3	86876.8	90661.5	81905.5	95711	94006.6	94972.7	95046.9	28803.3	83521.9	27178.5	23731.3	21427.9	93488	100063	77516.9	83623.3	92808.9	91228.9	614	bp	0.936929	1	100063	n3803	1	118:100
364.189	12.6525	CAM'SCM'MO1'SAM	Gibberellin A44 diacid	0	bp				0.19	0.38	99944	615	2.25513	0.00038358	H	neg	24	69386.1	71178.8	76571.8	55397.2	58819.3	79182.7	57444.5	99943.6	69481.7	75465.9	73822.4	66356.1	26725.8	54678.9	25539.2	34991.5	35967	18323.4	67331.2	50016.9	50555.8	68937.5	66885.2	70230.1	615	bp	0.919916	1	99943.6	n3804	1	364:100
166.071	7.52139	CAM'SCM'MO1'SAM	1-Dehydro-9-fluoro-11-oxotestololactone	0	bp	xNH3			0.06	0.43	99102	616	1.26337	0.154804	Double-charge	neg	24	86855.6	38160.7	38517.2	89268.9	75855.4	34572.8	81348.9	92076.6	79247	89988.6	88377.5	81297.3	40444.8	99102.3	81486.6	47592.6	45930	90974	93077.2	83232.1	89547.3	87352.9	88830.1	88868.6	616	bp	0.938901	1	99102.3	n3805	1	166:100
174.113	13.545	CAM'SCM'MO1'SAM		0	bp				0.09	0.09	98853	617	0.930134	0.196518			24	84583.8	77044.2	86777.4	81821.5	90617.3	98853.1	61976.6	73445.5	78114	79459.8	81372.5	71895.4	84166	89329	78276.5	68662.2	78389.9	80960.9	54456.8	53468	65281.8	55091	55630.8	51835.4	617	bp	0.918311	1	98853.1	n3806	1	174:100
151.148	7.18676	CAM'SCM'MO1'SAM		0	bp				0.21	0.21	98277	618	0.788872	0.0246022			24	74399.9	81533.5	86157.5	82879.5	85634.8	91623.7	82712.3	50771.1	66414.5	68016.9	57120	88354.3	80025.4	89752.9	84107.4	95222.5	91385.1	83532.2	75433.5	77169.5	73874.7	80076.8	98276.8	92942.2	618	bp	0.890935	1	98276.8	n3807	1	151:100
155.052	13.3278	CAM'SCM'MO1'SAM	Mellitoxin	0	bp				0.31	0.31	98049	619	0.859738	0.296706	Double-charge	neg	24	69906.2	81660	98048.6	80423	91474.3	95482	48162.1	41469.6	79800.3	52367.8	74314.6	91945.5	74361.2	76121.5	74449.1	95467.2	70286.2	60684.9	53614.1	66340.2	81917.6	41750.8	79589.7	74295.7	619	bp	0.864777	1	98048.6	n3808	1	155:100
357.282	14.2191	CAM'SCM'MO1'SAM		0	bp			x-H2O	0.06	0.13	97358	620	0.942481	0.355864			24	77292	72461.4	78481.4	76314.8	80601.8	97358.1	70961.1	71783.9	67660.7	79151.7	67943.1	71220.4	83885.1	87731.1	69772.2	62106.2	81274.4	70116.8	73546.4	70790.4	64563.9	73676.7	78208.6	74130.4	620	bp	0.889632	1	97358.1	n3809	1	357:100_339:78_96:44_222:35_109:19_137:19_110:17_123:17
98.0601	7.83727	CAM'SCM'MO1'SAM		0	bp				0.21	0.44	97301	621	1.59836	0.026107			24	70628.1	92537.2	94062.7	62351.9	70665.2	65055.4	53792.6	68683	76157.4	91295.6	97300.7	66807.8	54309.8	70568.9	46696.3	63566	13226.4	35696.5	68230	85404.6	45182.2	75677.4	71234.3	77642.9	621	bp	0.966153	1	97300.7	n3817	1	98:100
135.029	12.6618	CAM'SCM'MO1'SAM		0	bp				0.17	0.41	97206	622	0.795308	0.289631			24	50519.9	64641.1	59594.5	45356.6	78450.8	82474.8	45663.8	54099.1	50757.1	65309.7	71932.4	55830.3	97206.3	95794.8	20972.1	65960.8	91825.6	60264.6	33309.6	67156.9	60437	38374.3	56090.8	67544.3	622	bp	0.923828	1	97206.3	n3818	1	135:100
135.029	13.315	CAM'SCM'MO1'SAM		0	bp				0.31	0.35	96688	623	1.06774	0.728697			24	54030.2	65976.2	71649.1	68318.1	25250.5	37794.4	56307.1	96451	70447.3	54291.1	43007.5	51373.9	73734.6	25847	46728.7	74400.2	57578.3	69995	77243.1	49868.2	73654.3	96687.9	81615.7	95271.4	623	bp	0.938871	1	96687.9	n3819	1	135:100
57.0157	5.50493	CAM'SCM'MO1'SAM	[FA oxo(5:0)] 3-oxo-4-pentenoic acid	0	bp	x-NH3			0.32	0.35	96023	624	0.913939	0.615529	Double-charge	neg	24	47007.2	30606.7	73177.6	80289.7	84893.5	92862.4	35464.4	51269.4	81220.3	75169.4	95890.9	71332.3	36146.1	78693.1	73184.7	72493.3	92447	96022.8	85599.9	46324.4	37406.9	75088	74517.9	55293.4	624	bp	0.89099	1	96022.8	n3820	1	57:100
179.001	18.5668	CAM'SCM'MO1'SAM		0	bp				0.13	0.13	95767	625	0.927907	0.243662			24	72792	83131.4	77925.1	80209.5	95767.2	75276.4	61834.5	69846.1	88814.9	83001.9	79316.4	78119.9	88504.9	92146.8	73986.4	81105.7	78123.3	82878.2	83307	73845.1	73769.6	75644.3	76371.7	87588	625	bp	0.804978	1	95767.2	n3821	1	179:100
80.0495	10.4453	CAM'SCM'MO1'SAM		0	bp				0.03	0.11	95559	626	1.00269	0.955233			24	85849.4	78954.7	88645.1	88087.8	87584.9	95559	87713	82619.6	79996.6	83697.3	83516.4	82965.1	76973.2	92156.4	71149.5	85199.2	94287.5	79400.2	85493.8	87324.4	70470.7	90864.9	95394.1	80322.4	626	bp	0.92419	1	95559	n3822	1	80:100_134:79_81:55
178.143	5.50341	CAM'SCM'MO1'SAM		0	bp				0.11	0.27	95524	627	1.01046	0.931928			24	52733.2	74834.8	72327.5	89195.5	53985	69508.1	60137.1	78266.4	77877.6	65458.7	78695.2	74050.1	65549.1	43769.9	89169.9	75731.1	95523.8	60241.6	45055.7	68691.6	76205.5	75831	43089.5	52870.5	627	bp	0.855668	1	95523.8	n3825	1	178:100
70.0108	5.5034	CAM'SCM'MO1'SAM		0	bp				0.32	0.32	95269	628	0.745655	0.0485867			24	61623.4	74837.7	34517.2	71347.9	43813.5	39514.7	67076.2	60195	84800.9	38540.9	42122.4	44263.9	78105.8	75533.3	76835.9	63831.7	87818.4	69825.5	79476.4	32946.8	78146.6	65448.6	95269.1	77031.1	628	bp	0.83704	1	95269.1	n3826	1	70:100
117.037	13.8802	CAM'SCM'MO1'SAM	trihomocitrate	0	bp				0.12	0.15	94895	629	0.926568	0.245425	Double-charge	neg	24	80394.3	70788.8	67987.4	72065.8	73557.6	94894.6	55857	62522.3	71368.4	76455.4	62528.6	75337.7	81744.5	77986.8	68007.8	68720.7	64718.9	74914.2	66050.9	61678.4	55634.6	65832.4	85486.1	68350.7	629	bp	0.922384	1	94894.6	n3827	1	117:100_129:48
132.03	10.5578	CAM'SCM'MO1'SAM		0	bp	x-H2O			0.1	0.35	94707	630	0.683295	0.000850944			24	48471.4	50594.6	73066.6	55632.4	78188.9	24966.2	60212.5	47015.8	51425.3	59994.2	59324.8	61507.6	65832.6	92359.6	77540.8	94706.8	86810.2	79578.5	65140.5	73102.5	72302	71413.5	66755.7	65198.3	630	bp	0.940268	1	94706.8	n3829	1	132:100
139.148	5.99386	CAM'SCM'MO1'SAM		0	bp				0.04	0.08	93733	631	0.978577	0.54887			24	76394.5	87281.5	89222.7	80118.6	84453.1	84442.3	87516.3	81164.6	86437.3	80086.4	78987.5	83661.2	93426.2	85464.2	75522.4	86502.4	87553.5	80283.8	93732.9	72643.1	80715.7	84041.2	88442.9	84171.2	631	bp	0.960957	1	93732.9	n3830	1	139:100_223:77
126.14	6.16759	CAM'SCM'MO1'SAM		0	bp				0.31	0.34	93435	632	0.781934	0.0797073			24	91788.2	93196.9	89685.8	89156.7	46070.9	50719.9	50047.2	48730.6	87313.8	49340.5	84450.8	92651.2	87656.1	85355.8	86482.1	93435.1	85989.5	88663.1	45052.4	91584	77198.8	82595.4	41708.5	48959.6	632	bp	0.944933	1	93435.1	n3832	1	126:100
177.04	13.5002	CAM'SCM'MO1'SAM		0	bp				0.34	0.56	93333	633	0.802976	0.22384			24	93333	19281	49818.9	33227.6	37340.1	40423.7	24131.3	30892.7	62904.5	45166	37918.8	35229.7	44841.4	47096.4	44371.5	38300	46341.3	73258.8	41290.3	39707.9	36580.6	34588.9	77587	48429.8	633	bp	0.854385	1	93333	n3833	1	177:100
153.021	12.6353	CAM'SCM'MO1'SAM		0	bp				0.35	0.42	92677	634	0.73129	0.209669			24	24078.3	30599.7	45929.9	47218.6	48815.3	49767.4	19436.8	51583.8	44093.7	40950	52019.6	25890.2	64345.2	92676.8	34531.7	48456	42725.5	37211.9	19698.5	23794.2	37901.4	16487.2	42212.8	47887.6	634	bp	0.910506	1	92676.8	n3834	1	153:100
114.073	10.2499	CAM'SCM'MO1'SAM	Leu-Pro	0	bp	x-CO2			0.17	0.22	92159	635	1.15371	0.224879	Double-charge	neg	24	69724.5	68761	57538.7	58260.1	69859.7	83284.2	66141.3	84201.1	73511.4	89200.1	92158.9	60374.9	63321.2	80228.7	54143.8	88255	67101.3	50508.7	77449	71133.2	59038	80500.1	59604.2	79427.3	635	bp	0.947635	1	92158.9	n3835	1	114:100
152.024	13.3349	CAM'SCM'MO1'SAM		0	bp				0.32	0.34	92061	636	0.983148	0.919346			24	56703.7	92060.8	69052.7	50345.5	33648.5	56120.4	82568.1	61285.3	47520.5	37990.1	75142.8	41179.4	81278.4	67511.7	42011.2	54163.7	58779.4	47867.4	45770.9	74062.3	44390.1	36818	89353.1	68069.7	636	bp	0.97088	1	92060.8	n3836	1	152:100
146.938	22.1753	CAM'SCM'MO1'SAM		0	bp				0.11	0.11	91859	637	0.916566	0.119753			24	72652.6	80350.6	85295.7	82848.2	91858.8	74175.1	58941.5	69254.6	80282.8	78145.5	67090.8	75044.7	85973.7	73702.9	74443.8	77122.2	76588.1	79958.9	82284.6	67473	73133.1	74538.1	68219.1	74165.5	637	bp	0.872562	1	91858.8	n3837	1	147:100
89.0417	5.58297	CAM'SCM'MO1'SAM		0	bp				0.12	0.17	91776	638	0.90449	0.287423			24	69796.4	65556.7	72864.4	74176.3	60804.9	61606.3	55411.2	65301.5	67255.8	73840.9	65314.8	52751	66884.4	91775.9	74560.1	61291.4	67634.6	57841.7	66864.4	68176.7	57784.8	63374.6	64085.2	69773.4	638	bp	0.929311	1	91775.9	n3838	1	89:100
131.089	17.0109	CAM'SCM'MO1'SAM		0	bp				0.08	0.13	91376	639	0.970556	0.648249			24	65870.8	67527.6	79192.7	68530.4	68898.6	91375.9	66239.6	67125.8	75831.2	76644.7	62131.8	70308.2	77287.2	87224.4	63767.3	73308.2	63961.5	65422.4	73931.2	61989.8	61900	61734.1	73339.2	69500.2	639	bp	0.926652	1	91375.9	n3839	1	131:100
262.111	8.13992	CAM'SCM'MO1'SAM	Asn-Thr-Gln-Tyr	0	bp				0.26	0.35	91335	640	1.09291	0.623439	Double-charge	neg	24	58745.3	51598.9	45818.6	52332.8	64127.1	61023.7	51115	51087.5	56671.7	91334.5	63360.3	50030.4	33363.6	88376.8	49545.5	45729	65698.6	49974.9	47750.7	38215.9	52430.2	38142.7	49823.7	46310.8	640	bp	0.897411	1	91334.5	n3840	1	262:100
164.985	19.1452	CAM'SCM'MO1'SAM		0	bp				0.11	0.11	91185	641	0.859479	0.0202971			24	68807.8	74268.1	80174.9	75417.6	91185	69910.6	58119.2	65413.5	80681.8	69529.7	66333.8	72008.5	81842.5	85336.3	77186.9	75477.1	88485.4	71132.8	82247.8	71045.7	71157.3	72499.4	78635.5	81316.1	641	bp	0.820761	1	91185	n3841	1	165:100
126.14	7.1972	CAM'SCM'MO1'SAM		0	bp				0.29	0.29	90404	642	0.904629	0.437778			24	71877.5	72439	81769.9	70800.7	90404.1	86411.9	69268.2	81150	28244.5	69065.3	67162.8	77602.7	75931.9	79631.4	66747.4	81092	66833	63636.5	72872.3	68589	64478.5	67230.6	75476.1	70789.8	642	bp	0.930096	1	90404.1	n3842	1	126:100
74.0421	6.28393	CAM'SCM'MO1'SAM		0	bp	xMSnoise			0.31	0.31	90261	643	0.850227	0.258664			24	71639.2	82528.6	73001.1	71294.6	71745	84706	62396.7	63977.6	74105.4	50129.4	33575.9	90260.9	89284.2	59989.9	75633.2	68342.8	67510.9	79645.8	70188.1	70321.3	77338.4	69362.7	52419.9	40996.2	643	bp	0.951603	1	90260.9	n3843	1	74:100
96.0042	20.0911	CAM'SCM'MO1'SAM		0	bp				0.14	0.14	89897	644	0.905182	0.221307			24	77500.8	62640.4	68782.5	82141.9	86573.5	66720.3	58510.4	59541.2	83883.7	70750.4	60769.6	66763.3	89897.2	68919.6	73824.1	71353.9	74608.6	63538.2	86542.3	63295.5	65033.4	63393.1	82147.8	72389.6	644	bp	0.808363	1	89897.2	n3844	1	96:100
143.108	5.4974	CAM'SCM'MO1'SAM		0	bp	xC13			0.25	0.25	89190	645	0.949302	0.679872			24	68156.6	89189.6	50143.6	85696.1	60417.2	50479.7	70567.1	72923.3	41391.6	65028.3	71873.9	42172.7	52109.5	82981.6	53650.5	64144.6	68203.2	62305	65468.3	39438.2	48026.7	79644.5	56363.8	72015.4	645	bp	0.864909	1	89189.6	n3845	1	143:100
131.05	5.54356	CAM'SCM'MO1'SAM		0	bp	xMSnoise			0.29	0.48	89161	646	0.84127	0.367684			24	39616.2	56070.7	63584.3	71495.9	74233.6	74391.9	34914.6	72215.5	46783.8	49205.4	38365.8	65926.3	42304	43290.2	84428.2	48496.6	60506.8	86387.6	55233.3	26208.1	89160.7	27494.9	50656.2	40001.4	646	bp	0.801045	1	89160.7	n3846	1	131:100
392.169	13.4069	CAM'SCM'MO1'SAM	Asn-Pro-Tyr	0	bp				0.21	0.37	88949	647	0.818706	0.306572	H	neg	24	42776.7	39175	41349	45083.1	36286.6	59732.6	33223	50004.9	41933.2	49255.8	62719.6	48624.2	76821.3	42240.4	59803.5	88949.5	47661.1	33564	65411.3	28766.1	42496.2	42926.4	37980	43339.1	647	bp	0.820054	1	88949.5	n3847	1	392:100
360.028	21.1912	CAM'SCM'MO1'SAM		0	bp				0.09	0.09	88690	648	0.991004	0.817614			24	80470.5	82747.4	77745.3	77142.4	79511.9	76074.7	71739.3	77165.4	88689.5	88258.5	77616.6	75973.2	81495.2	77448.9	82126	81750.6	83374.1	77600.1	86324.1	82948.1	74183.6	79365.4	78635.3	74208.5	648	bp	0.809231	1	88689.5	n3848	1	360:100
92.9922	5.86601	CAM'SCM'MO1'SAM		0	bp				0.12	0.17	88023	649	0.975741	0.785534			24	62998.7	63715.6	68160.5	59172.5	69134.5	74825.2	64410.9	52633.2	65642.6	76778.2	61282.5	61596.1	60235.5	88023.4	60792.6	65206.7	59825.3	57765.8	66735.1	71124.7	57519	59345.3	65992.7	69926.5	649	bp	0.901736	1	88023.4	n3849	1	93:100
164.985	23.1151	CAM'SCM'MO1'SAM		0	bp				0.08	0.1	87613	650	0.966388	0.533869			24	76994.4	83815.3	74642.5	76682.4	87613.1	76354.6	64850.4	70888.7	76984.1	81338.1	70097.2	78448.8	87063.8	78664.1	68415.1	75360.4	80982	67516.2	79258.6	67566.1	66926.9	71160.1	73798.1	81110.2	650	bp	0.806296	1	87613.1	n3850	1	165:100
146.938	23.1364	CAM'SCM'MO1'SAM		0	bp				0.11	0.11	87547	651	0.881853	0.0294215			24	68457.2	74336.3	78430	75853.5	83567.9	75262	67924.4	64575.6	85709.3	75855.9	66133.4	75515.8	87547.1	82384.2	81391.2	79709.7	80435.2	82622.4	84418.5	71149.4	77992	72767.2	76376.9	80347	651	bp	0.860004	1	87547.1	n3851	1	147:100
232.1	12.6509	CAM'SCM'MO1'SAM	Cryptolepine	0	bp	xFA			0.29	0.41	87342	652	1.0865	0.69065	H	neg	24	58971.3	63547.7	74728.2	71359.5	41518	70632.7	42174.7	58043.4	70893.2	28958.4	66617	53748.1	42651.4	87341.6	40504.8	30193.3	52180.3	42051.4	48961.2	57843	60290.2	39383.5	49805.9	43843.2	652	bp	0.878382	1	87341.6	n3852	1	232:100
184.079	8.59022	CAM'SCM'MO1'SAM		0	bp				0.07	0.16	87312	653	0.986483	0.853951			24	62085.9	64154.7	75766.4	58121.1	69445.5	87311.6	57738.9	64265.8	61640.3	70142.4	68375.8	62415.9	67728.6	81396.8	57194.5	67118.4	65113.6	51297	65922.1	62207.9	49076.3	63023.1	60204.5	69057.2	653	bp	0.939136	1	87311.6	n3853	1	184:100_110:26
245.14	12.6527	CAM'SCM'SAM	Ile-Val-Pro-Tyr	0	bp				0.12	0.71	87173	654	1.27128	0.397134	Double-charge	neg	23	47282.2	59629.2	58238.3	59088.9	48784.1	68201.9	41771.7	48356.2	48596.9	52740.8	53844.5	59172.1	33269.8	40776.7	31412.3	46875.6	87173.4	0	34807.7	53798.7	23449.5	39243.6	42736.7	48783.8	654	bp	0.875309	1	87173.4	n3855	1	245:100
360.028	20.9767	CAM'SCM'MO1'SAM		0	bp				0.05	0.05	86742	655	0.989331	0.681446			24	86742.2	83102.2	82729.2	80286.1	85548.7	76783.2	75613.2	76769	80775.9	81681.7	77089.8	85262.4	75325.5	84031.2	79828.3	81739.5	83374.1	78039.7	86324.1	74275	78748	79409.3	79139.6	83595.5	655	bp	0.81174	1	86742.2	n3856	1	360:100
52.1127	13.3287	CAM'SCM'MO1'SAM		0	bp				0.4	0.4	85857	656	0.981757	0.921648			24	78947.3	47012.5	64457.7	39488.6	61932.3	68096.7	37195.2	31163.4	42774.1	67615.6	45826.8	85856.6	56622.6	49564.4	41767.6	65492.1	61249.9	41503.5	50386.1	79439.1	41219.8	39900.4	47572.1	44367.4	656	bp	0.881113	1	85856.6	n3857	1	52:100
96.0042	23.0349	CAM'SCM'MO1'SAM		0	bp				0.18	0.18	85336	657	0.890677	0.208181			24	79117.1	63194.5	73275.2	72877.3	79010	77076.9	52351.3	57703.1	85335.9	74658.3	60459.7	64968.3	82215.9	83593.6	64694.2	70973.9	76597.2	65943.1	76903.1	64539.6	62247.4	62057.7	78845.3	73802.8	657	bp	0.819926	1	85335.9	n3858	1	96:100
138.136	5.6257	CAM'SCM'MO1'SAM		0	bp	xC13			0.23	0.23	84441	658	0.261859	2.5354e-09			24	70500.7	75003.2	68975.3	75771.6	84440.8	68907.5	21905.1	16279.6	16686	26299.9	23545.7	15367.3	68755.9	78507.2	76575.5	81768.4	81027.3	71946.8	76710.6	72326.8	71781.6	80145.9	82586.8	83349.1	658	bp	0.811011	1	84440.8	n3859	1	138:100
104.07	5.50201	CAM'SCM'MO1'SAM		0	bp				0.3	0.38	84356	659	0.769239	0.16617			24	31734.8	37897	27611.8	74033.8	55513.1	44818.9	51573.1	61149.2	27819.8	38211.9	36850.2	33481.9	65263	48246.7	36171.4	63586.4	36287.5	74253.3	39414.9	39753.4	84356.5	61437.9	47573.5	35454.2	659	bp	0.890217	1	84356.5	n3860	1	104:100
77.0229	5.58973	CAM'SCM'MO1'SAM		0	bp				0.1	0.15	83445	660	0.895118	0.0578545			24	67111	65745.5	78434.9	71887.3	67488	76648.6	58851.3	60952.4	67529.3	76093.3	61595.9	71014.4	67914.5	71408.9	83445.3	69082.7	74033	76556	61755.8	60974.5	74588.8	60029.3	56544.2	81827.1	660	bp	0.844751	1	83445.3	n3861	1	77:100
136.112	15.4265	CAM'SCM'MO1'SAM		0	bp				0.29	0.47	82238	661	0.859997	0.537645			24	27083.7	24962.1	54741.5	26227.5	27554.9	28693.5	43836.6	46699.6	22636	47392.6	32703.9	27002.2	39962.6	14245	29196.7	52777.9	72279.9	47667.7	29010.2	82238.4	35223.3	72969.6	32863.8	38298.1	661	bp	0.947978	1	82238.4	n3862	1	136:100_122:94_150:47_164:34_178:31_192:31
170.063	7.92022	CAM'SCM'MO1'SAM		0	bp				0.06	0.18	81796	662	1.08769	0.295382			24	68701.9	74305.6	63231.5	55143.6	64263.7	81796.2	65707.9	68378.8	65209.7	70120.3	62880.7	60153.8	64105.6	72363.3	42961.6	64396.8	65146.2	51837.8	61593.6	62160.8	40683.1	63053.9	75590.1	63586.8	662	bp	0.962712	1	81796.2	n3868	1	170:100
144.116	6.36075	CAM'SCM'MO1'SAM		0	bp	xMSnoise			0.18	0.4	81300	663	0.864494	0.470995			24	40348.5	31542.5	36458.5	70184.1	35714.9	31815.5	37054.9	39974.5	42204.1	59686.9	45883.4	52554.8	23558.4	60234.6	71753.4	39088.3	81300.5	44898.4	75205.7	39425.9	60902.2	39974.6	47119.7	52595.5	663	bp	0.881459	1	81300.5	n3869	1	144:100
206.1	12.4199	CAM'SCM'MO1		0	bp				0.35	2.45	81267	664	0.120031	0.000917384			19	64354.7	50409.8	59528.9	37067.8	51438.7	81267.2	4515.2	7362.47	6220.74	8114.52	6068.89	2478.65	63613.5	71274.4	36733.9	41980.7	36332.5	39660.6	0	0	29541.9	0	0	0	664	bp	0.897325	1	81267.2	n3870	1	206:100
101.057	5.50189	CAM'SCM'MO1'SAM		0	bp	xACN			0.29	0.34	80670	665	0.899674	0.46663			24	39687.8	55879.4	80670.2	75215.8	80190.3	47635.2	37835.5	66538.7	72809.3	46717.2	71613.3	40633.1	46606.1	57811	53914.4	75397.4	77625.8	62277.1	70948.6	41479.2	80464.1	71271.8	39002.6	37818.9	665	bp	0.872922	1	80670.2	n3871	1	101:100
172.042	7.02478	CAM'SCM'MO1'SAM		0	bp			x-H2O	0.34	0.34	80486	666	1.22889	0.246176			24	50158.3	37284.8	47734.1	33995	48083.5	80485.7	30979.5	47952.6	36473.5	71539.9	42687.1	34216	30900.5	44063.2	32079.2	32499.2	38996.1	36167.3	34097.7	32776.2	35433.3	27614.9	33968.5	33810.1	666	bp	0.948955	1	80485.7	n3872	1	172:100_154:52
225.125	12.6516	CAM'SCM'MO1'SAM		0	bp				0.22	0.3	79954	667	1.834	0.00244337			24	51193.4	56186.9	58582	39019.9	29804.9	65491.8	61410.5	49167	79953.6	47630.4	53470.5	49947.8	38101.1	37659.3	30145.3	27258.5	38371.4	14712.5	44635.7	65925.1	41932.7	38283.7	62453.5	54157.6	667	bp	0.869609	1	79953.6	n3874	1	225:100
247.118	12.8171	CAM'SCM'MO1'SAM	Asp-Leu-Phe-Thr	0	bp	xFA			0.13	0.28	79739	668	0.669577	0.0352301	Double-charge	neg	24	42016.8	43528	46321.5	39524.6	47144.7	50302.3	32182.6	39377.1	44892.1	40321.5	39260.8	46575.8	78074.4	55561.6	40416.8	66430.7	79738.5	42111.2	50434.2	32593.7	34948.3	44363.8	42193.1	37810	668	bp	0.881857	1	79738.5	n3875	1	247:100
209.029	12.6802	CAM'SCM'MO1'SAM		0	bp				0.27	0.27	79687	669	0.774573	0.0868212			24	56771.3	54338.5	44320.8	50969.3	59065.5	47809.7	51721.3	25446.4	65034.2	54858.6	53713.4	45333.6	67715.4	51056.7	79686.8	46893.2	62617.3	74315.5	45519.9	34759.8	49561.6	32216	53242.9	53945.3	669	bp	0.933901	1	79686.8	n3876	1	209:100
175.072	8.45242	CAM'SCM'MO1'SAM	Ala-Ser-Ser-Ser	0	bp	xMSnoise			0.3	0.3	79570	670	1.1214	0.453081	Double-charge	neg	24	71223.5	79570.2	57273.9	59961.8	48250.9	74391.1	45804.4	34368.5	45099.7	59759.2	68673.1	78840.3	52205.2	51090.3	47501.2	57127.6	34105.8	54515.6	39197.9	45772.8	59989.2	40705.7	49321.9	53017.6	670	bp	0.934519	1	79570.2	n3877	1	175:100
220.118	12.9534	CAM'SCM'MO1'SAM	1D-1-Guanidino-3-amino-1,3-dideoxy-scyllo-inositol	0	bp				0.2	0.2	79098	671	0.867178	0.159137	H	neg	24	58967.4	54174.3	58590.6	64509.5	72899.1	58258.3	49627.9	47326.3	61535.9	55053.6	53369	78399	64239.2	69660.5	69845.4	55296.2	79098	60062.3	67198.1	55341.6	58370.4	54188.8	62160	68757.7	671	bp	0.925242	1	79098	n3878	1	220:100
170.1	5.71759	CAM'SCM'MO1'SAM		0	bp				0.07	0.13	78954	672	1.02357	0.703624			24	61404.2	62744.7	71084.3	60702.6	66958.8	72309.5	61138.8	67545.7	66189.4	73627.4	66014	73511.3	71236.2	78953.7	61740.9	69520.1	61892.1	55289.1	56008.6	64139.1	55938.9	72587.3	73052.7	66162.9	672	bp	0.930133	1	78953.7	n3879	1	170:100_108:71
105.999	18.2933	CAM'SCM'MO1'SAM		0	bp				0.2	0.2	78694	673	0.899002	0.239673			24	58562	58592.9	62016.3	69255.5	78694	64083.5	49015.5	45454.1	71903.7	73998.6	56311.4	64267	67615.4	65307.6	59002.8	73890.2	66306.6	69378.5	63583.1	62415.7	56865.6	54264.1	65946.3	76151.5	673	bp	0.813231	1	78694	n3881	1	106:100
201.154	6.42815	CAM'SCM'MO1'SAM		0	bp				0.06	0.15	78247	674	0.950551	0.475278			24	58969	65400.5	58433.6	52111.2	64742.3	64934.4	53545.3	58525.2	64296.2	60736.1	56268.3	59495.3	61524.1	78247.3	51853.5	59933.4	64348.8	55315.9	58990.8	72986.5	49611.1	54413	69662.8	64159.7	674	bp	0.882833	1	78247.3	n3882	1	201:100
175.112	12.7991	CAM'SCM'MO1'SAM		0	bp				0.2	0.5	77274	675	0.20057	2.89948e-05			24	32926.9	31009.3	37104.8	41317.2	41303.3	43150.8	10547.1	14591.4	14138.7	12039.9	16388.3	9777.38	67114.6	77273.9	60847.5	47526.9	70103.7	63446.2	11255.9	11460.6	30414.8	11111.6	11480.3	17529.3	675	bp	0.911997	1	77273.9	n3883	1	175:100_92:24
78.042	6.3278	CAM'SCM'MO1'SAM		0	bp				0.19	0.56	77087	676	1.04556	0.64943			24	47586.1	22893	67580.9	21405.7	32055.9	17418.5	50198	55371.7	77087.1	67076.4	63714.8	46411.2	65920.2	66993.1	49774.2	53034.4	52947	55508	54078.2	56029.1	46079.6	57914.3	52600.4	56119.2	676	bp	0.946644	1	77087.1	n3885	1	78:100
120.093	5.58927	CAM'SCM'MO1'SAM		0	bp				0.14	0.21	76967	677	0.970078	0.721988			24	47092.5	44855.9	51003.9	76967.4	52200.9	54991.4	41664.1	58546.3	47567.8	44099.9	40434.6	43851	41294.8	51557.2	50608.2	54750.1	49558.5	36913.1	53920.9	46928.2	39767.2	45073	51663.2	49939.9	677	bp	0.898688	1	76967.4	n3886	1	120:100
430.089	19.4659	CAM'SCM'MO1'SAM		0	bp				0.06	0.09	76814	678	0.969186	0.365704			24	65066.2	66143	69573.9	69671.6	76813.8	74452.9	65059.2	68974.9	73398.2	69337.4	65797.6	75009.8	73526.5	65278.6	73802.8	73541.9	76300.8	68402.4	71202	65215.1	70280.3	60415.5	59955.9	73661.9	678	bp	0.802571	1	76813.8	n3887	1	430:100
149.023	12.6599	CAM'SCM'MO1'SAM		0	bp	xMSnoise			0.11	0.11	76793	679	1.42892	0.000386764			24	61375	71651.6	58578.5	61489.5	76792.7	70498.4	60459	58546.3	68257.4	67515.4	61591.4	50237.5	42800	48969.9	40289.6	41189.6	39245.1	44068.3	51913.9	59698.3	51797.5	60152.3	58073.8	59397.1	679	bp	0.940326	1	76792.7	n3888	1	149:100
117.037	8.1094	CAM'SCM'MO1'SAM	trihomocitrate	0	bp				0.08	0.18	75626	680	0.854438	0.104402	Double-charge	neg	24	45996.8	47570.2	54823.4	53847.7	55538.5	71771.7	46577.1	46464.8	54373.3	55235.6	48093.5	49331.9	43079.8	75626.1	57679.1	58979.1	58444	57389	39391.4	56180.6	35464.6	43951.9	40910.8	40251	680	bp	0.940639	1	75626.1	n3889	1	117:100
93.0543	5.50099	CAM'SCM'MO1'SAM		0	bp				0.29	0.41	75594	681	0.973379	0.898577			24	36661.9	58904.2	40510.8	38196.6	51719.9	75594	33555	64421.9	33810.3	53091.1	51043.8	35211.8	36640.4	27664	36413.5	36718.4	67089.7	74023	34616	53750.1	33702.1	43856.3	32925.9	69715.7	681	bp	0.95166	1	75594	n3890	1	93:100
157.092	11.0274	CAM'SCM'MO1'SAM		0	bp				0.41	0.41	74640	682	1.18411	0.476692			24	41664.8	48269.8	35172.3	24072.9	40260	74639.9	30964.8	42719.8	28622.8	61926.2	30795.4	20078.3	32591.2	50003	25117.6	20135.9	32882.8	20931	23966.6	33123.7	14397.8	21818.5	40530.1	35095.3	682	bp	0.951018	1	74639.9	n3891	1	157:100_116:52
81.0335	5.77465	CAM'SCM'MO1'SAM		0	bp				0.1	0.1	74580	683	0.981293	0.729262			24	67266.7	53991	68364.9	63635.2	69522.8	67655.2	65076.4	65328.8	74579.7	56468.3	63315.2	59038.8	60204.4	73395	62843.9	68074.9	58719.8	67885.8	68819.1	63542.2	56138.4	57002.9	65866.9	69378.7	683	bp	0.970923	1	74579.7	n3893	1	81:100
262.147	8.42263	CAM'SCM'MO1'SAM	Lys-Lys-Ser-Tyr	0	bp				0.15	0.4	74126	684	1.08164	0.655538	Double-charge	neg	24	49348.3	45728.3	38081.1	37904.7	40817.1	52932	53190.6	52028.1	42994.2	54312.1	45896.3	36597.9	50550.2	74126.3	25154.3	42944.5	41284.9	29447.4	48154.4	57124.4	13361.8	35895.9	44531.1	51696.8	684	bp	0.839504	1	74126.3	n3894	1	262:100
92.0527	6.0181	CAM'SCM'MO1'SAM		0	bp				0.18	0.33	74049	685	0.805748	0.0712844			24	74049.5	39947.6	33594.1	71292.4	50651.9	41992.3	43641.6	45418.6	42326.5	42689.4	26675.4	46720.6	50264.5	40783.3	48801.3	49884.8	48213.1	69186.4	32987.9	28192.9	55643.8	40557.9	27347.9	28389	685	bp	0.91896	1	74049.5	n3895	1	92:100
387.002	23.4507	CAM'SCM'MO1'SAM		0	bp				0.13	0.13	73940	686	0.963688	0.513506			24	59548.4	60217.1	65190.5	61207.5	65930	64733.1	59362	52262.7	62462.7	73940.4	58437.1	55088.2	66710.7	63031	59424.7	60503.3	64147.4	61359.4	64091.7	65108.6	58869	65524.4	65125.5	65815	686	bp	0.802512	1	73940.4	n3896	1	387:100
124.112	5.74654	CAM'SCM'MO1'SAM		0	bp				0.1	0.12	73084	687	0.940501	0.21386			24	50516	65783.5	58957.7	73084.1	62664.2	61798.7	52860.8	55887.9	66275.5	64911.7	68802.8	63657.9	66105.5	70059.3	60315.3	66224.1	68198.5	65053	71406.2	57972.6	62938	54007.3	56936.9	61783.1	687	bp	0.910946	1	73084.1	n3897	1	124:100_110:18
79.0011	7.10936	CAM'SCM'MO1'SAM		0	bp				0.11	0.25	72864	688	1.00406	0.972025			24	60533.7	65561.3	70169.7	68167.8	66634.7	71374.9	41670.8	49143.4	48808.7	52078.8	39101.6	47983.8	37175.3	66953.8	37423.1	50655.6	47355.8	38096.6	70845.7	62424.1	63025.9	62409.2	69428.8	72864.2	688	bp	0.962691	1	72864.2	n3899	1	79:100
210.038	7.83584	CAM'SCM'MO1'SAM		0	bp				0.56	0.56	72639	689	1.11101	0.70886			24	54308.7	25868	40883.6	30417.7	57844.5	56289.4	14146.6	35251.7	29143.8	72639.3	33201	26307.8	19677.8	43848.7	30048.9	23613.7	29738.8	42710.6	15352.4	11884	27304.2	16163.5	8534.64	14272.1	689	bp	0.961971	1	72639.3	n3900	1	210:100
188.092	6.79682	CAM'SCM'MO1'SAM		0	bp				0.14	0.18	72435	690	0.954246	0.628976			24	41524.3	50325.3	52623.9	48004.5	58975.6	51056	43393.9	42827.9	51756.1	59875.5	52764.3	58788.1	44886	72435.1	54158.7	51198.8	53737	47825.5	56508.9	42807.9	40900.8	44452.2	51243.5	53377.5	690	bp	0.948916	1	72435.1	n3901	1	188:100
461.091	23.0668	CAM'SCM'MO1'SAM		0	bp				0.08	0.1	71863	691	0.980944	0.718931			24	60228	64051.3	66934.8	66763.9	71256.7	65060.8	58418.4	57302.2	69083.1	58734.2	61911	66118.2	64846.6	71863.4	55796.6	59761.4	68655.7	57861.7	60203.6	57017.6	50578	59193.2	58880.4	67884.2	691	bp	0.810519	1	71863.4	n3902	1	461:100_401:93
110.021	10.473	CAM'SCM'MO1'SAM	thidiazuron	0	bp				0.11	0.35	71793	692	1.06745	0.371249	Double-charge	neg	24	57975.4	58055.6	17348	54887.3	59326	71793.5	43485.6	56418.9	53407.9	57747.9	61583.5	57178.8	51951.4	64431.6	48301.7	45977.3	48477.9	49842.8	18836.5	52365.1	44774.5	52202.6	51144.7	48153.7	692	bp	0.938599	1	71793.5	n3904	1	110:100
461.091	21.4295	CAM'SCM'MO1'SAM		0	bp				0.12	0.12	71712	693	0.967473	0.583919			24	56301.8	64173.2	67712	60907.5	66581.1	64751.1	54363.8	52729.8	69833.8	58840.2	63391.2	52601.3	69660.9	62106.1	57162	59734.9	59374.9	55547.9	61290.2	56801.9	53268.4	56609.4	71711.6	65388.6	693	bp	0.82481	1	71711.6	n3905	1	461:100
126.016	6.15474	CAM'SCM'MO1'SAM		0	bp				0.14	0.26	71433	694	1.18961	0.168743			24	41415	57901.7	33565.9	48620.7	57562.5	52153	47624.3	71432.6	57100.5	65354.3	53908.7	62978.6	37328.3	43608.6	64771.5	39514.1	48499.2	67552.4	33391.1	35194.2	57731.6	53464.3	52278.8	56731.2	694	bp	0.84475	1	71432.6	n3906	1	126:100
160.069	12.6544	CAM'SCM'SAM		0	bp	xMSnoise			0.31	2.45	70995	695	33.3324	0.000400741			19	29327.8	25815.5	50126	46207.8	54165.3	70995.3	23228.2	42528.6	49654.8	37199.9	57539.4	60377.1	0	0	0	0	0	8116.08	36035.9	24098.3	59496.9	19630.9	23769.1	35120.5	695	bp	0.85834	1	70995.3	n3907	1	160:100
196.993	5.62658	CAM'SCM'MO1'SAM		0	bp				0.17	0.29	70972	696	0.790314	0.111362			24	40119.4	44599.6	61700.5	42581.8	43385.5	44818.9	53078.5	36123	38591.7	48219.5	36889.4	38828.2	70972.5	67539.9	39920.9	50605.4	49828.6	39652.1	39451	46490.6	20290.9	55313.1	50564.5	41089.4	696	bp	0.874442	1	70972.5	n3908	1	197:100
223.09	12.2404	CAM'SCM'MO1'SAM		0	bp				0.6	0.61	70564	697	1.35593	0.386286			24	26599.3	16922.4	28816.5	16925.9	38040.6	70564	13145.1	23599.1	16212.1	49907.2	23247	12632.6	11854.3	30759.5	16410.6	10333.5	10044.6	22920.5	11903.4	12710.7	16345.9	12573	12322.8	13312.9	697	bp	0.954296	1	70564	n3909	1	223:100_238:88
400.985	23.7649	CAM'SCM'MO1'SAM		0	bp				0.04	0.09	69722	698	0.944952	0.0548592			24	53522.2	51799.8	62607.6	54320.4	58304	59740.4	50363.8	53961.1	55157.5	55344.2	52364.5	56308.5	55900.7	60643.4	54006	56106.4	55402.4	60286.1	69721.8	56404.9	55170	58112	59580.4	63503.4	698	bp	0.814082	1	69721.8	n3911	1	401:100
192.066	8.451	CAM'SCM'MO1'SAM		0	bp				0.25	0.33	69535	699	0.908263	0.5864			24	30948.1	51199.3	45028.9	40299.9	46460.1	55847.1	41298.7	43684.4	27074.8	40482.7	51500.3	59268.7	32580	69535.3	40145.5	34794.2	65783.4	47066.1	35236.1	29851.2	46247.6	35110.8	56778.3	43848.8	699	bp	0.833137	1	69535.3	n3912	1	192:100
156.097	5.52717	CAM'SCM'MO1'SAM		0	bp				0.33	0.33	69413	700	0.841231	0.247141			24	50411.2	56916.9	49929.8	56722.5	54271.3	56564.8	48204.3	21544.7	48711.7	52389.6	41081.8	69412.8	57514.3	67715.9	53217	57918.6	47062.1	51016.4	20373.8	51408.2	52726	44093	46065.2	48690.4	700	bp	0.891182	1	69412.8	n3913	1	156:100
211.027	21.553	CAM'SCM'MO1'SAM		0	bp				0.05	0.08	68787	701	0.983096	0.581016			24	64725	63892	65616.8	59537	68146.3	62347.6	60846.2	60289.6	67272.3	64622.2	60461.3	59445.7	68787.1	64776.8	59613.8	63911.5	62121.2	60139.4	55636.3	52791.8	52175.7	53606.7	64481.1	58998.8	701	bp	0.818485	1	68787.1	n3914	1	211:100
62.9898	8.45256	CAM'SCM'MO1'SAM		0	bp				0.22	0.29	68578	702	0.876869	0.304467			24	56343.5	56656	43017.1	29036.6	64441.8	35975.4	39017.4	45702.2	48552.5	28796.2	57503.8	43799.4	35080	45378.4	48386.6	48821.1	62966.1	59722.2	59370.3	38813	54087.2	40887.5	32171.5	68577.6	702	bp	0.944647	1	68577.6	n3915	1	63:100
92.9922	6.16483	CAM'SCM'MO1'SAM		0	bp				0.14	0.14	67820	703	1.04036	0.639869			24	53936.5	51847.5	58491.9	51460.3	67819.6	52406.8	46421.3	52256.4	62599.9	64648	55858.6	46156.5	46794.7	65078.9	46103.5	48266.7	52080.4	56894.2	48414.2	45799.8	47592.2	46024.9	55772.1	58279.1	703	bp	0.873805	1	67819.6	n3916	1	93:100
107.052	10.6289	CAM'SCM'MO1'SAM		0	bp				0.15	0.18	67770	704	0.821638	0.0426511			24	51448.9	67709.9	48278.9	40634.2	52572.9	59706	45384.3	54270.6	44474.1	34392.6	53007.4	45836.2	60932.8	67770.2	45226.5	51006	55660.2	56980.2	46367.7	46944.5	49409.6	61299.9	49197.5	59573.6	704	bp	0.943479	1	67770.2	n3917	1	107:100
113.128	6.81752	CAM'SCM'MO1'SAM		0	bp	xC13			0.1	0.1	67279	705	0.965008	0.488849			24	57888.6	54609.6	61155	53329.3	62070.4	60450.6	53068.5	54893.6	60800	57890.8	50896.7	67278.6	62324.1	64130	53045.9	59484.4	58462.4	59885.4	58958.1	60178.1	56401.9	48902.5	57681.3	55749.1	705	bp	0.946299	1	67278.6	n3918	1	113:100
345.046	20.6555	CAM'SCM'MO1'SAM		0	bp				0.06	0.11	67036	706	1.0236	0.655388			24	57182.8	58451.7	64032.9	50866.6	60515.3	57054.8	54437.7	61594.9	57318.7	62837.5	57673.8	54821.6	56958.8	58427.2	56628.8	53157.4	67036.2	48438.1	53412.9	50611.8	51568.8	55312.1	61717.8	60843.8	706	bp	0.844422	1	67036.2	n3919	1	345:100
223.081	6.74575	CAM'SCM'MO1'SAM		0	bp				0.11	0.15	66818	707	1.0936	0.267517			24	56090.5	55444.1	53766.6	49203.9	61252.9	66818.3	43695.9	51569.5	52358.4	60417.6	46757.7	49168.3	51831.6	57510.6	45468.4	39718.9	41929.6	41490.9	46548.7	42445.3	38636.5	41659.9	48871.5	45033.7	707	bp	0.951147	1	66818.3	n3920	1	223:100
142.068	10.2176	CAM'SCM'MO1'SAM		0	bp				0.18	0.21	66722	708	1.13277	0.244383			24	47693.9	45799.4	49613.8	37867.1	41672.7	66721.8	43605.8	44282.2	34852.3	56176.9	51130.3	37617.1	41146	48111.7	34112.4	42695.7	40462	29763.8	42432.9	43633.1	34902.3	34995.5	45541.3	48324.9	708	bp	0.9397	1	66721.8	n3921	1	142:100
108.056	12.6512	CAM'SCM'MO1'SAM	gamma-Glutamyl-gamma-aminobutyraldehyde	0	bp				0.21	0.31	66703	709	1.25519	0.142238	Double-charge	neg	24	49441.5	66703.2	51067.2	38717.3	24130.9	44070.5	30519.8	45422.1	36857.3	50620.9	49323.3	33672.6	30953	49888.9	21049.5	33826.8	32856.3	27743.9	41777.9	44119.8	44809.6	50405.2	27190.7	38590	709	bp	0.86637	1	66703.2	n3922	1	108:100
117.037	15.1675	CAM'SCM'MO1'SAM	trihomocitrate	0	bp				0.11	0.19	66339	710	0.888842	0.24506	Double-charge	neg	24	48180.2	50547.6	53791.6	49726.5	55242.9	64966.3	52415.7	50869.7	44450.4	49309	38528.2	51785.2	60436	62475.9	42902.8	44948.6	46193.4	66338.8	53972.3	42411.2	35538.2	52075.1	58450.3	45245	710	bp	0.921818	1	66338.8	n3923	1	117:100
88.951	8.68447	CAM'SCM'MO1'SAM		0	bp				0.25	0.43	65632	711	1.10591	0.626876			24	45310.4	32647	41852.6	35258.6	52112.5	65116	33765.7	38222.7	43746	40998.4	65631.9	41321.2	18226.7	60917.2	44823.5	19471.5	48071.9	46923.1	51211.3	45464.3	37123.6	42308	37626	44128.5	711	bp	0.935698	1	65631.9	n3924	1	89:100
345.046	22.9934	CAM'SCM'MO1'SAM		0	bp				0.07	0.07	65385	712	1.02524	0.532513			24	61530.6	65385.4	64629.2	55606.1	60529.8	62284.7	61713.1	55069.7	56370.9	59708.4	61976.8	51822.2	59044.9	61961.5	54558.3	55590	54983.9	51988.3	63310.1	63524.1	56947.6	60780.9	62695	62368.3	712	bp	0.813232	1	65385.4	n3925	1	345:100
159.084	5.54859	CAM'SCM'MO1'SAM		0	bp	xMSnoise			0.16	0.34	65324	713	0.944774	0.727635			24	47771	55665.2	37324.4	27240.8	43607.3	29008.6	41859.8	35390.6	47324.1	43647	38008.4	29864.1	26574.7	44119.2	41296.6	45188.5	65323.9	27391.6	41622.8	52678	29562.8	35584.5	22941.5	22963.6	713	bp	0.892439	1	65323.9	n3926	1	159:100
84.0808	7.6022	CAM'SCM'MO1'SAM		0	bp				0.11	0.19	64875	714	0.935299	0.38864			24	48160.3	35675.6	54257.7	49815.2	51926.8	64874.8	43346.5	44930.5	38016.5	43488.2	42113.8	52329.6	49816.3	55880.7	37809.3	52210.4	41925.7	44861.2	39024.6	44040.3	42513	30945.7	51902.8	42535.3	714	bp	0.967708	1	64874.8	n3927	1	84:100
108.081	8.93476	CAM'SCM'MO1'SAM		0	bp				0.16	0.25	64382	715	0.99864	0.991167			24	37133.9	54471.8	37749.3	51493.2	42756.4	43276.5	39339.4	35282.6	50665.6	49935.1	41959.5	52924.2	34592.4	64382.5	50466.8	35559.8	43040	42432.8	48947.3	33301.1	42866.7	39473.7	46453.8	47210.8	715	bp	0.911536	1	64382.5	n3928	1	108:100
119.045	8.44957	CAM'SCM'MO1'SAM		0	bp				0.33	0.33	64081	716	1.09957	0.61637			24	34987.3	43027.2	45395.2	29184.4	23709.5	27326.6	40050.6	40693.2	21414.1	41586.8	52228	64080.9	43201.6	47687.5	38313	15988.3	44241.4	47072.1	37439.4	43014.9	23074.6	34136.1	28098.8	42659.7	716	bp	0.928149	1	64080.9	n3929	1	119:100
341.157	22.1135	CAM'SCM'MO1'SAM		0	bp				0.16	0.16	63726	717	0.872418	0.0821195			24	50317.5	52086.5	59264.9	56485.5	63725.5	54728.8	45916	41989.3	59166.4	54512.4	39477.1	50364.4	60504.7	58484.9	50352.6	59283.9	55117	50300.5	60361.6	48357.6	46787.9	50156.7	53760	52514.8	717	bp	0.892908	1	63725.5	n3930	1	341:100
94.9893	5.63811	CAM'SCM'MO1'SAM		0	bp				0.21	0.36	63352	718	0.790348	0.0714257			24	40705.1	33069.1	51621.1	30195.1	36241.7	38319.5	32915.4	22256.5	27148.1	36464.2	25227.2	38040.8	46040.4	36407.5	45758.2	36496.9	39470.6	26170.9	25648.2	30860.6	30185.9	38535.9	39256.2	63351.8	718	bp	0.863642	1	63351.8	n3931	1	95:100
110.021	9.92291	CAM'SCM'MO1'SAM		0	bp				0.16	0.16	63096	719	1.01517	0.862519			24	41020.5	49650	50597.8	41986.2	49984.9	63095.7	39562	46928	48119.2	52848.1	38939.7	58703.3	41645.9	57543.6	43805.1	48590.1	48015.1	41241.2	44845.5	49586.8	36663.3	42602.5	51362.8	44744.2	719	bp	0.910354	1	63095.7	n3932	1	110:100
96.0889	5.69979	CAM'SCM'MO1'SAM		0	bp				0.07	0.11	63032	720	0.971181	0.565466			24	43880.4	46004.4	59147.2	53642.6	51429.6	52085	53175.2	49080	57710	52182.6	49295.8	57043.5	52281.2	63031.7	50976.6	59626.5	50794.4	51227.7	49985.9	52852.1	45279.1	44000.2	53303.8	49587	720	bp	0.929123	1	63031.7	n3933	1	96:100
295.103	19.8159	CAM'SCM'MO1'SAM	Asp-Met-Tyr-Tyr	0	bp				0.06	0.11	62741	721	1.03076	0.535288	Double-charge	neg	24	53905.4	50329.8	52403	54799.6	47107.5	52209.1	48525	53736.7	57296.2	57000.5	53611.9	55588.5	52951.8	62740.8	49998.9	51213.2	51334.5	47799	53640.2	52542.4	42410.1	43530.9	55484.9	51456.3	721	bp	0.820939	1	62740.8	n3934	1	295:100
130.05	7.97826	CAM'SCM'MO1'SAM	L-alpha-glutamyl-L-hydroxyproline	0	bp				0.19	0.29	62614	722	1.08131	0.414464	Double-charge	neg	24	38852.2	24291.2	45167.1	40710.9	62614	42277.2	32344.6	33787.4	44358.8	52790.6	45034.7	37082.3	38593.2	42374.9	32316.9	34749.7	40648.9	38261.5	31641.8	23933.6	45809.1	44540.2	27911.4	29822.4	722	bp	0.930899	1	62614	n3935	1	130:100
98.0965	8.09006	CAM'SCM'MO1'SAM		0	bp	xACN			0.04	0.13	62352	723	0.996411	0.942872			24	49799	56292.7	53711.7	47116.9	50306.7	60575	48835.1	52014.4	51087.7	51283	47729.9	48261.8	52259.6	57132.1	43452.5	54908.3	48062.2	44475	50471.2	50859	41770.4	49598.5	62352.3	53827.4	723	bp	0.96201	1	62352.3	n3936	1	98:100
293.836	5.50543	CAM'SCM'MO1'SAM		0	bp				0.18	0.31	62299	724	1.14264	0.245553			24	28953.6	24109	35568.5	43246.1	29483.9	33784.9	42994.3	29999.5	42880.7	44021.6	29900	43610.9	23165.5	38893.7	38371.9	31923.3	30899.3	41015.4	62298.8	33707.7	47386.6	43181.1	27514.9	62068.6	724	bp	0.87411	1	62298.8	n3937	1	294:100
118.073	5.84953	CAM'SCM'MO1'SAM		0	bp				0.11	0.31	62261	725	0.926339	0.202596			24	45944	19706	57506.9	49686.9	53282	51945.2	45908.6	49874.2	50468.7	50844.9	59465.2	61088.2	62261	62213.9	51490	52554	57103.3	57286.6	48782.3	55184.8	24436.4	50868.4	49066.8	26916.4	725	bp	0.93649	1	62261	n3938	1	118:100
154.992	10.4372	CAM'SCM'MO1'SAM	D-Ribose 1,5-bisphosphate	0	bp	xK+			0.23	0.29	61879	726	0.958048	0.752794	Double-charge	neg	24	44407.5	60475.6	34769.3	46883	28971.5	61879.4	34997.1	35470	30073.8	41015.1	21783.6	44241.8	28866.1	39617.4	37116.8	50131.4	28117.4	32822	40073.4	37197.4	18897.3	35188.3	32165.6	29729.2	726	bp	0.90727	1	61879.4	n3939	1	155:100
194.079	8.99579	CAM'SCM'MO1'SAM	1-O-Methyl-myo-inositol	0	bp				0.11	0.18	61488	727	1.25316	0.0204388	H	neg	24	45339.3	47677.1	42667.4	36743.4	46861.7	59282.1	45149.4	50053.1	52287	61488.3	52153.4	46765.9	42363.9	50115.3	32399.7	48132.2	36845	35839.7	46632.1	46881	28750.3	47720.7	52387.9	45134.7	727	bp	0.888306	1	61488.3	n3940	1	194:100_98:96_84:88_209:46
72.0808	8.27324	CAM'SCM'MO1'SAM		0	bp	xMSnoise			0.2	0.24	61262	728	0.56376	0.000119351			24	34161.3	35517.1	41120.3	31143.1	39494.3	45374.6	20445.8	27710.8	30908	36122.7	33486.3	24626.5	52711.4	55161.4	49828.1	42042.9	46394.6	61261.9	23534.5	22171.9	36193.1	19516.8	22383.8	26766.7	728	bp	0.944481	1	61261.9	n3944	1	72:100
126.136	5.96963	CAM'SCM'MO1'SAM		0	bp	xC13			0.15	0.18	60704	729	1.01919	0.834063			24	35101	53327.5	60703.9	48423.5	45250.2	53133.2	43954.4	45313.7	50587.1	55892.7	40683	36862.6	40589	48739.6	41195.4	56910.2	38021.2	42691.6	36933.4	53237.8	54665.8	52645.1	43056.4	46122.2	729	bp	0.949057	1	60703.9	n3945	1	126:100
89.0418	11.333	CAM'SCM'MO1'SAM		0	bp				0.1	0.23	60596	730	0.884491	0.0530149			24	42004.6	39999.2	36860.2	37631.6	34710.8	60596.4	30528.2	28265.9	34673.5	36425.3	35159.9	31391.2	39232.4	41116.6	32504.3	34101.5	40065.9	35077.6	37104.3	35674	34127.8	31795.9	41447.6	41563.5	730	bp	0.906655	1	60596.4	n3946	1	89:100
53.9384	20.7023	CAM'SCM'MO1'SAM		0	bp				0.1	0.1	60363	731	0.905019	0.0465787			24	50761.4	52558.4	56060.8	56788.5	59735.7	55085.2	44131.6	46260.5	56698.5	52444.4	49196.6	54610.2	60363.3	55215.2	53629	55267.1	54801.3	55901.2	55322.8	49605.2	52053.1	51127.3	52854.2	55514.5	731	bp	0.861987	1	60363.3	n3947	1	54:100
141.048	10.7643	CAM'SCM'MO1'SAM	8-Oxocoformycin	0	bp				0.45	0.45	59815	732	1.34976	0.225052	Double-charge	neg	24	39184.2	26253.3	26153.3	23483.5	33238	52107.4	20092.5	25767.9	27042.5	59815.2	36598	25353.6	24598.8	31438.4	22621.5	16524.4	22262.6	26779.3	15016.7	15383.3	19440.2	12485.3	14163.5	13598.9	732	bp	0.90796	1	59815.2	n3948	1	141:100
116.053	7.67654	CAM'SCM'MO1'SAM	N2-Succinyl-L-ornithine	0	bp				0.11	0.16	59641	733	0.978654	0.793942	Double-charge	neg	24	46026.4	43665.9	47097.3	42009.8	44853.9	52749.1	38249.7	41202.1	48098.9	45943.1	48448.3	52347.4	42834.1	59640.5	50159.3	45961.5	43557.6	38119.5	43633.3	46700.6	41003.4	37325.9	49424	48897.3	733	bp	0.929765	1	59640.5	n3949	1	116:100
189.087	6.58735	CAM'SCM'MO1'SAM	Ser-Val-Ser-Ser	0	bp	xACN			0.49	0.49	58706	734	1.09179	0.692859	Double-charge	neg	24	39972.2	26413.1	29453	24494.9	43107.4	38277.7	21495.8	27552.9	21515.7	58705.9	22167.5	26827.3	25845.7	29650	27798.5	23705.1	26225	30053.5	23701	22914.9	21875.8	21716.1	24362.4	22608.3	734	bp	0.928755	1	58705.9	n3950	1	189:100
76.0295	12.4157	CAM'SCM'MO1'SAM	N1-Methyl-2-pyridone-5-carboxamide	0	bp				0.21	0.26	58677	735	0.624403	0.00915763	Double-charge	neg	24	28022.4	28562.5	30974.2	27997.2	50339.6	32639.1	24697.3	22461.2	17506.7	28142.7	31972.9	31236.1	32846.4	40061.5	41834.8	31925	44520.4	58677.3	28725.8	35189.5	43031.3	28082.1	27879.9	26871.8	735	bp	0.853171	1	58677.3	n3951	1	76:100
141.073	5.74013	CAM'SCM'MO1'SAM	[PR] Artemisin	0	bp				0.07	0.09	58676	736	0.936085	0.195942	Double-charge	neg	24	43833.3	54663.9	53636.4	47161.8	48897.6	54246	43977.5	45017	43927.8	48188.5	44900.5	51520.5	48799.6	58676.2	46697.4	47871.5	46433.8	48003	50104.8	45312.1	50877.8	45067.4	48733.9	48314	736	bp	0.945266	1	58676.2	n3952	1	141:100
400.985	19.6653	CAM'SCM'MO1'SAM		0	bp				0.1	0.1	58265	737	0.896773	0.0908025			24	47544.6	47953	50403.7	50893.4	54369.1	47162.4	42800.2	45473.6	57366.6	50310.6	49165.6	46289.3	58265.4	55680	44092.2	55389.3	58175	53347.5	53088	45142.9	43850.3	51349.7	55016.3	55545.8	737	bp	0.851499	1	58265.4	n3953	1	401:100
204.124	6.81611	CAM'SCM'MO1'SAM		0	bp				0.38	0.4	58070	738	0.892739	0.556694			24	41538.6	39851	21816.5	19160.4	49206.4	58070.4	39026.3	43800.6	17777.9	19300.8	46931.5	46047	18078.3	45904.3	44008.6	42365.6	44226.8	43878.3	43502.8	39999.8	39777.3	33870.9	50955.4	50123.6	738	bp	0.919313	1	58070.4	n3954	1	204:100
148.061	12.4325	CAM'SCM'MO1'SAM		0	bp				0.09	0.09	57593	739	0.8845	0.0344062			24	43074.9	44355.9	47320.6	49601.1	48807.5	52692.2	39262.7	45202	50029.8	44153.3	47044.6	50265.6	46939.9	57592.6	55233.3	47663.4	54425.8	50138.2	55767.9	43120.5	47791.6	48341.7	51572.8	54082.8	739	bp	0.885832	1	57592.6	n3955	1	148:100
99.1168	17.3363	CAM'SCM'MO1'SAM		0	bp				0.19	0.19	57265	740	1.0568	0.554626			24	41201.1	44785.9	47742.5	48245.3	55012.5	51583.9	42392	35627.8	57264.7	54524.2	41382.9	41198.6	42519.7	49802.5	36477	46286.4	40935.7	41729.7	42956.3	37839.9	37906.4	41443.7	52127.6	43966.7	740	bp	0.912522	1	57264.7	n3956	1	99:100
72.0808	8.8953	CAM'SCM'MO1'SAM		0	bp				0.1	0.27	57205	741	1.0009	0.990876			24	36532.2	36081.7	40618	25269.1	34476.8	57204.6	27518	34782.5	32863.7	34321.2	37134	33497.8	38808.3	38365.7	25855.4	36637.4	31133.7	29135.8	26760.6	36349.4	25313.5	28107.9	33040.3	28917.8	741	bp	0.957268	1	57204.6	n3957	1	72:100_129:72
86.0601	7.42873	CAM'SCM'MO1'SAM		0	bp			x-H2O	0.09	0.25	56728	742	1.08165	0.285599			24	34055.9	40406.4	40223.4	29114.1	32678.6	56728.1	36728.6	39777.1	32865.9	42058.8	34806.8	36610.8	33915.7	42777	27891.8	35130.3	30876.3	35435.4	32583.7	34398.6	26229.6	32093.1	43218.5	32768.7	742	bp	0.977855	1	56728.1	n3959	1	86:100
72.0444	7.44293	CAM'SCM'MO1'SAM		0	bp				0.39	0.39	56426	743	0.980152	0.909434			24	33347	41101.5	39633.3	42123.1	38320.2	56426	8322.84	34510	41096.3	45262.3	40797.7	33758.5	36081.9	44202.3	33196.4	33121	31255	30017	39033	40938.9	32598.7	33896.8	41052.2	36394.5	743	bp	0.955737	1	56426	n3960	1	72:100
207.12	11.974	CAM'SCM'MO1'SAM		0	bp				0.03	0.13	56198	744	1.01893	0.657181			24	42327	45666.2	52898.3	40584.4	49050.9	56197.9	47658.9	45302.2	47694.7	47485.5	45536.4	45204.9	51160.6	47741.2	41558.8	42440	49444.2	41356.4	42239.3	43713.5	44637	35509.1	45761.4	44963	744	bp	0.876035	1	56197.9	n3961	1	207:100
131.089	17.8463	CAM'SCM'MO1'SAM		0	bp				0.12	0.12	55830	745	0.931126	0.318916			24	46904.7	47318.3	50230.2	46692.1	50062.1	55829.5	36208.8	45980.2	48456.1	50305	41299.4	43814.8	51311.6	52781.7	47712.8	49359.3	47859.4	36720	45226.6	50854.3	39894.2	41639.3	52063.6	44703.6	745	bp	0.92748	1	55829.5	n3962	1	131:100
119.049	9.49507	CAM'SCM'MO1'SAM	HEPES	0	bp				0.14	0.27	55187	746	1.30613	0.018713	Double-charge	neg	24	38553.6	37341.8	26909.1	31977.9	32219.4	55187.4	41590.7	39058.7	37891.5	37106.3	36737.5	51712.8	33331.5	42393.4	26799.5	25929.3	28697	29735.8	47004.9	36425.1	36779.8	32840.7	54257.3	36404.5	746	bp	0.915792	1	55187.4	n3963	1	119:100
113.047	8.42266	CAM'SCM'MO1'SAM		0	bp				0.14	0.29	55062	747	1.07568	0.426385			24	33042.9	36250.4	31483.2	32091.4	25004.9	55062.4	29906	26330	23575.3	34206.6	32879.7	32601.7	25078.3	33898	28961.3	32213.4	22697.8	24021.6	25108.3	16230.5	14713.8	16407.2	21917.5	21245.7	747	bp	0.873092	1	55062.4	n3964	1	113:100
165.092	8.44435	CAM'SCM'MO1'SAM	Gibberellin A15	0	bp	xNH3			0.32	0.38	54549	748	1.34542	0.171508	Double-charge	neg	24	25071.9	31347.5	22374.5	25622.5	24518.4	31940.6	37397.7	28001.2	22973.9	37469.9	54549	28556.6	38176.2	16816.4	37356.4	18709.4	25873.5	18372.1	26640.4	36166.3	18435.1	17641.2	27401.4	20488	748	bp	0.889507	1	54549	n3965	1	165:100
165.985	5.62657	CAM'SCM'MO1'SAM		0	bp				0.33	0.33	54512	749	0.929471	0.671078			24	20827	37213.4	46495.7	51191.1	47344.2	48211.9	18303.5	36409.8	54157.8	54512.2	38563.6	40185.6	47693.4	49103.9	23507.4	45831.4	53834.5	40535.1	47225.3	42196.9	45806	29311.4	35523.7	43466.3	749	bp	0.826106	1	54512.2	n3966	1	166:100
58.0289	10.1931	CAM'SCM'MO1'SAM		0	bp				0.13	0.13	54218	750	1.0109	0.88101			24	36402.5	51633.6	43434.8	43506.7	44971.6	48017.3	38456.5	41771.7	46443.3	41026.1	47776.1	54217.8	44508.3	46740.8	36979.8	48404.4	39713	50437.1	36435.1	39555	47349.7	40584.6	48756.3	41818.2	750	bp	0.888403	1	54217.8	n3967	1	58:100
96.0444	5.72301	CAM'SCM'MO1'SAM		0	bp				0.06	0.13	54216	751	1.09044	0.0238494			24	47500.6	48185.3	44192.7	44839	44424.4	45732.1	49427.6	50781.4	50233.2	47761.3	54215.7	45055.4	47334.7	47883.2	43891.1	46045.7	45086	42561.9	47613.8	50849.6	35628.4	52139.4	47032.7	50892	751	bp	0.925749	1	54215.7	n3968	1	96:100
96.0444	7.6698	CAM'SCM'MO1'SAM		0	bp				0.06	0.11	54125	752	1.06399	0.24234			24	47854.3	52630.1	46364.3	48188.3	50180.7	54124.7	38309.7	38804	42940.9	40448.3	38660	36189.4	33586.2	43813.5	35007.8	33671	35952.4	39167.2	42730.7	36816.2	37273.9	38868.9	38840.1	39769.8	752	bp	0.870176	1	54124.7	n3969	1	96:100
56.0578	7.03777	CAM'SCM'MO1'SAM		0	bp				0.24	0.28	53007	753	0.760946	0.0657933			24	52987.9	32368.9	26572.6	29232.7	29539.9	32368.2	22062	29506.1	30225.7	42103.7	24054.9	27068.3	33269.5	36924.9	29389.8	41402.9	53007	36010.1	27708.6	33631.7	23475.3	24492.1	30809.2	31592.8	753	bp	0.926304	1	53007	n3970	1	56:100
199.964	8.71722	CAM'SCM'MO1'SAM		0	bp				0.25	0.26	52912	754	1.14162	0.397568			24	42998.7	44414.9	33766	34510.3	36174.8	52911.9	23723.1	43925	35277.6	46796.7	41191.4	27615.7	39309	20773.6	40123.4	38054.9	23757.8	29401.6	29145.2	32272.6	43258.1	28029.1	26597.8	46136.7	754	bp	0.851185	1	52911.9	n3971	1	200:100
241.092	6.77279	CAM'SCM'MO1'SAM	Ala-Met-Phe-Asp	0	bp				0.1	0.35	52903	755	1.24162	0.158715	Double-charge	neg	24	49538.6	45269.9	47553.1	34515.3	45785.1	52902.7	44822.4	35992.1	45457.4	45727.6	39330.9	38363.2	46781.2	22344.4	16428.9	40197.8	39732.8	35617.4	38220.2	39764	39139.2	42402	16591.1	39707.5	755	bp	0.935212	1	52902.7	n3972	1	241:100
131.034	20.6867	CAM'SCM'MO1'SAM	hexane-1,3,4,6-tetracarboxylate	0	bp				0.19	0.19	51754	756	0.966127	0.677553	Double-charge	neg	24	38245.4	39614.8	39500.7	34896.6	39902.5	38236.3	31287.4	33115.1	41830.6	51753.7	38901.9	37832.9	41988	40596.8	36528.1	41841.8	43242.3	38754.1	42707.1	39421.7	32101	39679.5	36170.7	45266.2	756	bp	0.809293	1	51753.7	n3973	1	131:100
84.0808	7.46098	CAM'SCM'MO1'SAM		0	bp				0.1	0.19	51203	757	1.0525	0.339724			24	31013.9	35675.6	39814.2	33320.9	36868.4	51203.2	33450.9	34069.9	38016.5	43488.2	38877.4	39251.3	37045	38435	33551.3	39557	33614.1	33621.9	39024.6	40475.4	30735.3	30945.7	36614.3	39377.8	757	bp	0.870116	1	51203.2	n3974	1	84:100
216.03	5.70472	CAM'SCM'MO1'SAM		0	bp				0.19	0.31	51169	758	0.956546	0.738526			24	36891.8	38600.6	36274.2	28407.2	25946.3	48146.2	39280.1	34158.6	29297.2	25116.2	23550.4	30660.4	36102.3	40703.2	20442.1	36591.3	23920.1	32574.7	28420.9	34774.7	19686.2	34388	51169.1	43174.3	758	bp	0.893979	1	51169.1	n3975	1	216:100
96.0444	5.89925	CAM'SCM'MO1'SAM		0	bp				0.1	0.1	50781	759	1.03066	0.533485			24	47500.6	47238.1	44192.7	44839	45999.8	45732.1	42496.7	50781.4	44080.1	47761.3	46466.3	38231	42178.9	44629.1	41567.3	47362.8	45086	40966.2	44207.6	44079.8	40626.3	45083.5	42670.3	44140.3	759	bp	0.889462	1	50781.4	n3976	1	96:100
169.052	13.5215	CAM'SCM'MO1'SAM		0	bp				0.24	0.26	50259	760	1.14658	0.255181			24	39959.4	39305.1	33982	27433.3	28585.5	50259.4	37763.9	22448.5	30892.1	30720.8	34364.6	19805.4	27763.5	23302.5	25110.2	22829.4	29039.2	25451.1	23024.8	23131.5	44372.3	28106	30536.2	30655.4	760	bp	0.892296	1	50259.4	n3977	1	169:100
96.0444	8.54214	CAM'SCM'MO1'SAM		0	bp				0.08	0.18	50150	761	1.05264	0.463081			24	43702.6	31002.8	29921.3	28763.2	40830.7	31622.6	45735.4	46860.5	44258.4	45041.6	47056.4	37138.4	41562.8	48797.6	37463.2	50150	39103.8	35706.9	40115.5	49653.8	39555.2	43789.1	44375.7	49295.6	761	bp	0.891236	1	50150	n3978	1	96:100
174.113	16.9163	CAM'SCM'MO1'SAM		0	bp				0.17	0.17	50130	762	1.03845	0.641153			24	41638.6	37553.2	41397.2	32895.2	38604.6	50129.9	27630.3	38728.4	41180.8	40776.2	40367.9	29162.4	34695.2	33131.4	40250	34163.9	33147.9	34390.8	38675.1	31044.5	34484.7	41520.3	41694.5	35551.9	762	bp	0.898785	1	50129.9	n3979	1	174:100
107.052	11.2186	CAM'SCM'MO1'SAM		0	bp				0.28	0.38	49944	763	0.843799	0.176492			24	17761.1	38162.9	47754.3	38352.4	42045.5	49944.1	41486	44524.9	15873.8	39226.5	37178	40189.1	39955	41392.6	43323.8	42781.8	43609.4	47859.6	39424.7	42783.1	42982.5	42896.9	15298.1	19682.7	763	bp	0.909059	1	49944.1	n3980	1	107:100
133.029	5.82945	CAM'SCM'MO1'SAM		0	bp	xMSnoise			0.38	0.38	49855	764	0.822179	0.247146			24	37447.2	40045.6	42586.8	33583.9	41756.1	49855.4	46663.1	25852.8	39577.3	20043.2	17182.1	37996.9	38517.7	48140.4	35168.6	39208.3	33378.8	33414.6	30422.9	39868.6	40361	20993.7	44371.5	40858.6	764	bp	0.951321	1	49855.4	n3981	1	133:100
149.023	13.0273	CAM'SCM'MO1'SAM		0	bp				0.11	0.11	49644	765	0.990496	0.871164			24	39541.2	41186.8	38709.6	39884.2	39767.2	45499.8	37950.2	41101.9	49643.9	42949.5	45707.4	36771.1	42800	48969.9	40289.6	41189.6	39245.1	44068.3	39482.3	40321.4	35162.4	39522.3	37750.5	40610.7	765	bp	0.933857	1	49643.9	n3982	1	149:100
105.999	16.9079	CAM'SCM'MO1'SAM		0	bp				0.15	0.17	49285	766	0.840567	0.0270218			24	37044.5	42065.6	30753.9	42060.6	32333.1	48252	32465.5	34014.7	49285.2	40339.2	39763.6	38944	48426.6	48488.6	41521.8	47037.5	45242	48633.4	46053.2	39127.3	38008.9	36061.7	45001.8	49014.6	766	bp	0.81991	1	49285.2	n3983	1	106:100
217.108	17.3152	CAM'SCM'MO1'SAM		0	bp				0.23	0.43	48968	767	1.08948	0.646228			24	21770.3	20655.8	24560.1	18257.2	23991.6	48968.1	19878.3	27220.2	18264.8	19367.3	18212.7	29912.5	24477.8	33866.9	13566.5	14046.7	20491.6	15495	26033.3	20483.7	13614.3	18720.5	41288.4	26930.3	767	bp	0.921452	1	48968.1	n3984	1	217:100
113.06	11.5859	CAM'SCM'MO1'SAM		0	bp				0.2	0.28	48889	768	1.34373	0.0329888			24	40943.5	38172.8	36159	30300.3	34467.9	44530.8	29829.6	35523.9	35306.2	31476.5	45285.7	48889.1	30124.4	36994	24930.5	24478.6	29937.1	21956.1	31735.7	35343.1	23580.9	30941.9	47245.6	22477	768	bp	0.930054	1	48889.1	n3985	1	113:100
373.09	9.76103	CAM'SCM'MO1'SAM		0	bp				0.2	0.37	48758	769	1.21309	0.245166			24	32085.4	17196.8	29182.9	20162.8	35502.8	48757.6	27098.2	29147.3	21619.5	30078.1	28042.1	16904.5	30782.2	10858.1	15512.7	25927	20130.3	22823.1	22323.8	26949.4	15197.2	31050.8	24114.8	19401.1	769	bp	0.966079	1	48757.6	n3986	1	373:100
105.034	12.3162	CAM'SCM'MO1'SAM		0	bp				0.14	0.63	48640	770	0.362532	1.32748e-05			24	42632.2	48639.5	35644	42723.4	30738.5	42873.6	13518.2	13828.2	18358.7	16751.2	13924.8	13603.3	42969.8	46787.4	42795.4	34552.2	45648.3	35457.8	14544.6	12835.4	43790	12992.3	14215.2	16880.6	770	bp	0.93549	1	48639.5	n3987	1	105:100
158.117	6.10528	CAM'SCM'MO1'SAM	&delta;-guanidovaleramide	0	bp				0.12	0.14	48188	771	0.986806	0.820717	H	neg	24	35246.3	34744.3	48187.5	44546.6	43029.8	37411.4	33454.3	40832.6	40541.3	46031.3	42545.1	47915.6	39709.6	39686.6	45263.9	46747.3	42262.4	41010.6	40685.4	35685.8	42635.7	36744.3	42504.6	45173.9	771	bp	0.9033	1	48187.5	n3988	1	158:100_172:95
172.097	7.19975	CAM'SCM'MO1'SAM		0	bp				0.07	0.13	48169	772	1.07138	0.278323			24	36152.5	39300.4	36771.9	29574.8	42673.7	38730	41937.8	44024	48168.9	39676	40022.6	41232.6	41471.3	48048.2	41061.7	33976.3	35366.8	38144.3	40899.6	41265.5	34201.1	46786.2	42194.4	41745.3	772	bp	0.955823	1	48168.9	n3990	1	172:100
78.0214	6.73973	CAM'SCM'MO1'SAM		0	bp				0.13	0.2	47856	773	0.921501	0.426301			24	22319.9	24924.6	34378.2	32819.8	23994.2	34648.9	29962	37931.2	39087.7	28552.7	30837.7	36227.3	41942.7	47855.8	29464.6	30241.8	36371.4	33980.8	25794.5	33295.4	36345.8	32995.7	24132.7	34009.5	773	bp	0.915113	1	47855.8	n3991	1	78:100
106.05	8.42142	CAM'SCM'MO1'SAM		0	bp				0.26	0.26	47405	774	1.30388	0.0889469			24	29471.9	16267.8	22785.4	25920.4	29973.7	25995.8	38534	20730.6	27859.3	39187.4	23322.5	37192.5	27404.2	19186	22350.7	22996.6	29141.8	22205.1	26262.3	34422	24523.2	28318.4	47404.6	33793.6	774	bp	0.820327	1	47404.6	n3992	1	106:100
166.172	6.85137	CAM'SCM'MO1'SAM		0	bp				0.09	0.24	47351	775	1.10659	0.354618			24	40452.8	31506.2	27027.9	25000.6	40710.7	42117	42044.4	35968.2	33261.3	38442.5	39374.8	41345.8	47351.4	36152.9	23726.4	28916.2	31653.8	40439.1	44346.2	42165.7	39339.5	40279	29691.3	34965.2	775	bp	0.914813	1	47351.4	n3993	1	166:100
76.0295	5.74077	CAM'SCM'MO1'SAM	N1-Methyl-2-pyridone-5-carboxamide	0	bp				0.06	0.11	47289	776	0.982756	0.737509	Double-charge	neg	24	43800.1	37464.7	43896.2	42532	47289.3	43616.5	43442.4	42748.1	39948.6	38163.1	37970.4	39319.6	36625.7	45868.5	34711.6	44179.6	43070.3	41375.6	45124.5	39841.4	42321.4	36259.9	42330.4	41421	776	bp	0.881864	1	47289.3	n3994	1	76:100
119.049	16.6256	CAM'SCM'MO1'SAM	HEPES	0	bp				0.27	0.45	46305	777	1.01934	0.884857	Double-charge	neg	24	23854.4	21784	22113.4	22623.5	18985.1	46305.4	26157.7	21388.9	15961.6	25377.6	19383.1	34545.3	26644.6	28633.3	20188	20056.1	21551.4	23031	21067.3	16170.9	14693.1	22216.5	39335.4	13372.5	777	bp	0.944515	1	46305.4	n3995	1	119:100
112.076	7.57504	CAM'SCM'MO1'SAM		0	bp				0.24	0.37	45973	778	1.19694	0.195012			24	23952.7	26130.1	45972.5	22493.4	23538	17876.5	20558.6	25379.3	38364	26927.5	21683.8	25021.5	20552.2	27947.8	16096.4	23435.3	20076.8	23839.9	22546	22976.9	35433.4	25338.2	42454.8	21057.9	778	bp	0.972468	1	45972.5	n3996	1	112:100
142.068	10.5445	CAM'SCM'MO1'SAM		0	bp				0.15	0.3	45843	779	1.06683	0.640828			24	26515.6	37907.7	23597.9	36538.1	34863.2	30984.4	24404	29498.5	34852.3	32594.7	35872.4	37617.1	21168.4	45842.8	31983.7	21371.7	30961.7	31304.5	42432.9	26817.2	31925.8	34995.5	39062.4	37484.9	779	bp	0.953426	1	45842.8	n3997	1	142:100_68:68
338.171	13.2837	CAM'SCM'MO1'SAM		0	bp				0.59	0.59	45382	780	1.2749	0.432396			24	32126.7	18953.4	16742.5	15518.1	24941.9	30030.8	10749.1	18674.6	15227	45382.2	25447	13859.4	12721	25084.8	13162.3	13375.8	18020.3	19086.6	9533.83	9932.76	9668.79	6915.25	11891.3	10097.8	780	bp	0.926804	1	45382.2	n3999	1	338:100
173.087	11.4272	CAM'SCM'MO1'SAM		0	bp				0.14	0.36	45122	781	1.04796	0.638541			24	15190.9	17295.9	11321.4	11970.8	16123.6	20742.3	19260.7	24261.5	25367.2	30349.2	26925.3	25946.9	24055.3	33162.9	21821.8	20442	23720.8	21947.1	45122	43025.2	11180.9	36176.2	41687.2	33633.6	781	bp	0.834662	1	45122	n4000	1	173:100
124.12	6.68817	CAM'SCM'MO1'SAM		0	bp				0.14	0.24	44917	782	0.880655	0.215278			24	28480.7	32516.5	41250.8	35077.3	38623.8	37387.8	23129.8	28558.9	35504.9	32512.5	31547.4	31441.4	35059	38468.3	30012.9	44916.6	30594.1	28402.6	24355.9	25503.1	26393.8	37610.8	28603.2	42675.7	782	bp	0.922106	1	44916.6	n4001	1	124:100
72.0889	6.63185	CAM'SCM'MO1'SAM		0	bp	xMSnoise			0.25	0.35	44733	783	0.654021	0.00202814			24	37935.2	25051	41933.8	23065.4	25483.4	23009	21159.4	20906.9	25187.8	23402.7	38041.8	25594.1	38016.4	44733.1	40057.1	37278.4	36897.6	38931.4	21788.5	18422.4	21243.8	23993.3	39204.8	40581.9	783	bp	0.924549	1	44733.1	n4002	1	72:100
126.128	9.16834	CAM'SCM'MO1'SAM		0	bp				0.23	0.3	43472	784	0.937514	0.597741			24	9942.55	29725.7	27836.8	27428.9	23636.9	24613	37764.5	19539.6	39634.6	29786.4	29316.5	29517.6	28817.7	37817.9	26903.5	37612.6	39324.6	27450.7	39793.5	33299.7	25463.7	30350.1	43472.3	28734.9	784	bp	0.91237	1	43472.3	n4003	1	126:100
70.0652	8.52399	CAM'SCM'MO1'SAM		0	bp				0.09	0.15	42760	785	1.06418	0.27531			24	31141.2	38353.9	33456	32397.7	38931.5	42759.6	32577	36775.4	34928.4	40972.1	36054.2	31502.1	33995.7	34576	33053.8	38147.8	29893.3	30307.1	31273	38419.8	26976.5	29600.5	36497.8	39300.9	785	bp	0.921375	1	42759.6	n4004	1	70:100_71:58
60.0246	6.9555	CAM'SCM'MO1'SAM		0	bp				0.32	0.32	42750	786	0.973072	0.868465			24	29206.9	20439.8	37293.8	32655.7	33105.4	42750.5	30295.2	20714.8	18489.5	21717.8	37658.1	38582.6	34896.8	23100.6	26281.3	19457.9	35395	32960.6	40725.4	36165.1	32739.2	33646.7	38518.1	32995.7	786	bp	0.926027	1	42750.5	n4006	1	60:100
240.094	9.76593	CAM'SCM'MO1'SAM	Glu-Met-Thr-Thr	0	bp				0.21	0.48	42495	787	1.05521	0.806618	Double-charge	neg	24	13187.9	20932.5	20831.7	14406.2	27400.9	24126.7	20325.8	31622.3	18843.2	22417.1	25053.3	18983.8	15936.9	20058.4	42494.6	19987.8	17380.1	14206.6	13182.8	20600.6	13609.3	15639.4	22758	16597.5	787	bp	0.841147	1	42494.6	n4007	1	240:100
258.134	9.92594	CAM'SCM'MO1'SAM	Ala-Leu-Trp-Gln	0	bp				0.11	0.32	42149	788	0.993047	0.961412	Double-charge	neg	24	42149	28059.1	27267.6	25227.4	36215.5	36073.2	22867.6	23125.2	23841	28865.3	28201.4	22857.4	19302.8	20227.4	26896.4	30151.1	37785.7	16443	22049	21096.2	18619.6	22063.8	22036.4	23640.5	788	bp	0.97133	1	42149	n4008	1	258:100
158.063	6.22338	CAM'SCM'MO1'SAM		0	bp				0.1	0.35	41976	789	1.16987	0.0748104			24	28021.7	29940.6	26258.4	21675.4	26869.6	41975.7	26684.5	29395.2	27358.5	26403.8	23651.5	22487.6	22924.3	28227.8	17177.2	21405.9	23974.4	19622.7	23939.5	28317.7	12866.4	33829.7	39843.2	22711.5	789	bp	0.955997	1	41975.7	n4009	1	158:100
273.158	9.62905	CAM'SCM'MO1'SAM	Westiellamide	0	bp				0.03	0.53	41415	790	1.21841	0.208616	Double-charge	neg	24	12432.7	14470.8	17439.9	32757.1	12706.5	38496.7	32962.2	35297.1	35840.3	33860	35196.9	34608.1	28358.9	41414.9	26835.3	10760.5	36556.7	26594.4	35624.5	32165.8	25725.5	37579.5	38431.4	32281.1	790	bp	0.906249	1	41414.9	n4010	1	273:100
56.0497	9.44449	CAM'SCM'MO1'SAM		0	bp				0.15	0.29	40530	791	1.18655	0.217182			24	25922.8	26841.1	30484.4	29406.8	26744.4	40529.5	21729.3	26647.7	26157.1	33544.2	24529.7	26090.7	20192.9	32885.2	25107.7	21773.7	20799.9	12988	21903.4	16777.9	21891.8	20212	23889.1	23312.4	791	bp	0.901147	1	40529.5	n4011	1	56:100
156.138	8.99659	CAM'SCM'MO1'SAM		0	bp				0.14	0.14	40476	792	1.02693	0.74832			24	33722.2	32110.8	32140.7	29518.6	40476.5	36623.7	29237.2	34833	30772.2	30861.2	38865.8	26725.7	26042.4	37575.6	28529.6	35439.3	29698	28994.7	30422	31710.9	24368.9	33400.1	32023.5	36844.7	792	bp	0.801039	1	40476.5	n4012	1	156:100
253.111	5.3763	CAM'SCM'MO1'SAM	Met-Pro-Pro-Tyr	0	bp				0.05	0.17	40393	793	0.995266	0.924715	Double-charge	neg	24	35617.9	31653.8	29305.9	31043.4	30321.5	36302.9	30023.9	29850.4	31053.9	28256.2	32670.4	30308.5	31038.5	36075.3	28961	31435.6	26198.7	29320.6	26954.5	35799.4	26014.3	33425.5	34543.6	40392.5	793	bp	0.873277	1	40392.5	n4013	1	253:100_191:76
122.109	6.69288	CAM'SCM'MO1'SAM		0	bp				0.14	0.16	39557	794	0.986174	0.822146			24	29636.2	32709.1	31803.2	30635.2	38315.6	39556.6	29041.2	26649.6	37500.6	35249	32657.6	37382.2	35879.7	34985.1	33775.5	33259.6	32876.8	30486.1	34790.8	39378.2	24402.7	29608.4	31097.7	35138.8	794	bp	0.947229	1	39556.6	n4015	1	122:100
129.037	7.92002	CAM'SCM'MO1'SAM		0	bp	x-NH3			0.09	0.15	39484	795	0.958277	0.533539			24	32703.9	33631.8	30574.6	26041.6	33840.8	36896.5	30900.1	33209.4	32453.2	38610.9	30594.8	32471.8	37174.7	39484.1	28655.1	37427.3	35107.8	29022.5	29739.9	29934.2	22940.6	24383.4	32075.2	33579.5	795	bp	0.929821	1	39484.1	n4016	1	129:100
139.112	14.2586	CAM'SCM'MO1'SAM		0	bp				0.2	0.48	38558	796	0.917668	0.541022			24	17660.2	14426.5	17284.3	13092.7	15832.8	37861.5	17193.3	22124.5	30915.4	26670.9	22304.6	21389	25265.2	24177.5	21309.2	22704.9	21197.1	38558.1	21213	18802.1	9621.69	24016.7	30712.8	28825.3	796	bp	0.915677	1	38558.1	n4017	1	139:100
99.0374	7.19531	CAM'SCM'MO1'SAM	5-Acetylamino-6-amino-3-methyluracil	0	bp				0.24	0.3	38278	797	0.917559	0.599866	Double-charge	neg	24	20048	21305.6	19642.8	21788	22306.6	28644.1	23826.1	36003.6	20367.5	25533.4	28311.9	18996.2	26038.3	38278.1	21979.3	21994.8	20315.7	38182.8	21210.2	22706.9	17006.4	18713.2	18382.2	18934.7	797	bp	0.828279	1	38278.1	n4018	1	99:100
138.988	5.62714	CAM'SCM'MO1'SAM		0	bp				0.3	0.31	38233	798	1.01	0.956041			24	21774.6	20043	19586.9	22280	18440.8	23490.8	22850.2	24004.6	23131.2	17027.7	38233.5	21094.8	35849.7	28054.8	16554.3	18838.6	18076	27520.3	19628.3	29281.8	18392.4	35185.6	26746.8	20604.7	798	bp	0.872582	1	38233.5	n4019	1	139:100
60.0027	7.87559	CAM'SCM'MO1'SAM		0	bp				0.28	0.43	37581	799	1.04661	0.759334			24	24727.1	12725.3	19458.1	13189.2	19789.2	37580.5	17816.8	23044.3	19936.3	18907.2	25819.2	10110.1	17688.4	19554.5	13458.5	23960.9	21111.1	14710.4	22261.5	21428	20704.6	20628.7	26286.6	20736.9	799	bp	0.896309	1	37580.5	n4020	1	60:100
85.0284	10.8495	CAM'SCM'MO1'SAM		0	bp				0.1	0.37	37442	800	2.39999	4.25105e-06			24	8173.69	10054.8	8263.06	9006.27	8680.19	8211.97	16479.9	20685.1	19545.5	22009.8	18490.8	19245.6	9038.87	8225.01	8764.57	7118.63	7232.04	8144.82	36426.1	27454.8	8452.42	30718.6	35869.8	37441.8	800	bp	0.890973	1	37441.8	n4021	1	85:100
259.142	9.12437	CAM'SCM'MO1'SAM	N-(3-oxooctanoyl)-L-homoserine	0	bp				0.06	0.14	37241	801	1.08521	0.0597304	H	neg	24	28800.2	29634	33737.3	35782.5	34174.2	32254.7	33838.7	34967	33882.2	33712.6	32395.5	29059.6	33561.3	31171.3	27252.2	31302.3	29489.1	29544.1	34367.1	27759.8	26678	29704.4	37241	28354.4	801	bp	0.887554	1	37241	n4022	1	259:100_68:86
143.052	7.75643	CAM'SCM'MO1'SAM	Salicin	0	bp				0.07	0.16	37136	802	0.974083	0.725206	Double-charge	neg	24	32997.7	29535.4	28486.1	31470	29368.8	34215.9	27764.5	29574.8	28032.4	27534.9	31426.9	32146.7	35464.4	36217.2	29709.1	23722.4	27208.3	28854.3	30636.3	27339.6	26164.2	25768.1	32717.1	37135.9	802	bp	0.940553	1	37135.9	n4024	1	143:100
176.098	5.9278	CAM'SCM'MO1'SAM		0	bp				0.11	0.18	36266	803	1.44046	0.000328798			24	20726.4	25544.6	25809.5	18956.3	21806.2	25176.4	35156	27228.6	29530	29348.8	35470.4	30931.3	21325.7	20774.8	17893.9	26279.3	22240.2	21767.6	32130.1	28770.4	21256.2	34229.2	36266.2	34407.5	803	bp	0.901288	1	36266.2	n4025	1	176:100
179.179	13.4561	CAM'SCM'MO1'SAM		0	bp				0.11	0.11	36055	804	0.974935	0.657324			24	29833.5	28410	32695.4	27971	34385.7	36055.4	25580.9	30575.3	34124.3	34050.3	27726	30139.3	32103.2	35135.1	30207.2	31092.7	30540.4	27801.6	33051.7	29841.6	26696.7	28430.8	29637.1	33389.1	804	bp	0.905499	1	36055.4	n4026	1	179:100
104.982	17.8237	CAM'SCM'MO1'SAM		0	bp				0.07	0.09	35765	805	1.00201	0.967928			24	28727.1	30701	29653.4	35765.4	33460.4	28612.7	27637.7	28023.9	33881.3	29672.1	29712.8	30079.9	33632.8	26807.8	29405.9	26556.1	31566.4	30680.5	31411.9	29751.4	31420.6	27666.6	32176.1	31906.9	805	bp	0.830359	1	35765.4	n4027	1	105:100
104.982	19.5378	CAM'SCM'MO1'SAM		0	bp				0.09	0.09	35682	806	0.898823	0.0271511			24	31604	32071.7	34399.2	33085.4	35160.3	31820.4	27023.1	30022.8	34690	29020	28814.3	31147.8	34613	35681.7	30965.5	34170.4	32391.4	33238.7	34022	34923.1	32990.6	30774.6	34062.1	34715.2	806	bp	0.803199	1	35681.7	n4028	1	105:100
111.068	9.6919	CAM'SCM'MO1'SAM		0	bp				0.32	0.54	35520	807	0.82954	0.330438			24	12396.9	12500	29763.8	11171.3	31534	15149.4	24335.7	27478.6	28504.9	12095	14456.9	27612.1	28110	35520	31680.1	28567.1	11328.1	26912.3	34056.5	10807.7	24161.3	10340.4	30083.8	10504.4	807	bp	0.938127	1	35520	n4029	1	111:100
66.042	6.28126	CAM'SCM'MO1'SAM		0	bp	x2+			0.26	0.28	35284	808	0.838107	0.248162			24	35284	28146.5	31269.3	16884.5	33192.5	27636.2	26042.4	26270.6	18502	11960.3	23860.8	26324	28940.2	29753.8	22150.4	34659.8	26314.4	16825	29927	23413.9	14306.7	22837.3	31188.2	33979.1	808	bp	0.892585	1	35284	n4030	1	66:100
152.053	7.79071	CAM'SCM'MO1'SAM	indole-3-acetyl-glutamate	0	bp				0.14	0.2	34653	809	0.702217	0.000547943	Double-charge	neg	24	20569	23572.2	24900.2	25955.4	31525.5	34653	19424	21418.3	16825.1	16145.6	19715.4	15088.4	28506.5	21425.2	25934	27688.7	23343.8	27778.8	16651.6	20612	12227.1	13491.5	18533.7	14159.2	809	bp	0.898011	1	34653	n4031	1	152:100
184.115	9.86568	CAM'SCM'MO1'SAM	Perindopril	0	bp				0.14	0.16	34289	810	1.25784	0.0158596	Double-charge	neg	24	27496.4	26498.5	27696.9	22228.9	26546.3	34288.6	21196.4	26455.7	26880.6	29833.9	28024.7	21071.2	21501	22980.2	19618	21465.8	19720.4	16719.4	21371.6	24476.2	16877.1	25928.2	24396	27851.5	810	bp	0.93882	1	34288.6	n4032	1	184:100
164.985	16.0944	CAM'SCM'MO1'SAM		0	bp				0.14	0.31	34256	811	0.89653	0.136241			24	15147.6	19554.4	19851.9	17336.4	23211.4	34256.4	14131.7	15309.2	20751.3	17998.4	17555.8	18381.8	20144.5	18045.3	17081.1	19324.9	22551.8	18998.3	18193.5	18289	16184.7	15654.6	17582.1	22318.3	811	bp	0.890466	1	34256.4	n4033	1	165:100
135.014	8.4922	CAM'SCM'MO1'SAM		0	bp	xCl			0.1	0.22	33817	812	1.00361	0.949666			24	20116.6	22777.2	22270.5	21790.2	20671.7	33817.4	17672.3	20477.8	23231.3	18721.3	19551.2	21163.3	20905.6	22798.8	17654.3	19422.5	18431.1	21171.1	19224.3	23390.2	17071	20070.9	23893.9	18736.1	812	bp	0.961908	1	33817.4	n4034	1	135:100
143.052	9.22078	CAM'SCM'MO1'SAM	Salicin	0	bp				0.11	0.22	33462	813	1.10139	0.291515	Double-charge	neg	24	23074.3	23898.1	32571.9	18987.5	25745.6	33462	24247.9	26345	31079	27955.2	24137.7	23462.2	23316.2	31896.1	19278.7	24785	22121.5	21356	27160.3	25763.1	21131.7	26657.4	32710.8	29490.9	813	bp	0.914092	1	33462	n4035	1	143:100
112.12	7.08214	CAM'SCM'MO1'SAM		0	bp	xC13			0.13	0.13	33396	814	0.99168	0.901843			24	23673.8	26389.5	25143.8	30348.8	30961.4	30378.7	23640.2	26959.3	27848.4	30560.1	24252.9	33395.9	30490.3	29152.8	24558.4	28286.1	30235.1	25332.4	25989.2	26220.2	28175.1	25186.4	26993.3	26823.9	814	bp	0.860872	1	33395.9	n4036	1	112:100
86.0964	8.88302	CAM'SCM'MO1'SAM		0	bp				0.14	0.16	33366	815	0.436137	0.000147598			24	12350.6	11259.8	12727.5	13066	13090.7	14063.7	9930.24	11274.4	10674.4	13662.1	13351.2	13841.6	26442.9	33366.4	27032.6	22022.3	32929.1	24975	9871.88	11997.4	13410.9	10211.3	11280.7	10489.2	815	bp	0.948458	1	33366.4	n4037	1	86:100
155.06	10.8778	CAM'SCM'MO1'SAM	[Fv] Ovalitenin B	0	bp				0.1	0.1	32465	816	1.02947	0.535793	Double-charge	neg	24	27910.1	29849	29061.6	27508.6	29253	32465	24775.7	26337.7	30102.5	29001.2	30191.4	23993.7	27160.6	28447.1	25219.2	26277	26430.3	26162.4	26677.5	28537.4	22562.7	28537	27907.7	26505.6	816	bp	0.919165	1	32465	n4038	1	155:100_156:99
77.8849	13.6491	CAM'SCM'MO1'SAM		0	bp				0.18	0.34	32386	817	0.856124	0.25861			24	15337.5	15488.6	20807.8	15381.7	26966.3	32385.8	13464.7	18053.1	20194.3	24155.8	18259.7	19243.7	24198.5	24971.6	30412.9	18131.7	18735.4	15973.8	28124.7	14086.2	22709.9	32012.2	17156.2	19028.9	817	bp	0.873	1	32385.8	n4040	1	78:100
58.0653	7.34858	CAM'SCM'MO1'SAM		0	bp				0.09	0.21	32201	818	0.976324	0.754167			24	21748.6	21005.4	25133.2	18206.8	21896.3	32200.7	21071.1	22633.7	19170.3	24046.3	24689.7	22537.3	27903.9	26667.5	18850.2	20828.9	21907.8	21243.1	27667.1	21579.5	17256	23313.5	25125.2	20347.8	818	bp	0.961632	1	32200.7	n4041	1	58:100
647.424	20.9031	CAM'SCM'MO1'SAM		0	bp				0.2	0.51	31670	819	1.31311	0.22161			24	25486	20033.1	24914.8	16103.5	19524	31670.5	18245.4	25929.3	20467.1	18640.1	18353	27956.4	21476.2	28364.5	7291.44	15265.7	19527.5	6764.95	21624.8	21462.1	15203.1	17662.3	28997.7	22763.3	819	bp	0.862493	1	31670.5	n4042	1	647:100
71.073	8.98923	CAM'SCM'MO1'SAM		0	bp				0.14	0.14	31490	820	1.11505	0.15503			24	21448.1	23012.6	26883.3	21366.3	23198.1	27089.2	21349.4	25280.2	25187.6	31489.8	23191.5	24366	25888.8	21946.2	21101.6	24593.9	20445.7	21321.9	21988.5	23006.4	18145.3	22225.5	24102.7	23366.7	820	bp	0.943009	1	31489.8	n4043	1	71:100
68.0495	10.7228	CAM'SCM'MO1'SAM		0	bp				0.08	0.2	31039	821	0.973717	0.777323			24	22781.8	21746.8	23152.7	25644.7	26753.6	30235.8	24701.1	21546.4	23716.4	25097.2	22121.4	27078.3	18260.1	31038.8	25498.9	22487.3	21160.4	29709.4	28216.3	19937.5	29583.8	20389	24887	28200	821	bp	0.903374	1	31038.8	n4044	1	68:100
113.132	17.3362	CAM'SCM'MO1'SAM		0	bp				0.13	0.2	30900	822	0.927937	0.211126			24	19937.7	19084.4	30436	23128.2	26790	24964.9	19673.8	15686.3	22850.8	21240.6	19721.5	22695.1	22185.1	20845.8	22719.9	21396.1	21702.9	22482.3	25296.4	23916.9	18824.4	19993.8	30900.3	19621.2	822	bp	0.902184	1	30900.3	n4045	1	113:100
191.143	10.4829	CAM'SCM'MO1'SAM		0	bp				0.11	0.12	30738	823	0.883798	0.0913124			24	25521.8	23534.1	30738.2	24416.9	27102.1	23953.7	19310.2	18843.6	19660.4	22145.9	20716.1	24733.7	26049.5	24106.4	26604.2	22088.4	24117.9	18932.4	22073.7	20591.3	23266	23498.5	18997.2	26348	823	bp	0.946173	1	30738.2	n4046	1	191:100
251.157	10.3801	CAM'SCM'MO1'SAM		0	bp				0.37	0.53	30347	824	1.18638	0.419693			24	13445.4	14904.4	15533.9	8317.1	8797.88	30347.1	8654.66	16703.4	11783.5	20045	12666	7628.08	11020.5	15670.3	5648.04	9151.62	13473.7	10344.1	6625.35	15189.6	4870.71	7922.35	13981.4	11624	824	bp	0.927297	1	30347.1	n4047	1	251:100
138.136	6.4608	CAM'SCM'MO1'SAM		0	bp	xC13			0.18	0.23	30282	825	0.97073	0.806882			24	15799.5	25275.6	30281.9	24805.6	27571.5	19085.7	20561.7	15727.8	24972.2	23327.8	24111.4	26959.7	28315.3	25416.9	23412.3	24806.2	24853.2	12947.1	25879	15826.5	22800.4	22003.4	29251.5	28096.2	825	bp	0.951029	1	30281.9	n4048	1	138:100
170.063	8.13607	CAM'SCM'MO1'SAM		0	bp				0.11	0.11	30236	826	1.02521	0.68496			24	26158	25687.5	26824.7	23776.2	24065.4	26658	23553.8	22990.9	30235.7	27893.6	23858.6	26670.3	24376.9	29678	24415.7	24503.2	22775.4	25637.4	25483.5	25591.3	22148.8	22549.1	27455.9	27053.9	826	bp	0.883388	1	30235.7	n4049	1	170:100
81.0335	12.8722	CAM'SCM'MO1'SAM		0	bp				0.16	0.24	30152	827	0.989663	0.932265			24	18829.2	25648.2	23515.9	14692.1	30152.3	26205.6	17109	25543.7	21554.2	23480.2	22062.4	17199.2	22370.5	24616	23767.8	13144.5	17320.2	27055.6	25831	21267.8	21351.9	24094.9	13305.4	27285.3	827	bp	0.848322	1	30152.3	n4050	1	81:100
107.018	5.75129	CAM'SCM'MO1'SAM		0	bp				0.14	0.15	29736	828	1.01458	0.849167			24	21021.9	22520.2	22380.9	24702.2	23399	21818	21019.3	21029.5	25715.3	29707.8	24249.9	26778.9	28106.9	24769.8	25661.6	19543.5	22986.7	25298.3	22469.5	21035.4	25601.5	19707.8	29736.5	23543.6	828	bp	0.818617	1	29736.5	n4051	1	107:100
182.063	9.07184	CAM'SCM'MO1'SAM		0	bp				0.17	0.19	29206	829	1.03568	0.702876			24	18079.9	22558.9	22727.4	21541.8	21045	29206.4	21514.1	17668.5	21881.6	24311.7	17652.7	15080.7	18810.3	19542.3	15552.3	23142.8	18275	18718.2	22660.8	21021.6	14410.9	18927.7	25877.4	20773.4	829	bp	0.865892	1	29206.4	n4052	1	182:100
145.968	6.15324	CAM'SCM'MO1'SAM		0	bp				0.07	0.16	28017	830	0.978847	0.699744			24	18526.4	24916.7	21809	25244.7	23432	24502.6	23621.4	25554.3	23312.5	21610.5	21534.1	24874.6	25673.3	25823	25109.4	20186.4	25827.9	20923.8	19033.4	21312.3	23106.3	18178.4	28016.8	21695.4	830	bp	0.87591	1	28016.8	n4053	1	146:100
112.1	7.36504	CAM'SCM'MO1'SAM		0	bp				0.46	0.69	27382	831	1.12635	0.7273			24	15585.6	4808.27	17813.1	5304.77	12801.7	27382	13994.3	18851.5	7094.85	8789.18	10992.2	5159.41	18089.7	1628.22	6588.73	17129.2	5855.74	8311.86	4605.36	15900.4	4092.36	12065.7	9037.36	8755.26	831	bp	0.950406	1	27382	n4054	1	112:100
95.0366	8.89298	CAM'SCM'MO1'SAM		0	bp				0.06	0.24	27364	832	1.04952	0.343084			24	15104.2	19007.6	18899.5	15592.3	16590.8	27363.7	17149.8	15855.7	18761.1	18009.4	17373.2	16622.6	16762.2	19183.4	14030	15641.7	16193.4	17064.6	16435.6	13989.8	13425.6	13911.3	17521.7	16019.3	832	bp	0.897314	1	27363.7	n4055	1	95:100
275.137	10.7036	CAM'SCM'MO1'SAM	Glutarylcarnitine	0	bp				0.33	0.36	25955	833	1.49078	0.0612884	H	neg	24	17430.4	18757.8	14691.9	11654	8933.7	19960.5	15565	16306.6	14776.9	25954.8	18801.6	9229.12	10903	13823.2	7719.72	14685.7	11336.4	9036.08	12693.1	18126.5	4886.34	15614.9	18021.5	12952.6	833	bp	0.930058	1	25954.8	n4056	1	275:100_212:74
139.144	5.84804	CAM'SCM'MO1'SAM		0	bp	xC13			0.19	0.26	25514	834	1.15818	0.274183			24	22244.3	16087.1	20159.4	16269.3	15341.3	17241.2	15398.1	18848.4	25141.7	20629.9	24528.2	25514.5	12751	25266.7	22336.2	18643.5	19141.7	14158.7	20117	20537.1	8888.78	17514.1	21754.9	20343.7	834	bp	0.911289	1	25514.5	n4058	1	139:100
124.076	9.41114	CAM'SCM'MO1'SAM		0	bp				0.19	0.22	25074	835	0.817359	0.134088			24	17974.9	19957.2	20547.5	12218.6	16813.7	18003.1	17483.2	18347.2	16368.8	13385.6	12713.9	11267	18939	25074.5	17748.9	17750.3	17670.3	12396.5	19410.7	18275.4	17113.7	17738.7	24668.6	23437.7	835	bp	0.90638	1	25074.5	n4059	1	124:100
243.087	10.0116	CAM'SCM'MO1'SAM	Cys-Met-Pro-His	0	bp				0.14	0.31	24987	836	1.42745	0.0123656	Double-charge	neg	24	24987.1	18633.8	19692.4	12635.2	12285.5	12532.8	16993.5	17457.4	19548.5	15017.4	16264.7	12700.4	11362.6	13452.6	7376.7	11544.1	16006.7	8898.43	9927.94	20330	9188.43	18746.5	18348.2	15784.3	836	bp	0.941042	1	24987.1	n4060	1	243:100
359.039	9.3625	CAM'SCM'MO1'SAM		0	bp				0.17	0.26	24560	837	0.831168	0.206145			24	16921	14309	17400	13691.7	24559.8	12431.7	10865.3	13941.1	17489.5	17112.4	13854.3	13100.6	23786.8	15041.1	13901.2	22111.9	16272.3	12792.5	17215.9	12723.8	15366.5	15909.5	14789.9	14254.4	837	bp	0.938184	1	24559.8	n4061	1	359:100
142.068	11.3777	CAM'SCM'MO1'SAM		0	bp				0.22	0.29	24196	838	1.05985	0.605778			24	19457.8	17916.5	11613.6	11425.5	18061.5	24196.3	13290.6	16761.9	16845.1	23734.6	16605.1	13512	12435.4	17105.6	16673.2	18013.4	14171.7	16660.5	20128.6	20780.7	11471.7	22260.9	20318.3	23111	838	bp	0.951386	1	24196.3	n4062	1	142:100
187.148	18.1667	CAM'SCM'MO1'SAM		0	bp				0.28	0.28	24094	839	0.819514	0.196637			24	23233.1	21582.5	14244.7	21555.9	20780	21681.5	13132.2	16412	19702.3	8145.03	18225.7	18250.4	23037.3	24093.9	13884.8	15002.6	21328.1	17194.1	17781.8	15444.9	13841.1	16703.1	15495.8	20025.5	839	bp	0.854356	1	24093.9	n4063	1	187:100
241.048	7.899	CAM'SCM'MO1'SAM		0	bp				0.19	0.6	23967	840	0.575524	0.00563281			24	13615.2	10901.4	13144.8	11310.7	21579.4	15539.2	12505	11293	10912	10629.4	8624.27	15360.5	22763.6	22593.2	23246.6	15057.7	12826	23966.8	8346.85	6872.77	23158.7	7990.05	8296.07	7764.4	840	bp	0.952414	1	23966.8	n4064	1	241:100
90.035	5.69017	CAM'SCM'MO1'SAM		0	bp				0.1	0.25	23955	841	1.07842	0.499807			24	17046.4	20386.9	17719.8	17813.4	15857.4	20074.2	20791	16538.2	19970.5	19201.3	16796.4	17500.3	16079.7	23780.7	10664.1	17821.6	18430.4	15964	18938.7	19557.4	11585.8	19063.8	23955	15141.8	841	bp	0.878258	1	23955	n4065	1	90:100
178.965	6.61413	CAM'SCM'MO1'SAM		0	bp	x-H2O			0.13	0.23	23658	842	1.00951	0.905414			24	17595.2	18072.3	16690	16092.2	18149.8	15880.6	18263.6	20002.5	18135.8	14089.3	16473.5	14660.8	15617.2	20389	17724	15645.2	17406.2	13886.7	17911.1	19696.5	15563.9	12402.6	14526	23658.4	842	bp	0.865501	1	23658.4	n4066	1	179:100
231.129	12.6634	CAM'SCM'MO1'SAM	His-Leu-Pro-Pro	0	bp				0.4	0.4	22315	843	0.805274	0.252163	Double-charge	neg	24	15392.7	13272.6	13686.6	16672.5	14749.6	16030.5	7051.36	11214.3	22169.7	13891.7	10046.1	17495	12342.1	13859.4	17181.9	16311.4	22315.1	19655.1	13558.4	12317.5	19659.2	8514.12	11634.2	15155.5	843	bp	0.937783	1	22315.1	n4067	1	231:100
113.132	18.259	CAM'SCM'MO1'SAM		0	bp				0.12	0.12	21723	844	0.751742	0.00130804			24	16088.7	18754.6	17982.3	17704.4	20990.6	15739.2	14455.1	12872.1	15907.4	17453.9	13138.7	16025.2	19792	21685.7	21277.8	21722.5	18340.1	16707.3	18912.8	17035.3	15980.3	13080.8	16441.3	17536	844	bp	0.863923	1	21722.5	n4068	1	113:100
188.107	7.57083	CAM'SCM'MO1'SAM	Lys-Met-Val	0	bp				0.43	0.43	21336	845	1.11737	0.627807	Double-charge	neg	24	10443.5	21336.1	10376.8	10776.8	11916.1	14453.2	10103	21212.7	9605.45	8600.89	9357.26	9322.86	9548.41	9878.5	7443.3	16431.5	9700.68	8035.54	8854.6	10733.6	7414.02	9065.58	8567.61	11422	845	bp	0.861815	1	21336.1	n4069	1	188:100
126.128	6.05708	CAM'SCM'MO1'SAM		0	bp				0.06	0.12	20382	846	1.09634	0.0898763			24	20382.4	15091.8	16613.6	20102.3	16741	18699.1	17814.1	17737.3	17378.6	19436.1	16633.5	19413.7	13696.7	17242.1	15630.5	17184.7	18681.6	16450.5	15854.8	17661.2	17749.5	16586.5	15553.7	19082.4	846	bp	0.875861	1	20382.4	n4070	1	126:100
130.05	12.3112	CAM'SCM'MO1'SAM	L-alpha-glutamyl-L-hydroxyproline	0	bp				0.31	0.31	20252	847	0.919924	0.610945	Double-charge	neg	24	12721.8	12097.5	11061.8	15363.4	18581.2	14661.1	9665.6	9361.96	10159.6	15885.4	15466.9	19279.5	12726.1	20252.2	12465.5	17231.7	12101.5	11989.9	13801.3	14058.9	13715.3	12440.9	14492.6	14759.5	847	bp	0.85885	1	20252.2	n4071	1	130:100
127.148	17.3372	CAM'SCM'MO1'SAM		0	bp				0.27	0.39	20112	848	0.975112	0.830927			24	13947	16297.1	17764.9	16206.3	15974.1	16901.8	8789.86	20111.8	18279.1	19162.7	13817.7	20042.4	18414.2	17367	15629.4	17167.7	18278.9	15903.8	18301.2	6937.52	6942.21	14220.8	17153.1	16904.7	848	bp	0.834071	1	20111.8	n4072	1	127:100
62.6786	19.0905	CAM'SCM'MO1'SAM		0	bp				0.06	0.06	19856	849	0.867223	0.00200108			24	16550.7	17715.2	17676.9	17326.2	18284.8	18071.6	15384.6	14724.1	17431.4	14955.9	15376.1	16381.5	19855.7	18142.9	17164.3	18552.6	17407.8	17561.1	16120.3	16081.6	15680.4	16450.4	17356.4	17136	849	bp	0.843317	1	19855.7	n4073	1	63:100
62.6786	22.4279	CAM'SCM'MO1'SAM		0	bp				0.09	0.09	19817	850	0.928917	0.101491			24	15984.7	17335.7	17335.2	18035.9	19816.8	16698	14092.8	16181.6	17241.9	17246.6	15692.3	18381.5	17871.3	18534.1	17751.2	17300.5	16711.6	18231.3	17794.7	16808.8	15916.1	15562.4	18289.4	16713.2	850	bp	0.853594	1	19816.8	n4074	1	63:100
121.089	5.72551	CAM'SCM'MO1'SAM		0	bp				0.06	0.15	19781	851	1.09296	0.216253			24	15567	12956.4	14958.9	16479.7	17002.7	19781.3	17544.7	16442.7	15557.5	17770.4	17707.9	15657.7	15697	18391.2	14428.5	12329	13619.5	17652.2	12826.2	14737.3	14886.7	15289.1	15246	15045.8	851	bp	0.929683	1	19781.3	n4075	1	121:100
58.0653	6.59023	CAM'SCM'MO1'SAM		0	bp	xMSnoise			0.13	0.17	19745	852	1.00465	0.949021			24	13665.4	16107.7	15735	13942.2	15533.5	16361.9	14234	19745	15979.1	14330.8	16624.7	15570.4	16178.3	17392.3	13427.2	18673.5	14433.2	15933	18194.2	12524	14013.9	13940.2	14636.1	19166.8	852	bp	0.855548	1	19745	n4076	1	58:100
184.079	10.1992	CAM'SCM'MO1'SAM		0	bp				0.09	0.24	19612	853	0.962801	0.655311			24	15144.1	19612.1	18462.9	12355.3	14633.6	19397.2	15445.1	15556.5	15375.7	15659.1	16605.3	12423.5	19072.7	17656.2	13210.2	15555.7	17150.9	11937.9	16501.5	18732.9	8518.83	18844.4	16637	18970.1	853	bp	0.910517	1	19612.1	n4077	1	184:100
62.6786	20.551	CAM'SCM'MO1'SAM		0	bp				0.09	0.09	19299	854	0.988735	0.807738			24	16552.4	16339	16632.7	16533.8	17697.8	17550.7	14864.3	17452.1	19214.9	17524.4	16144.2	16583.1	17604.9	16549.4	15999	16412.9	19299.4	17077	17990.2	16395.7	15776.2	16747	17860.9	16041.2	854	bp	0.837898	1	19299.4	n4078	1	63:100
143.089	9.66937	CAM'SCM'MO1'SAM		0	bp				0.14	0.23	19263	855	0.976077	0.831355			24	11924.9	19263	11000.5	13242.3	13705.7	15812.9	12210.4	10862.6	14867.3	15394.8	12620.8	15658.8	9698.58	18096.9	14771.5	11576.1	16582.5	12889.6	17279.6	13173.1	12017.6	13903.7	14141.5	15279.4	855	bp	0.894466	1	19263	n4079	1	143:100
62.6786	23.0427	CAM'SCM'MO1'SAM		0	bp				0.06	0.07	19190	856	0.96559	0.330608			24	16144.7	15820.7	18584.2	18035.9	18218	17187.2	15808.9	17576	16953.9	18003.1	15411.3	16423.6	19190.4	16457.8	17378.1	16905.1	17321.8	16493.5	17869	16027.5	16857.6	16478.8	17691.5	17694.2	856	bp	0.868386	1	19190.4	n4080	1	63:100
208.084	14.4815	CAM'SCM'MO1	L-Kynurenine	0	bp				0.5	0.68	18560	857	1.29404	0.399649	H	neg	23	7721.03	6322.03	8194.1	4436.38	8647.99	18560.2	4475.69	7674.6	4531.82	14778.9	8069.98	6110.78	4428.3	11243.2	5554.08	2581.44	5707.23	5756.43	0	2079.39	4753.32	2127.58	5831.99	4427.38	857	bp	0.908954	1	18560.2	n4081	1	208:100
112.076	9.24616	CAM'SCM'MO1'SAM		0	bp				0.14	0.23	18337	858	1.08784	0.232621			24	11084.6	10899.6	13520.9	10992.3	11256.6	18337	12625.5	10878.6	15348.1	12802.1	10631.7	11273.3	11680.7	11871.1	11079.4	11280	10815.6	10892.8	10115.8	12612.4	10997.6	10392.6	10321.1	11690.4	858	bp	0.920869	1	18337	n4082	1	112:100
259.079	9.77364	CAM'SCM'MO1'SAM	Esmeraldic acid	0	bp				0.09	0.11	17911	859	0.953681	0.378851	Double-charge	neg	24	13061.6	15345.2	17184.6	14283.3	15572.6	17235.8	15402.9	15179.4	12505.5	15668.9	13845.7	15987.6	17911.5	14787.8	14488.1	15107.1	16241.2	14357	14845.1	14344.7	11884.2	13344.1	15784.3	14228.6	859	bp	0.955421	1	17911.5	n4083	1	259:100
62.6786	17.4906	CAM'SCM'MO1'SAM		0	bp				0.19	0.19	17473	860	0.918322	0.323106			24	11808.5	14452.5	15311.1	15052.8	17472.8	14584.6	12796.6	11049.1	17103.1	17169.6	13020.2	11921.1	16763.5	15109.5	13984.3	14622.4	14563.8	15404	15920.7	15074.2	14938.1	13006	15963	17157.7	860	bp	0.855301	1	17472.8	n4084	1	63:100
121.089	7.30053	CAM'SCM'MO1'SAM		0	bp				0.21	0.21	16826	861	0.843428	0.135285			24	10807.9	9726.38	9907.15	8003.6	12758.9	13789.9	11106.3	16072.7	12583.7	9171.96	12707.7	10030.3	14986.7	16825.5	11705.3	16572.7	12770.7	12117	15237.7	10995.9	12645.9	12785.5	16684	13804.4	861	bp	0.827147	1	16825.5	n4085	1	121:100
163.039	10.1094	CAM'SCM'MO1'SAM		0	bp				0.12	0.16	16671	862	0.960637	0.516746			24	15349.2	14486.4	13034.5	15136.8	16671.1	10861.8	12776.7	11947.3	15400	14353.9	15617.7	16330.4	15233.9	14607.9	15788.3	12602.2	15715.2	16020	14818.6	14504.1	15203.2	11214	9891.03	13205.8	862	bp	0.928095	1	16671.1	n4086	1	163:100
109.089	7.36455	CAM'SCM'MO1'SAM		0	bp				0.17	0.17	16482	863	1.14234	0.195631			24	13451.3	11516.8	12843.1	11264.1	13954.5	16357.7	13698.8	14052.9	16481.8	13672.7	14021.3	9429.44	14925.6	11224	12388.1	12736	10342.1	9603.94	12887.6	11157.6	10948.3	13218.4	12774.9	12243.7	863	bp	0.895156	1	16481.8	n4087	1	109:100
204.1	9.72075	CAM'SCM'MO1'SAM	Diethyl (2R,3R)-2-methyl-3-hydroxysuccinate	0	bp				0.1	0.19	16354	864	0.956781	0.505549	H	neg	24	13763.6	12763.3	15237.1	10077.3	12727.3	16354	13389.3	12472.2	12006	13075.7	12578.6	10051.1	12034.3	11959.6	13162	12798.1	15689.7	11252.5	10179.3	13755.7	7586.89	12058.7	11730.8	11267.6	864	bp	0.972357	1	16354	n4088	1	204:100
137.071	10.5083	CAM'SCM'MO1'SAM		0	bp				0.12	0.24	16203	865	1.03194	0.77675			24	10191.6	9825.92	10499.1	9748.74	11293.6	16202.6	9133.42	10149.1	11639.8	12126.4	9207.72	10033.4	9226.23	13930.7	8623.32	11816.2	9295.38	7470.24	12101	10063.8	6167.44	8477.69	12707	10421.8	865	bp	0.929282	1	16202.6	n4089	1	137:100
50.7736	7.00428	CAM'SCM'MO1'SAM		0	bp				0.05	0.13	15702	866	0.965703	0.574366			24	12628	12137	13378.3	14075.4	13387.4	14842.9	11488	12022.1	13031.6	12898.5	12259.8	13133.6	12293	15701.6	11082.4	14244.2	11986.8	12183.2	12093.7	13043.5	11051.1	11631.1	13389.8	12982.9	866	bp	0.90143	1	15701.6	n4090	1	51:100
149.023	11.0012	CAM'SCM'MO1'SAM		0	bp				0.04	0.12	14793	867	1.01089	0.784526			24	12895.7	12652	10185.4	14793.2	13173.4	13888	14358	13187	13273	14290.7	13714.2	13895.3	12938.9	14333.7	14714.4	14736.4	13344.1	11759.3	12958.1	13204.2	11745.5	10966.8	12589.1	13941.3	867	bp	0.894725	1	14793.2	n4091	1	149:100
50.7736	6.89876	CAM'SCM'MO1'SAM		0	bp				0.13	0.14	14584	868	0.954085	0.482897			24	11686	9982.92	11452.6	10139.6	12301	14583.6	8898.72	10661.8	12879.7	11797.4	12228	12372.8	12282.4	14051.9	11004.3	11859.6	11998.2	10954.9	11631.5	12982.4	9617.76	10817.2	13389.8	12982.9	868	bp	0.922074	1	14583.6	n4092	1	51:100
446.202	13.0193	CAM'SCM'MO1'SAM	Asp-Val-Val-Asp	0	bp				0.2	0.42	14362	869	1.05483	0.781608	H	neg	24	10946.6	5644.78	8580.23	7340.49	9267.66	14008.6	5487.27	10634.1	8365.26	8710.12	9180.13	7896.45	8507.73	14361.8	5997.06	5934.61	5909.6	6949.33	8136.25	7327.56	6367.86	6017.11	7623.81	5886.73	869	bp	0.85068	1	14361.8	n4093	1	446:100
172.063	14.2042	CAM'SCM'MO1'SAM	Deoxyelephantopin	0	bp				0.1	0.19	14229	870	1.05626	0.476694	Double-charge	neg	24	11292.6	9118.86	11033.1	8791.75	10455.4	14229.1	12027.1	10342.1	8857.32	11575.8	10522.8	10457	9480.85	11194.7	8325	12261	10394	8729.21	9664.71	14025.7	8691.76	10784.3	11771.1	14133.9	870	bp	0.912691	1	14229.1	n4094	1	172:100
285.019	9.03475	CAM'SCM'MO1'SAM		0	bp				0.2	0.4	14138	871	0.911569	0.564842			24	8452.85	7197.39	10073.3	4414.06	14138	6605.14	5645.44	7056	8953.63	6913.52	5599.12	5653.04	9835.71	8266.89	4291.88	8929.73	7641.47	4718.04	10791	6809.55	5299.45	6738.32	6434.23	7721.61	871	bp	0.876247	1	14138	n4095	1	285:100
110.06	9.86308	CAM'SCM'MO1'SAM		0	bp				0.12	0.16	14050	872	1.06746	0.388953			24	11119.2	12904.6	10141.5	9425.04	10442.5	14050.5	10067.8	9926.44	12039.4	12443.8	10114.7	9302.04	10429.9	12341.3	9924.4	9049.44	9427.93	8683.38	8992.53	9904.68	8732.83	12547.9	10110.7	10542.7	872	bp	0.886971	1	14050.5	n4096	1	110:100
126.128	8.85968	CAM'SCM'MO1'SAM		0	bp				0.14	0.2	13757	873	1.03518	0.634281			24	9942.55	10487.5	9036.98	10652.3	9610.88	10292.4	9660.05	10340.4	13757.4	10566.9	12369.1	12412.5	11376.4	12297.3	10705.1	11901.9	11446.9	9030.22	10162	13649.6	7494.58	9342.71	11352.7	11917.2	873	bp	0.832501	1	13757.4	n4097	1	126:100
180.047	8.79562	CAM'SCM'MO1'SAM	6-(Ethylthio)purine	0	bp				0.15	0.17	12969	874	1.05592	0.568199	H	neg	24	10654.5	11706.2	10837.5	8072.4	11885	12969.3	8978.38	8696.2	11402.4	7531.02	9576.23	8287.23	8938.65	10934.1	7880.57	9320.77	7911.09	6601.77	8861.56	7894.26	6542.3	9726.55	9667.81	10803.4	874	bp	0.910463	1	12969.3	n4098	1	180:100
139.024	7.89711	CAM'SCM'MO1'SAM		0	bp				0.32	0.42	11822	875	0.905387	0.637381			24	6358.93	7381.17	7310.72	4510.61	6965.04	8254.01	5575.67	8800.98	4476.03	7800.73	3605.76	6943.77	6862.43	6135.74	5135.95	6483.23	4651.75	11821.5	4716.64	8858.04	2421.38	6925.67	5543.66	9526.53	875	bp	0.859545	1	11821.5	n4099	1	139:100
214.162	11.5144	CAM'SCM'MO1'SAM		0	bp				0.07	0.14	11758	876	0.992543	0.901782			24	8268.99	9145.23	9041.68	9324.09	8811.4	10961.8	9200.03	9111.88	9299.26	9753.63	10961.3	9804.64	9227.43	11757.9	9682.56	10491.2	8266.85	9141.52	8169.15	9257.6	7817.83	9888.4	11100.1	10512	876	bp	0.873245	1	11757.9	n4100	1	214:100
287.085	7.97641	CAM'SCM'MO1'SAM		0	bp				0.1	0.17	11486	877	1.11425	0.159648			24	9351.91	11485.6	10034.9	6914.58	10003.9	11289.1	7816.82	10126.9	8815.54	9928.99	9627.26	8698.37	7982.41	10280	7678.82	8208.71	8634.68	6588.43	10202.8	9016.46	6472.55	8543.81	9274.68	8036.04	877	bp	0.861447	1	11485.6	n4101	1	287:100
154.073	12.9635	CAM'SCM'MO1'SAM		0	bp				0.13	0.22	10983	878	1.12763	0.0941893			24	7548.81	9717.26	7318.62	6150.7	7256.2	10982.7	7565.61	7614.95	7816.45	9881.38	7734.86	6996.45	6143.08	7913.88	6684.5	7099.95	7351.21	7028.43	6499.71	6703.54	5547.86	5880.38	7371.46	7813.78	878	bp	0.83571	1	10982.7	n4102	1	154:100
198.043	7.97376	CAM'SCM'MO1'SAM		0	bp				0.16	0.2	10368	879	1.09893	0.382676			24	8954.28	9464	8106.57	7075.36	7254.49	10367.8	6918.87	9501.71	9546.04	9122.91	6910.83	7060.53	9065.8	9282.64	7281.17	6751.86	6663.65	5599.14	5958.52	7523.62	6549.26	8305.43	8021.78	6379.85	879	bp	0.82625	1	10367.8	n4103	1	198:100
219.174	10.8071	CAM'SCM'MO1'SAM		0	bp				0.11	0.11	10044	880	0.988478	0.831588			24	7726.89	8096.25	8967.54	10043.6	9533.93	9035.69	6393.48	7455.14	8645.18	7890.16	7969.06	8886.13	8386.66	7242.06	7680.5	7741.44	8557.11	8181.99	8690.42	7221.85	8766.16	7760.37	8517.72	8881.58	880	bp	0.930208	1	10043.6	n4104	1	219:100
84.0444	7.59186	CAM'SCM'MO1'SAM		0	bp				0.07	0.09	10014	881	1.08951	0.0565256			24	9252.17	8174.81	8080.21	8463.12	8788.6	10013.7	8690.46	7315.99	8231.08	8409.62	8672.02	7797.41	7844.18	7600.53	6497.99	7474.11	8073.77	7590.69	7392.97	8869.35	6963.34	7638.74	7858.18	7270.03	881	bp	0.860152	1	10013.7	n4105	1	84:100_114:81_85:67
143.052	9.86568	CAM'SCM'MO1'SAM	Salicin	0	bp				0.1	0.14	9814	882	1.08185	0.256403	Double-charge	neg	24	7359.3	8309	7827.46	7651.82	7610.92	8653.21	6793.19	8491.48	7007.19	7931.43	7251.19	6491.86	7374.64	8038.76	6560.73	6812.87	6146.95	5706.13	7807.7	7779.03	6363.18	9814.34	7923.54	8394.74	882	bp	0.821645	1	9814.34	n4108	1	143:100
231.095	14.2234	CAM'SCM'MO1'SAM	Ala-Met-Asn-Gln	0	bp				0.07	0.18	9467	883	1.11894	0.188851	Double-charge	neg	24	6962.28	7048.85	7102.63	7691.5	8141.35	9466.5	7576.86	8885.83	8618.09	8173.32	7478.34	8636.01	8330.94	7411.4	5937.49	9323.92	5875.91	7241.21	7536.22	9136	5931.5	7324.82	8748.68	9141.12	883	bp	0.855872	1	9466.5	n4109	1	231:100
186.04	9.09679	CAM'SCM'MO1'SAM		0	bp				0.19	0.31	8714	884	0.962489	0.767959			24	6556.22	6330.6	6623.38	4545.39	4893.68	7594.59	4610.1	7827.16	6688.01	7284.16	7434.96	5497.28	6728.75	8713.88	4650.59	8427.87	7092.19	5261.63	6241.94	6840.45	2326.81	5163.85	6897.83	5765.88	884	bp	0.915924	1	8713.88	n4110	1	186:100
[truncated: 3 more columns]
